# Supplementary material for: Novel kinase regulators of extracellular matrix internalisation identified by high-content screening modulate invasive carcinoma cell migration
Source: PLoS Biol. 2024 Dec 12;22(12):e3002930. doi: 10.1371/journal.pbio.3002930 (PMC11637276; doi:10.1371/journal.pbio.3002930)
Supplement: S4 Table — (XLSX) [file pbio.3002930.s020.xlsx]

## Sheet: Supplementary table 4
	Supplementary table 4. Cell seeding values for generation of cell derived matrices.
	Plate/dish type	Cell seeding numbers	Volume
	35mm	5x105 cells/well	Between 1ml to 1.5ml
	12-well plate	2.5x105 or 3x105 cells/well	1ml
	8-well chamber	104 cells/well	200µl
	384-well plate	3000 cells/well	50µl
