# Supplementary material for: Novel kinase regulators of extracellular matrix internalisation identified by high-content screening modulate invasive carcinoma cell migration
Source: PLoS Biol. 2024 Dec 12;22(12):e3002930. doi: 10.1371/journal.pbio.3002930 (PMC11637276; doi:10.1371/journal.pbio.3002930)
Supplement: S5 Table — (XLSX) [file pbio.3002930.s021.xlsx]

## Sheet: Supplementary table 5
Supplementary Table 5. siRNA information
		siRNA name	Reference number	Type
		NT5	D-001210-05-05	siGENOME Non-targeting control siRNA #5
		NT4	D-001810-04-20	ON-TARGETplus Non-targeting control siRNA #4
		ITGB1	M-004506-00-0005	siGENOME siRNA SMARTpool
		PAK1	M-003521-04-0005	siGENOME siRNA SMARTpool
		MAP3K1	M-003575-02-0005	siGENOME siRNA SMARTpool
		PPP2R1A	L-010259-00-0005	ON-TARGETplus siRNA SMARTpool
		MAPK11	M-003972-03-0005	siGENOME siRNA SMARTpool
		ITGA2	L-004566-00-0005	ON-TARGETplus siRNA SMARTpool
		NHE1 (SLC9A1)	L-005277-01-0005	ON-TARGETplus siRNA SMARTpool
		MAPK11-7	D-003972-07-0002	siGENOME Human individual sequence
		MAPK11-9	D-003972-09-0002	siGENOME Human individual sequence
		MAPK11-10	D-003972-10-0002	siGENOME Human individual sequence
