# Supplementary material for: Novel kinase regulators of extracellular matrix internalisation identified by high-content screening modulate invasive carcinoma cell migration
Source: PLoS Biol. 2024 Dec 12;22(12):e3002930. doi: 10.1371/journal.pbio.3002930 (PMC11637276; doi:10.1371/journal.pbio.3002930)
Supplement: S1 Data — The biological replicates are colour coded. (XLSX) [file pbio.3002930.s023.xlsx]

## Sheet: Fig.1B
CDKN3		0.810865
CDKN2D		0.20568
AAK1		0.62435
CDKN2C		0.216994
AATK		-0.4096
CDKN2B		0.047942
CERK		0.22775
CDKN1C		-0.14337
RAPGEF4		-0.41862
CDKN1B		-0.07618
CHEK1		-0.3943
CDKN1A		0.07024
CHEK2		-0.09325
CDKL5		-0.51974
CHKA		0.155498
CDKL3		0.038448
CHKB		-0.13161
CDKL2		-0.25038
CHRM1		0.305549
CHUK		0.101783
ITGB1BP1		-0.1412
NT5 + BafA1		-0.99531
HUNK		-0.19322
PLK3		0.104802
HSMDPKIN		0.258449
CNKSR1		-0.3337
STK32B		0.350655
COL4A3BP		-0.19041
HRI		-0.34825
COPB2		-0.99628
HK3		-0.16388
CRK7		-0.09892
HK2		-0.47762
CRKL		-0.51602
HK1		-0.10458
CSF1R		0.289141
HIPK4		-0.36453
CSK		-0.23626
HIPK3		-0.42622
CSNK1A1		-0.07909
NT5+ BafA1		-1.00047
CSNK1D		0.036866
CDKL1		0.652069
NT5		0.143993
CDK9		0.167852
CINP		-0.38373
CDK8		0.373692
CIT		0.512643
CDK7		-0.04993
CKB		0.069498
CDK6		0.051766
CKM		-0.26894
CDK5RAP3		-0.05957
CKMT1		0.13347
CDK5RAP1		0.255778
CKMT2		-0.05065
CDK5R2		-0.05811
CKS1B		-0.07604
CDK5R1		-0.05703
CKS2		0.022736
CDK5		0.211269
CLK1		-0.33761
NT5		-0.14423
CLK2		-0.19513
HIPK2		0.384634
NT4		0.174401
HIPK1		-0.27186
CSNK1E		0.278748
HCK		0.045861
CSNK1G1		-0.34495
HAK		0.09244
CSNK1G2		-0.0098
HSPB8		-0.31552
CSNK1G3		-0.00069
GUK1		0.052876
CSNK2A1		0.296414
GUCY2F		0.16858
CSNK2A2		0.150619
GUCY2D		-0.03886
CSNK2B		-0.26207
GUCY2C		-0.12031
CXCL10		-0.16724
GTF2H1		-0.05304
DAPK1		-0.30013
NT4		-0.08726
DAPK2		-0.16447
CDK4		0.299514
ITGB1		-0.33921
CDK3		-0.21289
CLK3		-0.39077
CDK2		0.220344
CLK4		-0.17678
CDK11		-0.24895
ABL1		-0.05139
CDK10		-0.24039
ABL2		0.023562
CDC7		-0.20432
TNK2		-0.15702
CDC42BPB		-0.40654
ACVR1		0.065467
CDC42BPA		-0.52155
ACVR1B		0.031305
CDC2L5		-0.31411
ACVR2		-0.19111
CDC2L2		-0.40225
ACVR2B		-0.01709
ITGB1		-0.47027
ACVRL1		-0.13852
GSK3B		-0.14006
PAK1		-0.29395
GSK3A		0.195181
DAPK3		-0.26553
GSG2		0.312677
DCAMKL1		0.734476
GRK7		0.04862
DCK		0.359218
GRK6		0.260579
DDR1		-0.22779
GRK5		0.441618
DDR2		0.349998
GRK4		-0.38547
DGKA		0.10251
GNE		-0.37327
DGKB		-0.234
GMFG		-0.2602
DGKD		-0.16231
GMFB		-0.12735
DGKE		-0.60533
PAK1		-0.4963
DGKG		0.233788
CDC2L1		0.242632
CDC2		0.304076
ADAM9		0.07469
CDADC1		-0.22981
ADCK1		-0.09823
CD7		-0.03377
ADCK2		0.090061
CD4		0.221026
ADCK4		-0.10056
CD3E		0.074412
ADCK5		-0.48686
CCRK		0.714817
ADK		0.052655
CCL4		0.16567
ADRA1A		-0.35819
CCL2		0.494292
ADRA1B		-0.09426
CASK		0.111832
ADRB2		-0.41729
ADRBK1		-0.01701
GK2		-0.32917
GK		1.1204
DGKI		-0.16127
GFRA2		0.252294
DGKQ		-0.3019
GCK		-0.10754
DGKZ		-0.18127
GAP43		-0.35141
DGUOK		-0.13174
GALK2		0.085783
DKFZP434C131		-0.20212
GALK1		0.0885
EPHA6		0.223985
GAK		0.389706
DKFZP586B1621		-0.23388
FYN		-0.13209
DKFZP761P0423		-0.39298
FYB		-0.17568
STYK1		-0.47421
DLG1		-0.26905
CARKL		-0.13699
TNNI3K		0.114363
ADRBK2		-0.35038
CARD14		-0.11011
AGTR2		-0.09113
CARD10		0.13496
AK1		0.090387
CAMKK2		-0.07194
AK2		0.068845
CAMKK1		0.323886
AK3		0.641886
CAMK4		0.311415
AK3L1		-0.32409
CAMK2G		-0.1579
AK5		0.193237
CAMK2D		-0.13307
AK7		-0.13503
CAMK2B		-0.33231
AKAP1		-0.45172
AKAP11		0.489455
FUK		0.241409
FRK		-0.26671
DLG2		0.067439
FRDA		-0.27559
DLG3		0.227082
FRAP1		-0.09741
DLG4		-0.50112
FN3KRP		0.345766
DMPK		-0.12005
FN3K		0.149118
DNAJC3		0.135466
FLT4		-0.37099
DOK1		0.206383
FLT3		0.057172
DTYMK		0.462384
FLT1		-0.08097
DUSP1		-0.23947
TPRXL		-0.29698
DUSP10		0.053207
DUSP2		0.054792
CAMK2A		-0.37827
PAK1		-0.34127
CAMK1G		0.418121
AKAP13		0.482183
CAMK1D		-0.1797
AKAP3		0.143832
CAMK1		0.094848
AKAP4		-0.10681
CALM3		0.181427
AKAP5		-0.19925
C9ORF12		0.698554
AKAP6		0.757818
TRIB1		-0.40818
AKAP7		-0.03306
C7ORF16		0.228551
AKAP8		0.140464
C6ORF199		-0.3074
AKT1		-0.41111
TRIB3		-0.17395
AKT2		0.307545
PAK1		-0.45291
AKT3		0.110324
FLJ34389		0.23337
ITGB1		-0.3441
C9ORF98		0.149353
DUSP22		-0.27085
FLJ32685		-0.15382
DUSP4		0.444145
FLJ25006		0.260952
DUSP5		-0.0445
FLJ23356		-0.04058
DUSP6		-0.29789
LRRK1		-0.19378
LOC388445		-0.09495
FLJ23074		-0.33712
DUSP8		-0.50849
THNSL1		-0.0709
DYRK1A		-0.20276
ULK4		0.197297
DYRK1B		-0.00834
MASTL		0.184306
DYRK2		-0.16477
ITGB1		-0.46765
DYRK3		-0.02605
TP53RK		0.108978
NT4		0.020838
C14ORF20		-0.1046
ALK		-0.05475
BUB1B		-0.11653
ACVR1C		-0.0084
BUB1		-0.33116
ALS2CR2		-0.45639
BTK		-0.25628
ALS2CR7		0.004367
BRDT		-0.25238
AMHR2		0.256874
BRD2		-0.16553
ANGPT4		-0.05749
BRAF		-0.11167
ANKK1		-0.20947
BMX		-0.29121
ANKRD3		-0.17269
BMPR2		0.051133
APEG1		0.643679
NT4		-0.01893
APPL		-0.41238
FLJ13052		-0.13729
NT5		0.10785
FLJ12476		-0.01589
DYRK4		-0.2586
RFK		-0.12861
EDN2		-0.22784
FLJ10842		0.13767
EEF2K		0.052089
FLJ10761		-0.11285
EGFR		0.011995
FLJ10074		0.141937
EIF2AK3		0.096567
FGR		-0.01397
EIF2AK4		0.004902
FGFR4		-0.21381
EKI1		0.18181
FGFR3		0.055432
RAPGEF3		1.53477
FGFR2		-0.1893
EPHA1		-0.16872
NT5		-0.10761
EPHA2		-0.21088
BMPR1B		-0.01789
NT5 + BafA1		-0.99396
BMPR1A		-0.39867
ARAF1		-0.06829
BMP2K		-0.03195
ARK5		-0.61728
BLNK		-0.43121
ASK		-0.40811
BLK		-0.13833
ASP		-0.12025
BDKRB2		-0.15657
ATM		-0.23421
BCR		-0.09147
ATR		0.131399
BCKDK		-0.25289
AURKB		1.23054
AZU1		0.299946
AURKC		0.447368
AXL		-0.127
AVPR1A		0.021362
NT5+BafA1		-1.01025
AVPR1B		0.08043
FGFR1		-0.09487
FES		-0.34271
EPHA3		-0.13973
FER		0.059326
EPHA4		-0.57029
FASTK		-0.5066
EPHA5		-0.2452
EVI1		0.161111
EPHA7		-0.23996
ERN1		-0.07749
EPHA8		-0.20092
ERK8		-0.13824
EPHB1		-0.29287
ERBB4		-0.16428
EPHB2		0.522425
ERBB3		-0.18976
EPHB3		-0.23119
ERBB2		-0.01347
EPHB4		-0.62348
EPHB6		-0.33074
NEK8		0.149165
NEK7		-0.30156
ICK		-0.05964
NEK6		-0.00854
IGF1R		-0.13997
NEK4		-0.45023
IHPK1		-0.17377
NEK3		0.281072
IHPK2		-0.08252
NEK2		0.336924
IHPK3		0.334539
NEK11		0.177618
IKBKAP		-0.04397
NEK1		-0.42108
IKBKB		0.092626
COASY		0.082444
IKBKE		0.270598
NBEA		-0.34963
IL2		-0.06578
ILK		0.106812
RASGRF2		0.02295
NT5 + BafA1		-1.00369
RAGE		0.028013
NEK9		0.256495
RAF1		-0.08916
NLK		-0.22798
RAC1		0.206722
NME1		0.229933
PYCS		0.609275
NME2		0.113153
PXK		-0.09598
NME3		0.080801
PTPRT		-0.01819
NME4		-0.01503
PTPRR		0.185413
NME5		-0.05203
PTPRJ		0.177381
NME6		0.52122
PTPRG		-0.21874
NME7		-0.06213
NT5+ BafA1		-0.99848
NPR1		0.34615
NAGK		-0.38626
NT5		0.158046
MYO3B		0.21505
ILKAP		0.103937
MYO3A		0.206129
IPMK		0.040295
MYLK2		0.009108
INSR		0.608116
MYLK		-0.28283
INSRR		-0.07753
MVK		-0.1497
IRAK1		-0.11419
MVD		0.211011
IRAK2		-0.19971
MUSK		0.125317
IRAK3		0.200439
RP6-213H19.1		0.126057
IRS1		0.08969
MST1R		0.179343
ITK		0.191145
NT5		-0.00239
ITPK1		-0.06969
PTPN5		0.070333
NT4		0.187246
PTK9L		0.009103
NPR2		-0.09984
PTK9		0.563019
NRBP		0.307679
PTK7		0.351573
NRG3		-0.01679
PTK6		-0.06849
NTRK1		0.274615
PTK2B		0.417569
NTRK2		0.504908
PTK2		-0.18974
NTRK3		-0.01402
PSKH2		0.014576
NYD-SP25		-0.06107
PSKH1		0.253934
OSR1		0.062284
TAO1		-0.03042
P15RS		0.303463
NT4		0.081639
PACE-1		0.549708
MRC2		0.066801
ITGB1		-0.38046
MPZL1		0.22772
ITPKA		0.305863
MPP3		0.785104
ITPKB		-0.02653
MPP2		0.223866
ITPKC		-0.00033
MPP1		0.021166
JAK1		-0.01819
MOS		0.169586
JAK2		-0.07109
MKNK2		0.268548
JAK3		0.485052
MKNK1		-0.12479
JIK		-0.27032
MINK		-0.1237
KDR		-0.22245
MIDORI		0.0415
KHK		0.29226
ITGB1		-0.29786
TNIK		0.110658
PRPSAP2		-0.22259
PAK1		-0.25269
PRPSAP1		-0.10861
PACSIN1		0.03451
PRPS2		0.366481
PAG		-0.20316
PRPS1		0.355308
PAK1		-0.05523
PRPF4B		0.020306
PAK2		0.275256
PRKY		0.052356
PAK3		-0.15519
PRKX		-0.00801
PAK4		0.64302
WNK4		-0.10112
PAK6		0.204013
PRKWNK3		-0.33653
PAK7		0.351301
PRKWNK2		0.163107
PANK1		0.218748
PAK1		-0.17771
PANK3		-0.17539
MGC8407		0.20876
MGC5601		0.019262
MAST3		0.270271
MGC4796		-0.08982
KIAA0999		0.069125
PIP5KL1		0.096768
KIAA1361		-0.06549
MGC45428		0.509373
MARCH4		0.311348
C9ORF96		0.526358
KIAA1639		0.007345
MGC42105		-0.32065
KIAA1765		-0.34253
CSNK1A1L		0.104214
KIAA1804		-0.12723
MGC26597		-0.12613
KIAA1811		0.209813
STK32A		-0.10578
LMTK3		-0.3095
KIF13B		0.023473
PRKWNK1		0.045378
PRKRA		0.026808
PANK4		0.127211
PRKR		-0.4362
PAPSS1		0.058999
PRKG2		0.074053
PAPSS2		-0.0588
PRKG1		-0.06702
PASK		0.077738
PRKDC		0.24425
PCK1		0.10436
PRKD2		0.053294
PCK2		-0.06692
PRKCZ		0.102476
PCTK1		0.421627
PRKCSH		-0.09201
PCTK2		0.382239
PRKCQ		0.128416
PCTK3		0.106686
PDGFRA		-0.06809
MGC16169		0.289053
MET		0.471125
UHMK1		0.492266
MERTK		-0.15534
KIT		0.008233
MELK		0.003116
LMTK2		-0.19523
MBIP		0.508907
KSR2		-0.13906
MATK		0.275948
LAK		0.27709
MAST2		0.054423
LATS1		-0.16675
MARK4		0.282878
LATS2		-0.01402
MARK3		0.548382
LCK		-0.25164
MARK2		0.677487
LCP2		0.090593
LIM		-0.23084
PRKCN		-0.22464
PRKCM		-0.18932
PDGFRB		-0.07632
PRKCL2		0.060941
PDK1		-0.2484
PRKCL1		0.328085
PDK2		0.259574
PRKCI		0.098328
PDK3		-0.22531
PRKCH		-0.38489
PDK4		0.35306
PRKCG		0.171548
PDPK1		-0.05314
PRKCE		0.131636
PDXK		0.293922
PRKCD		0.062694
PFKFB1		0.070139
PRKCB1		0.565818
PFKFB2		-0.03031
PFKFB3		0.062143
MARK1		0.281927
PAK1		-0.09526
MAPKAPK5		0.356138
LIMK1		0.177439
MAPKAPK3		0.096114
LIMK2		0.558303
MAPKAPK2		0.043268
LOC115704		0.085241
MAPK9		0.016712
PDIK1L		-0.01339
MAPK8IP3		0.378404
PRPS1L1		0.085017
MAPK8IP2		0.091891
NRBP2		-0.35119
MAPK8IP1		0.288613
MLCK		0.382016
MAPK8		0.153586
LTK		-0.03925
MAPK7		0.027824
LYK5		0.136208
PAK1		-0.17717
LYN		-0.27503
PRKCABP		0.042881
ITGB1		-0.41411
PRKCA		0.597436
PFKFB4		-0.26288
PRKAR2B		0.091006
PFKL		-0.09927
PRKAR2A		-0.12874
PFKM		0.067045
PRKAR1A		0.639245
PFKP		0.133645
PRKAG3		0.198298
PFTK1		-0.02208
PRKAG1		0.005141
PGK1		-0.05583
PRKACG		0.204861
PGK2		0.082741
PRKACB		-0.14229
PHKA1		0.366393
PRKACA		0.050822
PHKA2		0.021521
ITGB1		-0.32731
PHKG1		-0.0974
MAPK6		0.025015
NT4		-0.09943
MAPK4		0.248672
SMAD7		-0.06338
MAPK3		0.144187
MAGI-3		-0.20418
MAPK14		0.191459
MAK		-0.10463
MAPK13		-0.06856
MALT1		0.07486
MAPK12		0.01883
MAP2K1		-0.08273
MAPK11		-0.25185
MAP2K1IP1		0.099344
MAPK10		-0.10623
MAP2K2		-0.07609
MAPK1		-0.11551
MAP2K3		-0.03291
MAP4K5		-0.12408
MAP2K4		-0.0611
NT4		0.0786
MAP2K5		-0.12215
PRKAA2		-0.12822
NT5		-0.08692
PRKAA1		-0.08105
PHKG2		0.359461
PPP4C		-0.29105
PI4K2B		0.046847
PPP2CB		-0.07931
PI4KII		-0.31846
PPP2CA		-0.26748
PIK3C2A		-0.42634
PPP1R1B		0.155634
PIK3C2B		0.064449
PNKP		-0.03873
PIK3C2G		-0.27079
PMVK		-0.09024
PIK3CA		-0.04708
EXOSC10		0.070901
PIK3CB		-0.20503
PLK1		-0.14394
PIK3CG		-0.22526
NT5		-0.06873
PIK3R1		-0.29989
MAP4K4		-0.15392
NT5 + BafA1		-0.99585
MAP4K3		-0.13801
MAP2K6		-0.22862
MAP4K2		-0.10304
MAP2K7		-0.09394
MAP4K1		0.149318
MAP3K1		-0.46034
MAP3K9		-0.13023
MAP3K10		-0.06992
MAP3K8		-0.37095
MAP3K11		0.065498
MAP3K7		0.1541
MAP3K12		-0.00922
MAP3K6		-0.18142
MAP3K13		0.29976
MAP3K5		-0.0099
MAP3K14		-0.36317
MAP3K4		-0.27301
MAP3K2		-0.11948
NT5+BafA1		-1.00199
MAP3K3		0.078045
PKN3		-0.39799
PKMYT1		0.016395
PIK3R2		-0.26456
PKM2		-0.07739
PIK3R3		-0.30336
PKLR		-0.18342
PIK3R4		-0.16958
PKIB		-0.53201
PIK4CA		-0.37941
PKIA		-0.0724
PIK4CB		0.011822
STK32C		-0.41774
PIM1		0.077192
PITPNM3		-0.10999
PIM2		0.131618
PIP5K2C		0.21339
PINK1		0.121861
PIP5K2B		-0.17391
PIP5K1A		-0.27884
PIP5K2A		-0.01257
RBKS		0.030765
RET		-0.01315
RFP		0.039349
GRK1		-0.48313
RIOK1		-0.0155
RIOK3		-0.02353
RIPK1		-0.19731
RIPK2		-0.17014
RIPK3		-0.07125
RNASEL		0.060585
NT5 + BafA1		-0.99426
NT5+ BafA1		-0.98607
NT5		0.061911
ROCK1		-0.08529
ROCK2		0.003712
ROR1		0.166003
ROR2		-0.06571
ROS1		-0.00265
RP2		0.060518
RPS6KA1		0.030477
RPS6KA2		-0.0045
RPS6KA3		-0.15418
NT5		-0.01687
RPS6KA4		0.238271
NT4		0.122522
NT4		0.04129
ITGB1		-0.29644
ZAP70		0.52901
RPS6KA5		0.005266
ZAK		0.095388
RPS6KA6		-0.02377
YWHAQ		-0.28824
RPS6KB1		0.414722
YWHAH		0.314181
RPS6KB2		-0.05139
YES1		0.086275
RPS6KC1		0.043587
XYLB		-0.11494
RPS6KL1		0.242841
WIF1		-0.06514
RYK		0.062781
WEE1		0.037784
SAST		0.344466
VRK3		0.286389
SCAP1		-0.20636
ITGB1		-0.36758
SCYL1		-0.12583
PAK1		-0.17537
PAK1		-0.17793
VRK2		-0.12869
VRK1		0.150164
SEPHS1		-0.20357
URKL1		-0.0116
SGK		0.026272
UMPK		0.117883
SGK2		-0.19749
UMP-CMPK		-0.01844
SGKL		0.029536
ULK2		0.137809
SHC1		0.144655
ULK1		-0.22858
SIK2		0.014122
UGP2		-0.01772
SLK		0.249772
UCK1		-0.13765
SMG1		0.213228
TYRO3		0.280531
SNARK		0.069319
DNM1		0.159553
SNF1LK		-0.21009
TYK2		-0.22394
TXNDC3		-0.21667
PLK2		-0.0141
TXK		0.452695
SNRK		0.457803
TTN		-0.19612
SOCS1		-0.03152
TTK		0.19295
SOCS5		0.588711
TTBK2		-0.03692
SPA17		0.430594
TTBK1		-0.18063
SPEC2		-0.1622
TSKS		0.098922
SPHK1		0.150859
TRPM7		-0.11929
SPHK2		0.204078
TRPM6		0.212522
SEPHS2		0.068784
SQSTM1		-0.21693
TRIO		-0.10021
PAK1		-0.08176
TRIM		0.23326
SRC		0.265517
TRIB2		-0.1029
SRMS		0.791871
KALRN		-0.37013
SRPK1		0.128201
TPK1		0.592088
SRPK2		0.057056
TOPK		0.438851
ABI1		-0.41452
TNK1		0.070651
SSTK		0.244956
TNFRSF10A		0.187792
STK10		0.039101
TLR6		0.153246
STK11		0.314814
TLR4		0.275556
STK16		-0.40575
PAK1		-0.17754
STK17A		0.166215
ITGB1		-0.39176
ITGB1		-0.25678
TLR3		0.109244
NT4		0.035314
TLR1		-0.18299
STK17B		0.037915
TLK2		-0.3702
PLK4		-0.12722
TLK1		0.079086
STK19		-0.14352
TK2		-0.15415
STK22B		-0.1243
TK1		0.23309
STK22C		-0.39466
TJP2		0.153409
STK22D		-0.42618
TIE		-0.07886
STK23		-0.33597
TGFBR2		0.306315
STK24		-0.03891
TGFBR1		0.203595
STK25		0.075994
NT4		-0.10701
STK29		-0.05015
NT5		-0.1348
NT5		0.089767
TEX14		-0.13213
NT5 + BafA1		-1.00668
TESK2		-0.24412
STK3		0.241782
TESK1		-0.42602
STK31		-0.22934
TEK		0.091127
STK33		0.073925
TEC		-0.04677
STK35		-0.02012
TBK1		-0.23487
STK36		-0.00847
TAO1		-0.15003
STK38		-0.41122
TAF1L		-0.06238
STK38L		-0.20884
TAF1		0.078701
STK39		-0.48832
SYK		0.226497
STK4		0.08787
NT5+BafA1		-1.01298
STK6		-0.15122
PTPN9		-0.19518
PTPN7		-0.03378
ACP1		0.328271
PTPN6		-0.14983
ACP2		0.045028
PTPN5		-0.21109
ACP5		-0.33312
PTPN4		0.101985
ACP6		-0.06815
PTPN3		-0.00733
ACPP		0.096507
PTPN23		-0.17318
ACPT		-0.2604
PTPN22		0.147656
ACYP1		-0.21616
PTPN21		-0.00749
ACYP2		0.003529
PTPN2		-0.02611
AKAP11		0.762042
ALPI		-0.23999
NT5 + BafA1		-0.99532
PTPRA		-0.11376
PTPRB		0.023998
PTPRC		-0.02279
PTPRD		0.11518
PTPRE		0.01226
PTPRF		-0.01836
PTPRG		0.018973
PTPRH		-0.05734
PTPRJ		-0.26597
NT5+ BafA1		-1.01234
PTPRK		0.021087
PTPN18		0.131442
NT5		-0.02468
PTPN14		-0.39356
ALPL		0.482278
PTPN13		-0.18075
ALPP		-0.01097
PTPN12		-0.1105
ALPPL2		0.030865
PTPN11		0.1138
ANP32E		-0.00086
PTPN1		-0.05079
BPNT1		-0.00439
PTPLA		-0.03252
C14ORF24		-0.10479
PTPDC1		-0.04644
C21ORF6		-0.14537
PTP4A3		0.157822
C7ORF16		0.451669
PTP4A2		0.207633
CDC14A		0.198553
NT5		0.020225
CDC14B		0.190313
NT4		0.010615
PTPRM		0.052206
PTPRN		0.06
PTPRN2		-0.13213
PTPRO		-0.23385
PTPRR		0.18738
PTPRS		-0.01132
PTPRT		-0.38049
PTPRU		-0.13495
PTPRZ1		-0.14594
NT4		0.174725
RNGTT		-0.04618
PTP4A1		-0.17363
ITGB1		-0.33211
PTEN		-0.04378
CDC25A		0.051503
PSPH		-0.22388
CDC25B		-0.01709
PR48		0.318407
CDC25C		0.175784
PPP6C		-0.03335
CDKN3		0.808476
PPP5C		0.239832
CILP		-0.07407
PPP4C		0.11479
CTDP1		-0.00034
PPP3R1		-0.06665
DKFZP761G058		0.109557
PPP3CC		0.243533
DNAJC6		0.001018
PPP3CA		-0.16794
DUSP1		0.054353
ITGB1		-0.36552
DUSP10		0.03276
PAK1		-0.45886
RWDD2		-0.07624
SAG		0.316235
SBF1		-0.01559
SSH3		0.091118
STYX		0.096832
SYNJ1		0.250318
SYNJ2		0.27666
TENS1		-0.26756
TPTE2		-0.1378
PAK1		-0.22521
TPTE		-0.12109
PPP2R5E		-0.31353
PPP2R5D		0.16434
DUSP11		0.226635
PPP2R5C		0.027275
DUSP12		-0.00015
PPP2R5B		-0.05321
DUSP13		0.048293
PPP2R5A		0.374509
DUSP14		0.261028
PPP2R4		-0.10275
DUSP15		0.210339
PPP2R3A		0.229481
DUSP18		-0.12466
PPP2R2B		0.124267
DUSP19		-0.04857
PPP2R2A		-0.10018
DUSP2		0.237179
PPP2R1A		-0.48579
DUSP21		-0.0491
DUSP22		-0.07421
TRIO		0.101612
ZFHX1B		0.174891
ENPP7		0.435612
PPP2CB		-0.13236
AP3D1		-0.37857
PPP2CA		-0.21419
DUSP3		-0.03332
PPP1R8		0.125162
DUSP4		0.436043
PPP1R7		0.667029
DUSP5		0.065331
PPP1R3C		-0.14284
DUSP6		-0.14271
PPP1R2		0.154552
DUSP7		-0.02617
PPP1R1B		0.10864
DUSP8		-0.04517
PPP1R16B		0.340857
DUT		-2.2e-05
PPP1R11		0.202834
ENPP1		0.24081
PPP1CC		0.142446
ENPP2		0.020069
ENPP3		0.009715
PPP1CB		0.26151
PAK1		-0.44158
PPP1CA		0.390595
ENPP4		-0.05093
PPM2C		-0.15401
ENPP5		-0.20971
PPM1L		0.165125
ENPP6		-0.01247
PPM1G		0.26733
EPM2A		0.43507
PPM1F		0.536451
FBP1		0.241308
PPM1E		0.056451
FBP2		-0.07136
PPM1D		0.31041
FHIT		0.320894
PPM1B		0.0165
DUSP23		-0.00792
PPM1A		-0.28395
FLJ23751		-0.03543
PAK1		-0.07109
FLJ40125		0.174429
ITGB1		-0.39224
ITGB1		-0.19654
PPEF2		0.032941
NT4		-0.03353
PPEF1		0.011733
HSPC129		0.011398
PPAP2C		0.01042
I-4		-0.07679
PPAP2B		0.003276
IGBP1		-0.1259
PPAP2A		-0.15593
ILKAP		-0.01877
PON2		-0.15619
IMPA1		-0.02163
PON1		-0.12459
IMPA2		0.037087
PME-1		0.005867
INPP1		-0.01549
PIB5PA		-0.02189
INPP4B		-0.12371
PHPT1		0.261426
INPP5B		0.159594
NT4		-0.1122
INPP5D		-0.06902
NT5		-0.00137
NT5		0.005821
PFKFB4		0.019599
NT5 + BafA1		-0.98929
PFKFB3		-0.02006
LOC151242		0.121091
PFKFB2		-0.06819
LPPR4		-0.13789
PFKFB1		0.069614
MAP3K7IP1		-0.39438
PDP2		0.017092
MGC1136		-0.12847
OCRL		-0.02538
MGC26484		0.799601
MTMR7		0.154925
FRMPD2		-0.04693
MTMR4		0.028578
MINPP1		0.11281
MTMR3		0.033348
MK-STYX		0.076628
MTMR2		-0.14368
MTM1		0.378949
NT5+BafA1		-1.00305
MTMR1		0.250159

## Sheet: Fig. 1C
COPB2	0	-0.99628
EPHB4	1	-0.62348
ARK5	2	-0.61728
DGKE	3	-0.60533
EPHA4	4	-0.57029
PKIB	5	-0.53201
CDC42BPA	6	-0.52155
CDKL5	7	-0.51974
CRKL	8	-0.51602
DUSP8	9	-0.50849
FASTK	10	-0.5066
DLG4	11	-0.50112
STK39	12	-0.48832
ADCK5	13	-0.48686
PPP2R1A	14	-0.48579
GRK1	15	-0.48313
HK2	16	-0.47762
STYK1	17	-0.47421
MAP3K1	18	-0.46034
ALS2CR2	19	-0.45639
AKAP1	20	-0.45172
NEK4	21	-0.45023
PRKR	22	-0.4362
BLNK	23	-0.43121
PIK3C2A	24	-0.42634
HIPK3	25	-0.42622
STK22D	26	-0.42618
TESK1	27	-0.42602
NEK1	28	-0.42108
RAPGEF4	29	-0.41862
STK32C	30	-0.41774
ADRB2	31	-0.41729
ABI1	32	-0.41452
APPL	33	-0.41238
STK38	34	-0.41122
AKT1	35	-0.41111
AATK	36	-0.4096
TRIB1	37	-0.40818
ASK	38	-0.40811
CDC42BPB	39	-0.40654
STK16	40	-0.40575
CDC2L2	41	-0.40225
BMPR1A	42	-0.39867
PKN3	43	-0.39799
STK22C	44	-0.39466
MAP3K7IP1	45	-0.39438
CHEK1	46	-0.3943
PTPN14	47	-0.39356
DKFZP761P0423	48	-0.39298
CLK3	49	-0.39077
NAGK	50	-0.38626
GRK4	51	-0.38547
PRKCH	52	-0.38489
CINP	53	-0.38373
PTPRT	54	-0.38049
PIK4CA	55	-0.37941
CAMK2A	56	-0.37827
GNE	57	-0.37327
FLT4	58	-0.37099
MAP3K8	59	-0.37095
TLK2	60	-0.3702
KALRN	61	-0.37013
HIPK4	62	-0.36453
MAP3K14	63	-0.36317
ADRA1A	64	-0.35819
GAP43	65	-0.35141
NRBP2	66	-0.35119
ADRBK2	67	-0.35038
NBEA	68	-0.34963
HRI	69	-0.34825
CSNK1G1	70	-0.34495
FES	71	-0.34271
KIAA1765	72	-0.34253
CLK1	73	-0.33761
FLJ23074	74	-0.33712
PRKWNK3	75	-0.33653
STK23	76	-0.33597
CNKSR1	77	-0.3337
ACP5	78	-0.33312
CAMK2B	79	-0.33231
BUB1	80	-0.33116
EPHB6	81	-0.33074
GK2	82	-0.32917
AK3L1	83	-0.32409
MGC42105	84	-0.32065
PI4KII	85	-0.31846
HSPB8	86	-0.31552
CDC2L5	87	-0.31411
PPP2R5E	88	-0.31353
LMTK3	89	-0.3095
C6ORF199	90	-0.3074
PIK3R3	91	-0.30336
DGKQ	92	-0.3019
NEK7	93	-0.30156
DAPK1	94	-0.30013
PIK3R1	95	-0.29989
DUSP6	96	-0.29789
TPRXL	97	-0.29698
EPHB1	98	-0.29287
BMX	99	-0.29121
PPP4C	100	-0.29105
YWHAQ	101	-0.28824
PPM1A	102	-0.28395
MYLK	103	-0.28283
PIP5K1A	104	-0.27884
FRDA	105	-0.27559
LYN	106	-0.27503
MAP3K4	107	-0.27301
HIPK1	108	-0.27186
DUSP22	109	-0.27085
PIK3C2G	110	-0.27079
JIK	111	-0.27032
DLG1	112	-0.26905
CKM	113	-0.26894
TENS1	114	-0.26756
PPP2CA	115	-0.26748
FRK	116	-0.26671
PTPRJ	117	-0.26597
DAPK3	118	-0.26553
PIK3R2	119	-0.26456
PFKFB4	120	-0.26288
CSNK2B	121	-0.26207
ACPT	122	-0.2604
GMFG	123	-0.2602
DYRK4	124	-0.2586
BTK	125	-0.25628
BCKDK	126	-0.25289
BRDT	127	-0.25238
MAPK11	128	-0.25185
LCK	129	-0.25164
CDKL2	130	-0.25038
CDK11	131	-0.24895
PDK1	132	-0.2484
EPHA5	133	-0.2452
TESK2	134	-0.24412
CDK10	135	-0.24039
ALPI	136	-0.23999
EPHA7	137	-0.23996
DUSP1	138	-0.23947
CSK	139	-0.23626
TBK1	140	-0.23487
ATM	141	-0.23421
DGKB	142	-0.234
DKFZP586B1621	143	-0.23388
PTPRO	144	-0.23385
EPHB3	145	-0.23119
LIM	146	-0.23084
CDADC1	147	-0.22981
STK31	148	-0.22934
MAP2K6	149	-0.22862
ULK1	150	-0.22858
NLK	151	-0.22798
EDN2	152	-0.22784
DDR1	153	-0.22779
PDK3	154	-0.22531
PIK3CG	155	-0.22526
PRKCN	156	-0.22464
TYK2	157	-0.22394
PSPH	158	-0.22388
PRPSAP2	159	-0.22259
KDR	160	-0.22245
PTPRG	161	-0.21874
SQSTM1	162	-0.21693
TXNDC3	163	-0.21667
ACYP1	164	-0.21616
PPP2CA	165	-0.21419
FGFR4	166	-0.21381
CDK3	167	-0.21289
PTPN5	168	-0.21109
EPHA2	169	-0.21088
SNF1LK	170	-0.21009
ENPP5	171	-0.20971
ANKK1	172	-0.20947
STK38L	173	-0.20884
SCAP1	174	-0.20636
PIK3CB	175	-0.20503
CDC7	176	-0.20432
MAGI-3	177	-0.20418
SEPHS1	178	-0.20357
PAG	179	-0.20316
DYRK1A	180	-0.20276
DKFZP434C131	181	-0.20212
EPHA8	182	-0.20092
IRAK2	183	-0.19971
AKAP5	184	-0.19925
SGK2	185	-0.19749
RIPK1	186	-0.19731
TTN	187	-0.19612
LMTK2	188	-0.19523
PTPN9	189	-0.19518
CLK2	190	-0.19513
LRRK1	191	-0.19378
HUNK	192	-0.19322
ACVR2	193	-0.19111
COL4A3BP	194	-0.19041
ERBB3	195	-0.18976
PTK2	196	-0.18974
PRKCM	197	-0.18932
FGFR2	198	-0.1893
PKLR	199	-0.18342
TLR1	200	-0.18299
MAP3K6	201	-0.18142
DGKZ	202	-0.18127
PTPN13	203	-0.18075
TTBK1	204	-0.18063
CAMK1D	205	-0.1797
CLK4	206	-0.17678
FYB	207	-0.17568
PANK3	208	-0.17539
TRIB3	209	-0.17395
PIP5K2B	210	-0.17391
IHPK1	211	-0.17377
PTP4A1	212	-0.17363
PTPN23	213	-0.17318
ANKRD3	214	-0.17269
RIPK2	215	-0.17014
PIK3R4	216	-0.16958
EPHA1	217	-0.16872
PPP3CA	218	-0.16794
CXCL10	219	-0.16724
LATS1	220	-0.16675
BRD2	221	-0.16553
DYRK2	222	-0.16477
DAPK2	223	-0.16447
ERBB4	224	-0.16428
HK3	225	-0.16388
DGKD	226	-0.16231
SPEC2	227	-0.1622
DGKI	228	-0.16127
CAMK2G	229	-0.1579
TNK2	230	-0.15702
BDKRB2	231	-0.15657
PON2	232	-0.15619
PPAP2A	233	-0.15593
MERTK	234	-0.15534
PAK3	235	-0.15519
RPS6KA3	236	-0.15418
TK2	237	-0.15415
PPM2C	238	-0.15401
MAP4K4	239	-0.15392
FLJ32685	240	-0.15382
STK6	241	-0.15122
TAO1	242	-0.15003
PTPN6	243	-0.14983
MVK	244	-0.1497
PTPRZ1	245	-0.14594
C21ORF6	246	-0.14537
PLK1	247	-0.14394
MTMR2	248	-0.14368
STK19	249	-0.14352
CDKN1C	250	-0.14337
PPP1R3C	251	-0.14284
DUSP6	252	-0.14271
PRKACB	253	-0.14229
ITGB1BP1	254	-0.1412
GSK3B	255	-0.14006
IGF1R	256	-0.13997
EPHA3	257	-0.13973
KSR2	258	-0.13906
ACVRL1	259	-0.13852
BLK	260	-0.13833
ERK8	261	-0.13824
MAP4K3	262	-0.13801
LPPR4	263	-0.13789
TPTE2	264	-0.1378
UCK1	265	-0.13765
FLJ13052	266	-0.13729
CARKL	267	-0.13699
AK7	268	-0.13503
PTPRU	269	-0.13495
CAMK2D	270	-0.13307
PPP2CB	271	-0.13236
TEX14	272	-0.13213
PTPRN2	273	-0.13213
FYN	274	-0.13209
DGUOK	275	-0.13174
CHKB	276	-0.13161
MAP3K9	277	-0.13023
PRKAR2A	278	-0.12874
VRK2	279	-0.12869
RFK	280	-0.12861
MGC1136	281	-0.12847
PRKAA2	282	-0.12822
GMFB	283	-0.12735
KIAA1804	284	-0.12723
PLK4	285	-0.12722
AXL	286	-0.127
MGC26597	287	-0.12613
IGBP1	288	-0.1259
SCYL1	289	-0.12583
MKNK1	290	-0.12479
DUSP18	291	-0.12466
PON1	292	-0.12459
STK22B	293	-0.1243
MAP4K5	294	-0.12408
INPP4B	295	-0.12371
MINK	296	-0.1237
MAP2K5	297	-0.12215
TPTE	298	-0.12109
GUCY2C	299	-0.12031
ASP	300	-0.12025
DMPK	301	-0.12005
MAP3K2	302	-0.11948
TRPM7	303	-0.11929
BUB1B	304	-0.11653
MAPK1	305	-0.11551
XYLB	306	-0.11494
IRAK1	307	-0.11419
PTPRA	308	-0.11376
FLJ10761	309	-0.11285
BRAF	310	-0.11167
PTPN12	311	-0.1105
CARD14	312	-0.11011
PITPNM3	313	-0.10999
PRPSAP1	314	-0.10861
GCK	315	-0.10754
AKAP4	316	-0.10681
MAPK10	317	-0.10623
STK32A	318	-0.10578
C14ORF24	319	-0.10479
MAK	320	-0.10463
C14ORF20	321	-0.1046
HK1	322	-0.10458
MAP4K2	323	-0.10304
TRIB2	324	-0.1029
PPP2R4	325	-0.10275
WNK4	326	-0.10112
ADCK4	327	-0.10056
TRIO	328	-0.10021
PPP2R2A	329	-0.10018
NPR2	330	-0.09984
PFKL	331	-0.09927
CRK7	332	-0.09892
ADCK1	333	-0.09823
FRAP1	334	-0.09741
PHKG1	335	-0.0974
PXK	336	-0.09598
LOC388445	337	-0.09495
FGFR1	338	-0.09487
ADRA1B	339	-0.09426
MAP2K7	340	-0.09394
CHEK2	341	-0.09325
PRKCSH	342	-0.09201
BCR	343	-0.09147
AGTR2	344	-0.09113
PMVK	345	-0.09024
MGC4796	346	-0.08982
RAF1	347	-0.08916
ROCK1	348	-0.08529
MAP2K1	349	-0.08273
IHPK2	350	-0.08252
PRKAA1	351	-0.08105
FLT1	352	-0.08097
PPP2CB	353	-0.07931
CSNK1A1	354	-0.07909
TIE	355	-0.07886
INSRR	356	-0.07753
ERN1	357	-0.07749
PKM2	358	-0.07739
I-4	359	-0.07679
PDGFRB	360	-0.07632
RWDD2	361	-0.07624
CDKN1B	362	-0.07618
MAP2K2	363	-0.07609
CKS1B	364	-0.07604
DUSP22	365	-0.07421
CILP	366	-0.07407
PKIA	367	-0.0724
CAMKK2	368	-0.07194
FBP2	369	-0.07136
RIPK3	370	-0.07125
JAK2	371	-0.07109
THNSL1	372	-0.0709
MAP3K10	373	-0.06992
ITPK1	374	-0.06969
INPP5D	375	-0.06902
MAPK13	376	-0.06856
PTK6	377	-0.06849
ARAF1	378	-0.06829
PFKFB2	379	-0.06819
ACP6	380	-0.06815
PDGFRA	381	-0.06809
PRKG1	382	-0.06702
PCK2	383	-0.06692
PPP3R1	384	-0.06665
IL2	385	-0.06578
ROR2	386	-0.06571
KIAA1361	387	-0.06549
WIF1	388	-0.06514
SMAD7	389	-0.06338
TAF1L	390	-0.06238
NME7	391	-0.06213
MAP2K4	392	-0.0611
NYD-SP25	393	-0.06107
ICK	394	-0.05964
CDK5RAP3	395	-0.05957
PAPSS2	396	-0.0588
CDK5R2	397	-0.05811
ANGPT4	398	-0.05749
PTPRH	399	-0.05734
CDK5R1	400	-0.05703
PGK1	401	-0.05583
PAK1	402	-0.05523
ALK	403	-0.05475
PPP2R5B	404	-0.05321
PDPK1	405	-0.05314
GTF2H1	406	-0.05304
NME5	407	-0.05203
RPS6KB2	408	-0.05139
ABL1	409	-0.05139
ENPP4	410	-0.05093
PTPN1	411	-0.05079
CKMT2	412	-0.05065
STK29	413	-0.05015
CDK7	414	-0.04993
DUSP21	415	-0.0491
DUSP19	416	-0.04857
PIK3CA	417	-0.04708
FRMPD2	418	-0.04693
TEC	419	-0.04677
PTPDC1	420	-0.04644
RNGTT	421	-0.04618
DUSP8	422	-0.04517
DUSP5	423	-0.0445
IKBKAP	424	-0.04397
PTEN	425	-0.04378
FLJ23356	426	-0.04058
LTK	427	-0.03925
STK24	428	-0.03891
GUCY2D	429	-0.03886
PNKP	430	-0.03873
TTBK2	431	-0.03692
FLJ23751	432	-0.03543
PTPN7	433	-0.03378
CD7	434	-0.03377
PPP6C	435	-0.03335
DUSP3	436	-0.03332
AKAP7	437	-0.03306
MAP2K3	438	-0.03291
PTPLA	439	-0.03252
BMP2K	440	-0.03195
SOCS1	441	-0.03152
TAO1	442	-0.03042
PFKFB2	443	-0.03031
ITPKB	444	-0.02653
DUSP7	445	-0.02617
PTPN2	446	-0.02611
DYRK3	447	-0.02605
OCRL	448	-0.02538
RPS6KA6	449	-0.02377
RIOK3	450	-0.02353
PTPRC	451	-0.02279
PFTK1	452	-0.02208
PIB5PA	453	-0.02189
IMPA1	454	-0.02163
STK35	455	-0.02012
PFKFB3	456	-0.02006
ILKAP	457	-0.01877
UMP-CMPK	458	-0.01844
PTPRF	459	-0.01836
PTPRT	460	-0.01819
JAK1	461	-0.01819
BMPR1B	462	-0.01789
UGP2	463	-0.01772
CDC25B	464	-0.01709
ACVR2B	465	-0.01709
ADRBK1	466	-0.01701
NRG3	467	-0.01679
FLJ12476	468	-0.01589
SBF1	469	-0.01559
RIOK1	470	-0.0155
INPP1	471	-0.01549
NME4	472	-0.01503
PLK2	473	-0.0141
LATS2	474	-0.01402
NTRK3	475	-0.01402
FGR	476	-0.01397
ERBB2	477	-0.01347
PDIK1L	478	-0.01339
RET	479	-0.01315
PIP5K2A	480	-0.01257
ENPP6	481	-0.01247
URKL1	482	-0.0116
PTPRS	483	-0.01132
ALPP	484	-0.01097
MAP3K5	485	-0.0099
CSNK1G2	486	-0.0098
MAP3K12	487	-0.00922
NEK6	488	-0.00854
STK36	489	-0.00847
ACVR1C	490	-0.0084
DYRK1B	491	-0.00834
PRKX	492	-0.00801
DUSP23	493	-0.00792
PTPN21	494	-0.00749
PTPN3	495	-0.00733
RPS6KA2	496	-0.0045
BPNT1	497	-0.00439
ROS1	498	-0.00265
ANP32E	499	-0.00086
CSNK1G3	500	-0.00069
CTDP1	501	-0.00034
ITPKC	502	-0.00033
DUSP12	503	-0.00015
DUT	504	-2.2e-05
DNAJC6	505	0.001018
MELK	506	0.003116
PPAP2B	507	0.003276
ACYP2	508	0.003529
ROCK2	509	0.003712
ALS2CR7	510	0.004367
EIF2AK4	511	0.004902
PRKAG1	512	0.005141
RPS6KA5	513	0.005266
PME-1	514	0.005867
KIAA1639	515	0.007345
KIT	516	0.008233
PTK9L	517	0.009103
MYLK2	518	0.009108
ENPP3	519	0.009715
PPAP2C	520	0.01042
HSPC129	521	0.011398
PPEF1	522	0.011733
PIK4CB	523	0.011822
EGFR	524	0.011995
PTPRE	525	0.01226
SIK2	526	0.014122
PSKH2	527	0.014576
PKMYT1	528	0.016395
PPM1B	529	0.0165
MAPK9	530	0.016712
PDP2	531	0.017092
MAPK12	532	0.01883
PTPRG	533	0.018973
MGC5601	534	0.019262
PFKFB4	535	0.019599
ENPP2	536	0.020069
PRPF4B	537	0.020306
PTPRK	538	0.021087
MPP1	539	0.021166
AVPR1A	540	0.021362
PHKA2	541	0.021521
CKS2	542	0.022736
RASGRF2	543	0.02295
KIF13B	544	0.023473
ABL2	545	0.023562
PTPRB	546	0.023998
MAPK6	547	0.025015
SGK	548	0.026272
PRKRA	549	0.026808
PPP2R5C	550	0.027275
MAPK7	551	0.027824
RAGE	552	0.028013
MTMR4	553	0.028578
SGKL	554	0.029536
RPS6KA1	555	0.030477
RBKS	556	0.030765
ALPPL2	557	0.030865
ACVR1B	558	0.031305
DUSP10	559	0.03276
PPEF2	560	0.032941
MTMR3	561	0.033348
PACSIN1	562	0.03451
CSNK1D	563	0.036866
IMPA2	564	0.037087
WEE1	565	0.037784
STK17B	566	0.037915
CDKL3	567	0.038448
STK10	568	0.039101
RFP	569	0.039349
IPMK	570	0.040295
MIDORI	571	0.0415
PRKCABP	572	0.042881
MAPKAPK2	573	0.043268
RPS6KC1	574	0.043587
ACP2	575	0.045028
PRKWNK1	576	0.045378
HCK	577	0.045861
PI4K2B	578	0.046847
CDKN2B	579	0.047942
DUSP13	580	0.048293
GRK7	581	0.04862
PRKACA	582	0.050822
BMPR2	583	0.051133
CDC25A	584	0.051503
CDK6	585	0.051766
EEF2K	586	0.052089
PTPRM	587	0.052206
PRKY	588	0.052356
ADK	589	0.052655
GUK1	590	0.052876
DUSP10	591	0.053207
PRKD2	592	0.053294
DUSP1	593	0.054353
MAST2	594	0.054423
DUSP2	595	0.054792
FGFR3	596	0.055432
PPM1E	597	0.056451
SRPK2	598	0.057056
FLT3	599	0.057172
PAPSS1	600	0.058999
FER	601	0.059326
PTPRN	602	0.06
RP2	603	0.060518
RNASEL	604	0.060585
PRKCL2	605	0.060941
PFKFB3	606	0.062143
OSR1	607	0.062284
PRKCD	608	0.062694
RYK	609	0.062781
PIK3C2B	610	0.064449
DUSP5	611	0.065331
ACVR1	612	0.065467
MAP3K11	613	0.065498
MRC2	614	0.066801
PFKM	615	0.067045
DLG2	616	0.067439
SEPHS2	617	0.068784
AK2	618	0.068845
KIAA0999	619	0.069125
SNARK	620	0.069319
CKB	621	0.069498
PFKFB1	622	0.069614
PFKFB1	623	0.070139
CDKN1A	624	0.07024
PTPN5	625	0.070333
TNK1	626	0.070651
EXOSC10	627	0.070901
STK33	628	0.073925
PRKG2	629	0.074053
CD3E	630	0.074412
ADAM9	631	0.07469
MALT1	632	0.07486
STK25	633	0.075994
MK-STYX	634	0.076628
PIM1	635	0.077192
PASK	636	0.077738
MAP3K3	637	0.078045
TAF1	638	0.078701
TLK1	639	0.079086
AVPR1B	640	0.08043
NME3	641	0.080801
COASY	642	0.082444
PGK2	643	0.082741
PRPS1L1	644	0.085017
LOC115704	645	0.085241
GALK2	646	0.085783
YES1	647	0.086275
STK4	648	0.08787
GALK1	649	0.0885
IRS1	650	0.08969
ADCK2	651	0.090061
AK1	652	0.090387
LCP2	653	0.090593
PRKAR2B	654	0.091006
SSH3	655	0.091118
TEK	656	0.091127
MAPK8IP2	657	0.091891
HAK	658	0.09244
IKBKB	659	0.092626
CAMK1	660	0.094848
ZAK	661	0.095388
MAPKAPK3	662	0.096114
ACPP	663	0.096507
EIF2AK3	664	0.096567
PIP5KL1	665	0.096768
STYX	666	0.096832
PRKCI	667	0.098328
TSKS	668	0.098922
MAP2K1IP1	669	0.099344
TRIO	670	0.101612
CHUK	671	0.101783
PTPN4	672	0.101985
PRKCZ	673	0.102476
DGKA	674	0.10251
ILKAP	675	0.103937
CSNK1A1L	676	0.104214
PCK1	677	0.10436
PLK3	678	0.104802
PCTK3	679	0.106686
ILK	680	0.106812
PPP1R1B	681	0.10864
TP53RK	682	0.108978
TLR3	683	0.109244
DKFZP761G058	684	0.109557
AKT3	685	0.110324
TNIK	686	0.110658
CASK	687	0.111832
MINPP1	688	0.11281
NME2	689	0.113153
PTPN11	690	0.1138
TNNI3K	691	0.114363
PPP4C	692	0.11479
PTPRD	693	0.11518
UMPK	694	0.117883
LOC151242	695	0.121091
PINK1	696	0.121861
PPP2R2B	697	0.124267
PPP1R8	698	0.125162
MUSK	699	0.125317
RP6-213H19.1	700	0.126057
PANK4	701	0.127211
SRPK1	702	0.128201
PRKCQ	703	0.128416
ATR	704	0.131399
PTPN18	705	0.131442
PIM2	706	0.131618
PRKCE	707	0.131636
CKMT1	708	0.13347
PFKP	709	0.133645
CARD10	710	0.13496
DNAJC3	711	0.135466
LYK5	712	0.136208
FLJ10842	713	0.13767
ULK2	714	0.137809
AKAP8	715	0.140464
FLJ10074	716	0.141937
PPP1CC	717	0.142446
AKAP3	718	0.143832
MAPK3	719	0.144187
SHC1	720	0.144655
PTPN22	721	0.147656
FN3K	722	0.149118
NEK8	723	0.149165
MAP4K1	724	0.149318
C9ORF98	725	0.149353
VRK1	726	0.150164
CSNK2A2	727	0.150619
SPHK1	728	0.150859
TLR6	729	0.153246
TJP2	730	0.153409
MAPK8	731	0.153586
MAP3K7	732	0.1541
PPP1R2	733	0.154552
MTMR7	734	0.154925
CHKA	735	0.155498
PPP1R1B	736	0.155634
PTP4A3	737	0.157822
INPP5B	738	0.159594
EVI1	739	0.161111
PRKWNK2	740	0.163107
PPP2R5D	741	0.16434
PPM1L	742	0.165125
CCL4	743	0.16567
ROR1	744	0.166003
STK17A	745	0.166215
CDK9	746	0.167852
GUCY2F	747	0.16858
MOS	748	0.169586
PRKCG	749	0.171548
FLJ40125	750	0.174429
ZFHX1B	751	0.174891
CDC25C	752	0.175784
PTPRJ	753	0.177381
LIMK1	754	0.177439
NEK11	755	0.177618
MST1R	756	0.179343
CALM3	757	0.181427
EKI1	758	0.18181
MASTL	759	0.184306
PTPRR	760	0.185413
PTPRR	761	0.18738
TNFRSF10A	762	0.187792
CDC14B	763	0.190313
ITK	764	0.191145
MAPK14	765	0.191459
TTK	766	0.19295
AK5	767	0.193237
GSK3A	768	0.195181
ULK4	769	0.197297
PRKAG3	770	0.198298
CDC14A	771	0.198553
IRAK3	772	0.200439
PPP1R11	773	0.202834
TGFBR1	774	0.203595
PAK6	775	0.204013
SPHK2	776	0.204078
PRKACG	777	0.204861
CDKN2D	778	0.20568
MYO3A	779	0.206129
DOK1	780	0.206383
RAC1	781	0.206722
PTP4A2	782	0.207633
MGC8407	783	0.20876
KIAA1811	784	0.209813
DUSP15	785	0.210339
MVD	786	0.211011
CDK5	787	0.211269
TRPM6	788	0.212522
SMG1	789	0.213228
PIP5K2C	790	0.21339
MYO3B	791	0.21505
CDKN2C	792	0.216994
PANK1	793	0.218748
CDK2	794	0.220344
CD4	795	0.221026
MPP2	796	0.223866
EPHA6	797	0.223985
SYK	798	0.226497
DUSP11	799	0.226635
DLG3	800	0.227082
MPZL1	801	0.22772
CERK	802	0.22775
C7ORF16	803	0.228551
PPP2R3A	804	0.229481
NME1	805	0.229933
TK1	806	0.23309
TRIM	807	0.23326
FLJ34389	808	0.23337
DGKG	809	0.233788
DUSP2	810	0.237179
RPS6KA4	811	0.238271
PPP5C	812	0.239832
ENPP1	813	0.24081
FBP1	814	0.241308
FUK	815	0.241409
STK3	816	0.241782
CDC2L1	817	0.242632
RPS6KL1	818	0.242841
PPP3CC	819	0.243533
PRKDC	820	0.24425
SSTK	821	0.244956
MAPK4	822	0.248672
SLK	823	0.249772
MTMR1	824	0.250159
SYNJ1	825	0.250318
GFRA2	826	0.252294
PSKH1	827	0.253934
CDK5RAP1	828	0.255778
NEK9	829	0.256495
AMHR2	830	0.256874
HSMDPKIN	831	0.258449
PDK2	832	0.259574
GRK6	833	0.260579
FLJ25006	834	0.260952
DUSP14	835	0.261028
PHPT1	836	0.261426
PPP1CB	837	0.26151
SRC	838	0.265517
PPM1G	839	0.26733
MKNK2	840	0.268548
MAST3	841	0.270271
IKBKE	842	0.270598
NTRK1	843	0.274615
PAK2	844	0.275256
TLR4	845	0.275556
MATK	846	0.275948
SYNJ2	847	0.27666
LAK	848	0.27709
CSNK1E	849	0.278748
TYRO3	850	0.280531
NEK3	851	0.281072
MARK1	852	0.281927
MARK4	853	0.282878
VRK3	854	0.286389
MAPK8IP1	855	0.288613
MGC16169	856	0.289053
CSF1R	857	0.289141
KHK	858	0.29226
PDXK	859	0.293922
CSNK2A1	860	0.296414
CDK4	861	0.299514
MAP3K13	862	0.29976
AZU1	863	0.299946
P15RS	864	0.303463
CDC2	865	0.304076
CHRM1	866	0.305549
ITPKA	867	0.305863
TGFBR2	868	0.306315
AKT2	869	0.307545
NRBP	870	0.307679
PPM1D	871	0.31041
MARCH4	872	0.311348
CAMK4	873	0.311415
GSG2	874	0.312677
YWHAH	875	0.314181
STK11	876	0.314814
SAG	877	0.316235
PR48	878	0.318407
FHIT	879	0.320894
CAMKK1	880	0.323886
PRKCL1	881	0.328085
ACP1	882	0.328271
IHPK3	883	0.334539
NEK2	884	0.336924
PPP1R16B	885	0.340857
SAST	886	0.344466
FN3KRP	887	0.345766
NPR1	888	0.34615
DDR2	889	0.349998
STK32B	890	0.350655
PAK7	891	0.351301
PTK7	892	0.351573
PDK4	893	0.35306
PRPS1	894	0.355308
MAPKAPK5	895	0.356138
DCK	896	0.359218
PHKG2	897	0.359461
PHKA1	898	0.366393
PRPS2	899	0.366481
CDK8	900	0.373692
PPP2R5A	901	0.374509
MAPK8IP3	902	0.378404
MTM1	903	0.378949
MLCK	904	0.382016
PCTK2	905	0.382239
HIPK2	906	0.384634
GAK	907	0.389706
PPP1CA	908	0.390595
RPS6KB1	909	0.414722
PTK2B	910	0.417569
CAMK1G	911	0.418121
PCTK1	912	0.421627
SPA17	913	0.430594
EPM2A	914	0.43507
ENPP7	915	0.435612
DUSP4	916	0.436043
TOPK	917	0.438851
GRK5	918	0.441618
DUSP4	919	0.444145
AURKC	920	0.447368
C7ORF16	921	0.451669
TXK	922	0.452695
SNRK	923	0.457803
DTYMK	924	0.462384
MET	925	0.471125
AKAP13	926	0.482183
ALPL	927	0.482278
JAK3	928	0.485052
AKAP11	929	0.489455
UHMK1	930	0.492266
CCL2	931	0.494292
NTRK2	932	0.504908
MBIP	933	0.508907
MGC45428	934	0.509373
CIT	935	0.512643
NME6	936	0.52122
EPHB2	937	0.522425
C9ORF96	938	0.526358
ZAP70	939	0.52901
PPM1F	940	0.536451
MARK3	941	0.548382
PACE-1	942	0.549708
LIMK2	943	0.558303
PTK9	944	0.563019
PRKCB1	945	0.565818
SOCS5	946	0.588711
TPK1	947	0.592088
PRKCA	948	0.597436
INSR	949	0.608116
PYCS	950	0.609275
AAK1	951	0.62435
PRKAR1A	952	0.639245
AK3	953	0.641886
PAK4	954	0.64302
APEG1	955	0.643679
CDKL1	956	0.652069
PPP1R7	957	0.667029
MARK2	958	0.677487
C9ORF12	959	0.698554
CCRK	960	0.714817
DCAMKL1	961	0.734476
AKAP6	962	0.757818
AKAP11	963	0.762042
MPP3	964	0.785104
SRMS	965	0.791871
MGC26484	966	0.799601
CDKN3	967	0.808476
CDKN3	968	0.810865
GK	969	1.1204
AURKB	970	1.23054
RAPGEF3	971	1.53477

## Sheet: Fig.1E
siNT	siMAP3K1	siPPP2R1A
0.454667	4.67357	0.67481
0.758975	0	0.394177
0.370251	0	0.630537
0.465721	0.641567	1.44967
0.286484	0.147032	0
0.329533	0.310894	0.220115
1.26035	0	0.149353
1.62131	0.353387	0.0969152
0.739563	1.58482	0.0845164
1.31462	0.948652	0.0980947
0.380475	0.824289	0.579798
0.510232	0.423568	0.955067
0.910378	0.332496	0
2.60454	0.709992	0.191276
1.39329	0.120011	4.15238
0.357479	0.576917	0.120318
1.24624	0.0188606	0.0875219
1.15324	0	0.493121
1.06046	0.0665022	2.43002
0.840588	1.75461	0.546908
0.473392	0.206187	0
1.89224	0.333611	0.875956
0.540052	0.91534	0.29435
0.27737	0.405736	0.337087
0.67988	0	0.0720373
0.517472	0.240551	0.261146
2.64817	0.603688	0.038036
2.0609	0.239723	0.0138147
1.04992	0.377796	0.0337774
1.3378	2.51401	0.710237
0.906237	0.529334	0.569623
0.49099	0.610866	0.115701
0.720764	0.35704	0
0.689486	0.604112	0.0819538
2.3951	1.4186	0.292148
1.362	0.41901	0.0676326
0.806361	0.300987	1.6719
3.14975	0.2754	0.800493
2.07547	0.579812	0.339969
1.12328	1.54444	0.0623712
0.449964	0.629962	0.0936031
1.28813	0.12004	0
1.96495	0.799067	0
1.48152	0.581761	0
0.757654	0.431377	0
0.647555	0.509062	0.457432
1.28253	1.01333	0.162487
0.0555091	0.90254	0
0.162617	0.330387	0
0.409283	0.428453	0
0.431797	0.671559	0.945816
0.69377	0	0.565598
1.10366	0.799268	0
0.943154	0.0768276	0
0.55854	0	1.80344
1.50224	0.24381	0.485644
0.798004	1.10118	0.0196947
0.271805	1.89761	0.321215
0.310064	1.64249	0.0782893
1.65375	0.277259	0.598354
0.78629	0.0116979	1.63631
1.3517	0.251892	1.57793
1.45011	0.0575587	0
0.393718	0.613839	0.62606
0.139989	0.192738	0
1.10962	0.299538	0.459167
1.12287	0.808452	0.262917
0.692873	0.74189	0
1.05198	1.08559	0
0.686507	0	0.0680291
3.67827	0.642186	2.90032
0.0659139	0	0.456897
0.217492	0.612793	0
0.199871	0.449597	0.428855
1.29169	1.33352	0.00694651
1.04433	0	0
0.928708	0.0209601	1.47269
0.567112	0.551019	0.0912454
1.0441	0.0515661	1.64156
0.889975	0.619883	0
0.956256	1.03764	0
1.3652	0.37559	0.0393919
0.972243	0.810654	1.18179
2.04931	0.00453586	0.0262323
0.820072	0.364816	0
0.224642	0.752864	1.51467
1.56772	0.574723	0.119481
1.02118	1.72313	0.769555
0.546531	1.17149	0.60609
0.466251	0.944369	0.983858
3.25391	0.434867	0.896364
0.782527	1.02077	0.178318
0.350463	0.122803	0
0.200262	0.491159	1.59581
1.31717	0.6204	0.111836
0.19789	0.812665	0.194491
0.0746722	1.59387	0.470398
0.325412	0.748928	0.256233
1.31711	0.0556785	0.303851
0	1.19538	0.698259
2.29879	0	0.165569
0.81589	0.25425	1.28413
1.17799	1.05753	0.25383
1.7566	2.34681	2.23107
1.88608	0	0
1.08664	0.114074	1.11624
0.871158	0	0
0.520983	0.631126	0.549769
0.582378	0	0.283739
0.333986	0	0.0369008
1.43441	0	0.12107
0.686162	0.00743591	0.284005
0.711615	2.63424	0.481928
0.0870941	0.29132	0
1.00949	0.136351	0.27127
0.56492	0.238476	0.463773
0.213383	1.42856	1.07113
0.87855	0.60071	0.787726
1.3963	0.402419	0
0.170974	1.10243	0
0.574771	0.828151	0.54656
1.14017	0	0.226773
0.683077	0.293883	0.102278
1.40435	0.402538	0.168736
0.732144	0.186751	0
0.897729	0	0.0364916
0.89835	0	0
0.596222	0.206115	0
1.26125	2.68043	0
1.34572	1.66832	0.313425
0.261406	0.474659	0
7.02076	1.00015	0.302368
0.660718	0.405643	0.278805
0.629258	0.0736143	0
0	0.259377	0
1.65742	1.07298	0.894121
0.107903	0.230664	1.34831
0.136746	1.0605	1.37137
0.848941	0	0.0892382
2.04432	0.865778	1.63033
3.12187	0.187949	0.226347
0.732398	1.07582	0.421807
0.545872	0.316691	1.09045
0.905137	0.756267	0.053664
0.630449	0.642474	0.736577
1.14224	0.770246	0.599602
0	0.435165	0.0708595
1.30191	0.647999	0
0.0572532	0.840351	0.673866
0.326318	0	0
0.652924	0.990593	0.0480982
2.64688	0	0.0892942
1.37817	0.280022	0
0.446062	0.535299	0
0.750625	0.163911	0
1.19252	1.39453	0.54816
0.925349	0.492543	1.49533
0.126423	0	0.284995
1.4357	0.777077	1.3076
0	0.347076	0.721817
0.106978	0.483106	0.347064
1.31727	0.35711	0
1.51645	0.454253	0
0.108758	0.0246843	2.22495
1.61881	0.203063	0.322919
0.496851	0.161536	0
0.628951	2.91076	0
0.363993	0.0704286	0.612312
1.21807	1.0147	0.605228
0.357413	0.0543979	0
0.570908	0.198442	0.642661
0.987413	2.23796	0
0.405421	0.240762	0.184273
0.133243	1.46424	0.689691
0.876256	0.677909	0.0914105
0.0776042	1.42144	0.612778
1.60992	0.7094	0
0.0890837	0.705751	0.143689
2.62529	0.127425	0
1.60038	0.449905	0.485988
1.92531	0.646413	0.0825261
0.335629	0.417996	1.0132
1.73922	1.32474	0.289985
0.93911	0.341917	1.10943
0.463816	0	0.531865
1.37219	0.327247	0
2.33753	0.490506	0.729251
0.911308	0.406488	0.373488
3.97372	1.02789	0
1.62242	0.407428	0.878872
0.761816	0	0.307103
0.543562	0.89327	0.851492
0.531627	0.103503	0.491306
0.316465	0.106182	0
0.265962	0.194455	0.270396
1.623	0	0.632181
0.099376	0	0
1.01772	0.542726	0.992817
0	0.13825	0.0198038
0	0.0225506	0.22616
0.66736	0.204731	0
1.10119	0	0.176184
0.840772	0.662924	1.49988
0.703934	0	0.334825
0.924484	1.02783	0.406835
0.568752	0.666968	0.885593
1.37801	0.273651	0
1.28807	0.378261	0.823302
0.511847	0.711696	0.926189
1.10471	0.00703199	0.454253
0.192673	0	0.00833896
0.320796	0.152192	0.17098
1.90186	0.493529	0
0.903952	0	0.0859021
0.525921	0.251361	0.322251
0.610795	0	0.355616
0.851411	0.426735	0.885471
1.11282	0.0424101	1.02127
1.80034	0.456268	0
0.558183	0.470736	0.275406
0.688425	0.546143	0.358763
0.632233	0.450047	0.463809
2.49394	0	0
0	0.0875172	0
1.20352	0.405976	0.892085
1.53348	0	2.03753
0.284621	1.01887	0.503296
0.275603	0.672823	0.661517
1.82135	0.0172342	0
0.420492	0	0.399621
0.566103	0	0
1.18595	0.516565	0.192462
0.603441	0.346732	0.198399
0.948467	0.3207	0
0.0419833	0	0.809348
2.86502	0.406307	0.967743
0.460938	0.260698	0
1.44241	0	0.881667
0.239755	0.61409	5.14458
0.720778	0.578265	0
2.57161	1.07975	0.269821
0.140607	1.17846	2.36338
1.08935	0.344842	0.206541
0.667095	0.0509606	0.749181
0.132322	0.870326	0.2518
0.896344	0.793564	0.683102
0.561738	0.510031	0.00443002
0.380409	0.802026	0.238743
0.386952	0	2.66866
1.62265	1.26523	1.6744
0.0488585	0.144847	0.16967
0.917871	0.139777	0.953643
1.59254	0.324463	0.236455
1.07852	0.0111439	0.0222092
1.05092	0.875047	0.114834
0.713093	0	2.15555
1.08232	0.12023	0.0928998
0.773513	0.990593	0.908952
1.26575	0.58849	1.75583
0.0824012	0	0.245022
0.423575	0.139378	0.11419
0.457975	0.339122	1.25069
0.710755	0.128678	0.540621
0.535242	0.763208	2.07291
0	0.898229	2.12198
1.73704	0.178395	0.0536976
1.35554	0.475051	0.4537
1.64068	0	0.350955
1.01364	1.27369	0.44897
1.78615	0.129298	0.412868
0.0199531	0	0
0.379136	0.856581	0.0515547
0.694883	1.46452	0
1.22313	1.50981	0.701448
2.38359	0.124766	1.26321
1.08202	0.455993	0.40632
1.60632	0.415433	1.2249
0.663558	1.28022	0
1.71603	0	1.13068
0.352718	0.168518	2.29341
0.345261	0.894051	1.62461
0.855955	0	0
1.17695	0.0108287	1.92421
1.15123	1.32089	0.994418
1.4746	0.47763	0.0170421
0.446957	0	0.145937
2.87081	0.520421	0.152539
0.945847	0.80177	0
1.72557	0.230491	0
1.89913	0.3282	0
1.01004	0.369073	0.373435
0.72275	0	0.926329
0.122102	0.416599	0.470853
3.37754	0.130093	0
0.400642	0.923462	0
1.7026	2.79524	1.0368
0	1.55685	0.155208
0.60956	0.574068	0.461033
1.08868	0	0.695419
1.56798	0.254623	0
1.26682	0.897106	0.179782
1.21056	1.45413	0
0.886679	0.265234	0.0162478
0.760842	0.335802	2.17516
0.595566	0.0399188	0.959566
1.28291	0.316973	0
0.647525	0.0185158	7.25518
0.970462	0.633461	1.03682
0.279766	0.559271	0.139738
1.22731	0	0
0.559899	0.794358	0
0.499926	0	0.171448
1.49103	0.0194013	0.329931
1.81345	0.151233	1.56602
1.37197	1.41408	1.01634
0.653808	0.158255	0.608491
0.432318	0.609933	0.152349
1.85832	1.42319	1.40574
1.66644	0.0114606	0.822451
1.64395	0.791401	0.176857
1.37441	0.35253	0.2722
1.33413	1.20496	0.114617
0.255114	0.118418	1.33707
0.190861	2.27087	0
1.67334	0.12497	0.285828
0.713769	0	0.750155
1.6318	0.224895	0.0167317
1.60705	0.0750834	0.868134
0.177368	0.135144	0
1.68875	0.851437	0
0	1.0436	0.584237
1.04539	0.0492239	0
0.559227	1.06664	0
2.72078	1.07817	0
0.649815	0.393809	0
2.1995	0.373502	0
2.22128	0	0
2.1792	0.911346	0.13338
0.887798	0	0.541362
2.66592	0	0
0.488453	0.0534409	1.37436
1.38683	1.22873	0
0.619139	0	0
3.21175	0.130706	0
1.50329	0	0
1.14449	0.248598	0.0599679
0.389645	0	0.649815
1.02301	1.21401	0.0246074
1.44951	0.0469604	0.654088
0.887589	0.494745	3.9424
0.13788	0.808399	0.921485
2.77697	0.504419	0.663104
1.361	0.240412	1.15471
0.432004	0	0.401645
1.20078	0.158874	0.988575
1.13612	0.569591	1.06023
0	0.565285	0.4083
6.35441	0.158771	0.345232
1.51184	0.293478	0.283408
0.148125	0.880055	0.0639416
1.7683	0.215279	0.0263945
2.40375	0	0
0.042965	0.313536	0
1.18527	0.435104	0.338844
0.98868	0.341072	0
1.9781	0.911346	0.122604
0.921441	1.48036	0.668128
3.48035	0.314758	0
0.661159	1.05518	0.163195
1.14567	0	0
2.28837	0.458004	0.151274
0.377538	1.27853	0.641428
2.04483	0	0.0269291
1.87417	0.239618	0.253428
0.053441	0	0
2.42295	0.819144	0.300454
1.12135	0.00850771	2.10652
0.93187	1.01895	1.27572
0.237679	0.36803	0.149606
1.33299	1.75584	0.133536
0.523861	0.53044	0
0.494232	0.2895	1.0641
1.35972	0.282913	0.526713
1.60729	0.601023	0.603425
1.36516	0.887244	1.28993
1.47798	0.384605	0.332385
1.03559	0.378429	0.027786
0.720306	0.600228	0.0264526
3.06259	1.8869	0.447435
1.13176	0.621312	0
2.54263	1.19978	0.137658
1.43831	0.821439	1.14973
5.19242	0.253456	0.864106
0.715459	0	0
0.327412	0.240895	0.529107
0.673473	0.46647	1.21055
1.50626	0.408065	0.0807896
1.12419	0.513595	0
0.51893	0.673693	0.428815
0	1.83428	0.0211392
0.0406944	0.61398	0.0282217
0.506998	0.431269	0
1.33147	0	1.39607
0.393865	0	0.703292
2.00148	0.362897	0.754707
1.18778	0.759204	0.147067
0	0.569591	0.183448
1.61816	1.20558	0
0	1.12224	0.449372
1.33721	0.171902	0.0401729
0.268063	0.783101	0.954955
1.44988	0.162117	0
0.895359	0.169296	0
0.026405	0	0
0.0759498	0.133342	0.0982103
1.32559	0.772477	1.1894
0.976993	0.301105	0.0781639
1.28631	2.23131	0.555639
0.614128	1.56937	0.187038
1.47461	0.719213	0.0135899
0.276988	1.29945	0.316503
0.384562	0.783071	0
1.01797	0.240412	3.33358
1.30189	0.2374	1.7764
1.59165	0.487293	0.177945
0.840459	0.535924	1.97611
0.572244	0.488522	0.0654979
0.287469	0.0170409	0.0100907
0.48572	0.749897	0.59355
0.814731	0.782511	0
0.950619	0.53735	3.22769
0.974535	0.898859	1.01293
1.33359	0.383504	0.393865
0.746638	0.448798	0.152057
0.971483	0.4802	0.486954
0.751919	0.169837	2.72785
0.732252	0.085976	0
0.91256	0	3.46439
1.64625	0	0.476289
2.05215	0	0
0.251288	0.575345	0.059873
0.499771	0.862084	0.487498
0.616886	0	0
1.46904	0	0.637951
2.52048	0.0181254	0.738829
0.79439	0.202474	0.871648
0.470164	0.328024	0.745262
1.33645	0.928392	0
0.834914	4.74029	0.0341921
1.00036	2.19257	0.210039
0.760939	1.14724	1.41234
1.37944	0.209396	0.0150158
0.172717	0.643492	0.328378
0.463061	0.157212	0.708739
0.316525	0.139403	0.130905
1.33507	0.199063	0.0582362
0.713745	0.24195	1.06422
0.0500868	0.0762952	0.889981
0.0364283	0	0
0.186533	0.607564	0.365665
0.401824	0	0.355866
1.63358	1.18045	0
0.743768	10.902	0
1.68541	0.474165	1.68408
1.24504	0.465923	0.453046
0.397122	1.91606	0.3017
1.57377	0.102016	0.122137
0.318029	0.274887	0.929479
0.0311196	0.27883	0
1.3489	0.885896	0
0.54665	0	1.15816
0.732472	0.124902	0
0.494402	0.98608	0
1.42638	0.818924	0.068686
0.469455	0.119704	0.22384
1.07804	0.0832736	0.520945
0.299624	0.494076	0
1.59227	1.46813	1.46015
0.205482	0.561944	0.0743079
0.352208	0.597353	0.340582
0.38256	0.735557	1.51597
1.92975	0.503877	0.280581
0.935379	0.76524	1.72223
3.85785	0.704768	0.0305236
2.50673	0.205143	0
0.984148	0.238856	0
1.27442	0	0.401711
0.78945	0.641154	0.845299
0.384402	1.44421	0.3577
0.200211	0.681959	2.3434
1.38663	0.269654	0.0711561
0.164156	0.0548343	0
0.778705	0.590627	0.229519
0.807549	0.91972	0
0.510805	0.903077	1.51117
0.744145	0.427193	0
2.9737	0.0591306	0
1.44093	0.175935	0.452411
1.37567	0.0558765	1.40904
0.324471	1.55767	0.914778
1.31315	0.870891	0.085238
1.04324	0.942087	0
2.65204	1.56984	0.145496
1.309	0	0
0.831438	0.474857	0.0657371
1.16181	0.228162	0.629652
1.77163	0.44446	1.17498
0.0539076	0.0657062	1.53958
1.02919	0	0
3.89504	1.20747	0.675973
1.79469	1.10368	0.310174
0.969356	1.24604	2.68457
1.4544	0.463284	0.0687932
1.63176	0.108494	4.01175
0.741683	0.141568	0
2.57431	0	0.408561
0.0208199	1.23298	1.28209
0.670647	0.251521	0
1.66732	1.79262	0
0.564048	0	0.303783
1.25332	0.225402	0.936315
0.594677	0	0
0.654507	0.269336	0
0.508107	0.337644	0.0667944
0.431872	0.180684	0.393578
1.20714	1.24768	0
0.594236	1.12414	0.172168
0.445669	1.18106	0
1.03948	1.55576	0
1.60351	0	0.564063
0.897958	0.689578	0.788241
0.954702	0	1.00099
1.25587	0.0515467	0
0.980356	0.202521	1.03324
1.20889	0	0.169913
1.08557	0.531798	0.626204
1.65617	0	2.15041
0.94198	0.622803	0
0.87295	0.194899	0.38564
1.51997	0	0
0.937355	0	0.595898
0.739226	1.62074	1.09596
0.475729	0.100723	0
0.660598	0.524859	0.651731
0.676007	0	0.293163
0.447139	3.81985	0.0823465
0.451063	0.460872	2.41757
1.69159	0	0.13371
0.146782	0.904001	0.203462
1.22321	0	0.969454
0.161596	0.0180679	0.693536
0.300007	0	0.155625
0.128423	2.4617	0.392878
2.40285	1.70746	0.463485
1.09829	1.16265	0.237058
0.979596	0.496171	0
0.758559	0.578209	0.144106
1.21677	0.386419	1.03107
1.70986	0.368667	2.21093
1.65049	0.121801	0.520948
0.960009	0.218548	0.0392689
0.256972	0.155741	0
0.743299	0.504178	0.125645
0.653281	1.32491	0.143365
8.09565	0.264721	0.593088
0.229669	0.872101	1.02526
0.273991	0	0.740922
0.509408	0.724534	0.403392
0.82712	0.773006	0
1.2356	0.227685	0.368289
1.35168	0.806701	0
0.694823	1.10615	0
4.43507	0.663702	0.93202
0.422833	0	0.0518237
1.48934	0.436723	0.308698
1.21352	0.161059	0.315296
0.012599	0.0802241	0.00828448
0.943464	2.21973	0.156352
0.39667	0.841478	0.32541
0.349614	0.116158	0
0.95061	0.889023	0.126477
3.3136	0.619902	0.242202
1.96693	0.0297981	0
1.50539	0.0717334	0.503006
2.28164	0.886762	1.77492
0.395677	0.0896641	0
0.085002	0.12435	2.3274
0.749271	0.00710213	1.12051
1.08944	0.2877	0
0.583761	0.530734	0.00887887
1.33974	1.23793	0.0599368
0.845485	0	0.156025
0.586301	1.03712	0.604109
0.993933	0.430736	0.122946
0.426179	0.722174	0.254005
1.73299	0	1.03056
0.268088	0.0188528	0.53548
0.470735	0.466483	0.122188
0.931108	0	0.775686
0.301726	0	0.868369
0.59234	0.312204	0.228406
1.4816	0.531914	0.316337
4.05795	0	0.239276
0.943528	0.632162	0.550031
0.352135	0	0.243221
1.281	0.012223	0
1.47176	0.325283	0.0382067
0.477403	0	0.244935
0.743727	0.292645	0
1.21681	1.13493	0.603293
0.0455777	1.71001	1.42065
0.824344	0.28739	0.687812
1.12303	0.256081	0.669119
2.09396	0.150463	0.520079
0.278357	0.549393	0.261347
0	0.0869349	0.781338
0	2.1963	0.79531
0.884681	1.15865	0.243858
1.52097	0.0609336	0.416522
0	0.193316	0.523994
2.59132	0	0.112068
2.26497	0.179576	0
0.715851	0.463304	0.68116
2.666	0.747227	0.220586
0.896136	0.464351	1.14625
1.09254	0.0995709	0.323707
1.28968	0.317779	0.39226
2.69788	0.26128	0.734346
0.448689	0.193615	0.491803
0.498632	0.747005	0
0.434975	1.31674	0.758662
1.77349	0.385424	0.425896
0.160975	0.0928947	0.240345
0.521658	0.833168	0.393526
1.51954	0.500671	0.0466046
0.841243	0	0.269648
0.578493	0.164425	0.32062
0.833497	0.291864	1.65366
0.610813	0.333058	0
0.849255	0.193812	0.35838
0.0767228	0	0.136987
1.56082	0.606972	0.414947
1.29121	0	0.0212868
1.46222	0	0.68561
0.680763	0.580609	0.836482
2.21815	0.388487	0
1.77482	0	0.0916492
0.716142	0.216643	0.0958083
0.762199	1.45283	0.332978
1.34272	0.284085	0.98691
0.70996	0.196261	0.0828135
1.56423	0.999367	1.6106
0.51718	0	0.871951
1.63653	0.0481762	0.376887
0.671061	0.162927	1.17196
1.17158	0	0.199561
0.0604061	0	1.40573
0.361552	0.13374	0.595317
0.566695	0.535538	0.425324
0.133778	0.80689	1.16323
0	0.123647	0.1955
0	0	0.267124
0.0534502	1.31322	0
0.504978	0.237794	0
1.14661	0.373327	0.0767798
1.62361	0.779261	0
0.88578	0.16486	0.0175187
0	0.0072329	0.0096964
0	0.0594011	0.0427537
0.0364233	0.77791	0.336143
1.29953	0.199999	0.0300057
0.935929	0.451907	0.104017
1.62469	0	0.380687
0.443422	0.62838	0
1.90357	0.286725	1.42025
1.33551	0.0331736	0.631006
0.92131	0.865593	0.447553
0	0.234079	0.296575
1.6652	0.0153892	0.0870749
0.728319	1.27607	0
1.24694	0	0
0.422912	0.172918	0.417222
0.282786	0.361392	0.210372
0.5444	0	1.39232
0.991269	0.531554	0.607384
7.22145	0.525203	0.941511
1.30883	0.494902	0.261803
1.60529	0.224994	1.1225
0.358216	0.233987	0
1.24325	0.0693008	0.317452
1.36999	0	0.348654
6.17245	0	0
0.592584	0.353897	0.720795
0.792065	0.477735	0.148201
0.642126	3.1597	0.252044
1.33524	0.0289569	0
0.598368	0	0.0246114
0.837682	0.108513	0.244654
0.687298	0.404599	0.612952
1.16908	0.167426	0
0.810596	0	0.689267
1.45393	0.83589	0.0545219
1.85266	0.169668	1.4451
0.976966	0.445223	1.87043
2.59265	0	0.134499
0.836612	1.44727	1.90231
0.567716	0.314497	0
0.298462	0.358998	1.26286
0.382142	0	0.210581
1.59941	2.04367	0.46904
0.169114	1.28359	0
0	0	0.686858
0.406544	0.00981669	0
0	0	1.0188
0.953331	0	0.0648326
2.35434	0.23484	0.0117323
1.08154	0.0913185	0
0.649211	0.518046	0.0616055
1.19262	0.299834	0.546174
1.52307	0.42961	0.817905
0.401485	1.27352	0.892541
1.17536	1.01603	0
1.35728	0.357478	0.221594
1.119	0.791272	0.3984
1.24735	0	0.628281
2.55787	0.443818	1.7228
0.4344	0.385717	0.833901
1.12676	0.327991	0.0398258
1.21987	0	1.05678
0.632027	0	1.95732
0.864636	1.66795	0.208391
2.38326	1.62756	0.374075
0.705361	0.545603	0.500428
0.490515	0.999486	0.448063
1.34989	0.0211305	1.46184
0.690605	0.639458	0.862413
2.37034	0.508619	0.457165
0.670016	0.107842	1.88443
1.72466	0.597105	0.370166
0.507974	0	6.68086
1.05255	0	1.44441
3.25035	0.396498	0.342405
0	0.0582012	0.0512378
0.187417	0.316273	0
1.18893	1.07744	0.0314602
1.82858	0.223262	0.0559255
1.13824	0.648612	3.30135
2.64957	0.648877	0.96964
0	0.621446	0.100848
0.450062	0.275811	0.200146
1.41254	0.492462	0.204425
1.11731	1.01408	1.16631
1.5486	0	0.172649
1.67167	0.437524	0.301255
1.0962	0.434996	0.609838
0.983564	1.13637	0.0107902
0.370749	0	1.40983
0.945285	0.488866	0
0.994835	0.17825	0.010541
1.23534	1.57969	0
1.52789	0	0.0975958
0.780874	0.204935	0.439808
0.283932	0.865735	0.152642
1.46795	0	0.510278
2.16243	0.111943	0.340774
1.75145	0.530625	0
0.01229	0	0.606344
0	0	0.413286
0.17459	0.198149	0.136421
2.91028	0.0886634	0
1.11869	0.01425	0.0613419
1.73421	0.512717	0.931272
4.60458	1.22407	0
0.56121	0.142716	0
0	0.143378	0
0.240818	0.956824	0.499082
1.3773	2.62223	0
0.508388	0.121107	0.801372
0.977818	0.614223	0.558521
1.53945	0.581827	0.432889
0.0765442	0	0.432365
1.64113	0	0
0	0.1399	0.644444
0.418372	0.923661	0.254834
0	0.0152901	3.49913
0	0	0
0.235238	0.295755	0
2.07557	0.249738	0.496757
2.66712	0	0
0.78229	0.326286	0.299009
0.48128	0	0.494898
1.17404	1.47194	0
0.27053	0.706977	3.44109
0.487129	0.0115131	1.11549
0.0443244	0.205544	0.634545
0.980595	0.126215	0.0336599
1.58937	0	0.579846
1.21115	0.187017	0
0.352145	0.990868	0
0.226058	0.895432	0.229728
1.47336	0.645359	0.570999
1.53684	0.871762	0.320103
2.7031	1.42244	0
0.579916	1.42488	0.29892
1.33938	0.66152	0.321972
0.5426	1.08387	4.0814
1.69251	0.47315	0.0812423
0.828055	1.86712	0.104651
0.960239	0.0733925	0.52913
2.57793	1.38981	0.460172
0.0766047	0	2.53029
0.633569	0	0.491097
0.0779089	0	0
0.178923	1.05034	0.300443
0.242924	0.601509	0.0685791
0.0787436	1.02881	0.00699367
0.966456	1.97486	0
0.628124	0.42961	0.460817
0.115638	0.186154	0
0	0	0.951992
1.73804	0	0.0124314
0.136381	0.169573	0.490541
1.21739	0.768581	0.8882
1.23709	0.587902	0
2.58309	0.204507	0.271012
0	0	0
0.583582	0	0.197902
0.633569	0.04563	0.470913
0.539191	0	0
0.747035	1.28673	1.11377
1.52441	0.083796	0
0.331452	0.556205	0.701635
0.902639	1.47858	1.97376
1.07687	0.29845	0
0.866335	0	0.500826
0.156487	0.133007	0.694999
0.457205	0.235782	0.617458
1.04376	0.00460157	0.306761
1.11572	0.0481041	0
0.0684993	0.252617	0.130038
0.804588	0	1.26047
0.350863	0	1.03575
0	0.093879	0
0.804828	0.392989	0.218454
0.822867	0.260881	1.96167
0.209296	0	1.96119
0.0117622	0	0.220338
1.12543	0.921102	0.652465
1.27755	0.726793	0
0.675227	0	0.640473
0.875406	0.220875	1.698
2.81383	0	1.07961
0.307481	0.175123	0.366159
0.572827	0.721034	1.7084
1.17669	0.0454344	0
0.494184	0	0.538108
1.4029	1.19237	0.863376
1.23866	0.816141	0
0	0.715355	0.828554
0.177657	0	1.88226
0.739968	0.045409	0
0.539775	0.539998	0.101975
1.29278	0	0.824694
1.52855	0	0.911252
1.22644	0.12603	0.551321
0.722072	1.89795	0
1.26267	0.637288	1.02426
0.269149	0.988255	4.76638
0.741428	0.104399	1.99213
2.33741	0.159226	1.23259
2.15143	0.016687	0.0988455
0.0880168	0.55501	0.565115
2.39359	0.182014	0.130472
0.489779	1.25779	0.107411
1.70437	0.246431	0.350899
8.81929	0.311096	0.377658
1.26915	0.372601	0.117701
0.16321	0.387841	0.362952
5.78256	0.328836	1.2843
1.06858	0.0157037	0
1.91274	0.0175177	0.39467
2.62681	0.274911	0.0433555
2.03605	0	0.397844
0.797776	0	0.40759
0.878838	0	0.804862
0.734199	0	0.134342
0.798278	0.202006	0
0.548634	0	0.0609578
0.332653	1.12821	2.56477
1.10551	0	0.146288
1.1085	4.73031	0.0472582
1.39672	0.438831	0.545037
0.316381	0	0.413022
0.0680801	0	0.69537
1.0935	0	0.0213283
0.137997	0	0
0	0	1.02769
1.55479	0	0
0.727739	1.0621	0.473328
0.831696	0.0409276	0.0915854
0	0.917176	1.87845
1.92705	0.361254	0.0534248
0.844569	0.888414	0.249331
0.254625	1.29591	0.283875
0.981284	0.114713	0.620921
0.0129734	0.205738	0
1.27925	1.05785	0.424531
1.29987	0.128833
0.636006	0
0.987373	0.703133
0.737724	0
1.21343	0
1.45868	0.300473
1.27899	0.217627
1.16554	0.388998
0.279484	0.821153
0.393113	1.43002
1.09998	0
2.9979	0.0217798
0.297521	0.0395919
1.08612	1.59132
0.762087	0
1.26128	0.594971
0.650308	1.15536
0.835352	1.10713
0	0
0	0.25319
0.951047	0
0.168736	0
1.56094	0.311921
1.3298	0.228496
1.01249	0.503773
1.2399	0
1.2072	0.477849
2.49752	0
0.167068	3.96643
0.67328	0.975957
1.07274	0
2.84453	0
0.280548	0.212983
0.786534	0.959216
0.0747759	0.111142
1.26475	0
0.648477	0
1.31892	0.255403
0.815527	0.204815
0.695649	0.618578
0.488695	1.63175
0.0516201	0.468608
1.02016	0.0706556
0	0.187719
0.644072	0
0.0150603	0.557264
0.439987	0
0.610277	1.25112
0.0148473	1.40934
1.09083	0.0289604
0.350536	0.526899
0.582516	0
0.825163	0
0.37655	0.185881
0.673726	0
0.325097	0.166764
0.959105	0.915403
0.732478	0.0365196
0.151138	0
0.0108452	0.118083
1.84858	0.0725561
0.314536	0.638724
0.398511	0.0449818
0.953343	0.313296
0.754502	1.033
0	0.00344124
0.674945	0.631534
1.02734	0.050756
0.323015	0
1.18506	0.786811
1.09965	0.117914
0.504817	1.14323
0.339874	0.676133
0.22988	0.25828
0.286055	0.618551
1.2628	0
0.44026	0.0546881
1.14497	0.125312
0.496331	0.892456
1.69653	0.0747938
1.11721	0
1.48454	0
0.394516	0.0702691
1.76132	0
0.18079	0
0.277142	1.29386
1.0532	0.00567138
1.16189	1.76601
0.523375	0.692929
0.423475	0.501626
0.336869	0.875657
0.412116	0.726328
0.584348	0
0.507342	0.241169
0.756361	1.08376
0.447623	0
1.0533	1.00717
0.833975	0
0.834962	0.694499
0.113336	0.252081
0.652715	0
0.53875	0
1.36943	0
0.286975	0
2.7481	0.262052
0.702987	0.0635513
0.78721	0.535605
0	0.178176
1.81951	0.126357
0.387429	0.20405
0.43877	0.0904193
0.396959	0
1.63102	0.11796
0.407797	0.663217
0.941924	0.365876
1.84179	1.56312
0.271124	0.121175
0.892918	1.18205
2.66269	0.15748
0.118499	0.173261
0	0.0190208
0.155512	0.0651299
1.56985	0
1.56718	0.516838
0.0481665	0.0898004
0.430374	0.87742
0.607724	0.311178
1.02914	0.120525
0.599369	0
1.56111	0.189509
1.77323	1.93217
0.440364	0.413467
0.306225	0
0.869285	0
0.589607	0.1375
0.636828	0.624229
0.477059	0.263729
0.292752	0.0961783
0.239817	0.217872
1.17542	0.130582
0.424393	0
1.01893	0.444772
1.58108	0.774441
2.29046	0.268765
0.694284	0.310495
0.346307	0
0.488544	0.644167
0.514967	1.01503
0.25611	0.318603
0.81227	0
0	0.233234
0.653902	0.355638
1.42315	0.427886
2.36908	0
1.01195	0.07279
0.322432	0
0.613453	0.161975
0	0
0.190344	0.817569
1.65401	1.43631
0.896877	0.0345587
0.32956	0
0.591593	0.0266557
1.07376	0.451356
1.95841	0.530181
1.47064	0
0.443767	0
0.635922	0.36179
1.36402	0.206001
1.78024	0.495211
1.06685	0.553553
1.91982	1.36207
0.812837	0.792769
0.647013	0.0389096
0.804547	0.462159
1.93844	2.27214
1.48984	0.069047
0.734693	0
0.964112	0.0974194
1.02175	0.545405
0.992805	1.02907
0.0772267	0.290293
0.449372	0.717196
0.824396	0.247463
0.228336	0.0943959
0	0
0.477372	0
0.953979	0.119956
2.06889	0.038107
0	0.10886
0.128721	0
0.35257	0.204443
1.20826	0.885094
0.902077	0.353895
2.02723	0.366049
0.234883	0.205555
0.310263	0.272029
0.950334	0.0665312
0.0804264	0.397083
2.19817	1.51929
1.22744	0.805434
1.8746	0.692068
1.10434	0
0	0.385625
0.293683	0.409328
1.42918	0
1.08451	2.64258
0.430535	0.129822
0.110914	0.642864
1.01826	0.0370362
0.486072	0
0	0.422562
1.31897	0.513062
1.01811	0.343664
0.462054	0
0.633848	0.541567
0.839661	0.101821
0.386513	3.28038
0.449677	0.0568407
1.45364	1.27171
1.14027	0.108088
1.17742	0.310385
1.32134	0.602867
1.66864	0.0929495
0.605897	0.445958
0.176324	0.0821798
1.14271	0.254449
2.05384	1.05428
1.53582	0.635868
0.182888	0.622454
1.56358	0
0	0.0225784
1.42243	0.190983
0.745303	0
0.341877	1.37334
2.30738	0.697259
1.00972	0
1.78404	0.107131
0.740044	0.175404
0	0.598303
1.97763	0
1.31677	1.49235
0.612098	0.412049
1.26452	0.86734
2.59288	2.53906
3.89039	0.281306
0	1.07706
0.980469	0.10828
1.27513	0.290045
1.27184	0.213023
0.478331	0.911819
0	0.215465
1.2157	0.501926
1.20693	0.659199
0.197546	0
0.693527	1.26585
1.10332	0.339436
0.101148	0
2.21881	0
1.22028	1.2844
0.794657	1.11574
0.239378	1.42477
0.647444	0.373588
0.94348	0
1.58756	0
0.764284	0.831295
0.732771	0.724465
0.261293	0.256393
1.1713	0.118315
0.992607	0.327751
0	0.131136
1.16603	0.0586029
0.112728	0.165907
0.172376	0.170761
1.18606	0.752469
1.96922	0.703849
0	0.118205
1.73066	2.60452
0.229086	0.240974
2.57435	0.381568
1.22546	1.07371
0.889738	0.710445
0.347463	0.516478
1.91115	0.518471
1.71592	0.115084
0.782864	0.546798
0.659957	0.472805
0.899814	0
2.25182	0.846689
1.17133	0
0.379954	5.13621
0.934375	0
0.19408	0
1.02504	0.212923
0.0179399	0.728605
1.30058	0.503092
1.00112	0.357466
1.16826	0.0906011
0.104382	1.06184
0.637043	0.493616
1.37389	0.052964
0.591229	0
0.426209	0.17039
1.32552	2.17393
0	1.2142
0.352901	0.477459
0.410927	0.229796
0.345905	3.20947
1.21669	0.399748
2.3297	0
1.34528	0
0.898791	1.08344
1.35896	1.72626
1.74921	0.758261
0.780586	1.44938
0.797307	0.531916
4.82633	0.316787
0.658227	0.400447
0.203705	0.80389
2.4362	0
1.18645	0.63793
1.35009	0.0238434
0.808359	0.777877
0.643606	0.724775
1.73707	0.606663
0.495569	0
0.159549	0.629281
0.915925	1.28596
1.06605	0.110638
0.767056	0
1.147	0.0182356
1.53588	0.425594
0.415645	0.35384
1.36259	0.201637
0.737268	0.0557491
0.741773	0.705183
0.972763	0
2.02921	0.639438
0.195797	0.650402
0.717715	1.20253
1.38595	0
1.66874	0.241273
1.23155	0
0.735634	0.161741
0.776715	0
2.65993	0
0.717001	0
0.583873	0
0.368437	0.623177
1.6423	0.133541
0.613751	0
1.10035	0
2.72303	2.05895
2.08688	0
0.363929	0.63836
2.07809	0
1.65809	1.19894
1.37487	0
0	0
1.08557	0.230292
1.81354	1.00665
1.3526	0.493141
1.01406	0.058467
1.47619	0.783233
1.96364	0.502628
0.744969	0.905206
0.709972	0.0085035
0.884049	0
0.636694	0.331403
3.75888	0
0	0.164347
0.558423	0.0180467
0.204716	0
0.551907	0
0.928358	0
1.10775	0.148415
0.664985	1.14375
1.99262	5.27446
2.09715
1.12144
1.66688
0.515593
3.80126
0
0.145404
0.914904
0.512553
0.961335
0
0.453431
0.160448
0.649382
0
2.41178
0.442546
0.650864
0.876294
1.08162
0
0.0766552
0.808271
0.452979
1.63715
0.834695
0.679304
0.452148
0.985239
0.718137
0.700766
0.867502
0.372282
0
0.391401
0.35765
0.546225
1.6443
0
0.663435
3.80972
1.59429
1.3937
0
1.31228
0.0691461
0.370289
2.13235
0.102768
0.263091
1.54917
2.96049
1.44766
3.27635
2.14248
2.27573
0.0248911
1.49392
1.01778
1.02064
0.475109
0.416475
0
0.791068
0
0.184453
0.204236
0.555921
1.7413
1.93603
0.283379
1.16499
0.47098
1.2284
2.08035
1.09407
1.94555
1.55221
0.0799987
0.693009
3.13856
1.34662
0.376843
1.26174
2.27115
1.3382
2.7982
0.144758
1.07176
0.746616
0.833425
1.27143
0.590966
2.64177
2.33857
0.287258
0.350267
2.02758
1.63718
0.524538
1.47662
0.164744
0.548866
1.05297
0
1.6602
1.68184
0.219615
0
0.922814
0.988783
2.33787
1.90711
5.59956
3.80089
1.81392
1.0043
0.869441
1.85689
0.839636
0.908922
1.25082
0.102514
1.22786
0.747435
2.52315
1.20913
1.42398
0.35794
0.264926
0.00446213
0.660563
0.600786
1.92561
2.71987
0.475721
0.4576
1.9873
1.50654
3.55775
0.205308
0.222724
0
2.88148
0
0.57078
1.5152
1.1318
1.90945
0.282519
0.532184
0.834959
0.216724
0.991479
0.144079
0.790788
1.07445
0.402064
0
2.37727
0.452462
0.253473
0.0683988
2.02626
1.21403
0.715117
1.83875
0.921472
2.58509
0.650342
1.56318
4.50498
0.437884
0.622885
0
1.98965
0
1.62914
0.725594
1.87263
2.07386
0.425862
0.610856
0.732807
1.75058
2.19184
1.65506
1.2985
0.752882
0.241678
0.364987
1.18506
0.680903
1.18548
1.16629
2.66302
0.347483
1.56631
0.534603
1.29908
0.13773
0.308756
0.036222
2.31363
1.1114
0.410282
1.52056
1.39317
0.596978
1.39255
1.3518
0.749995
0.410801
0.0241993
0.577927
0.479656
0
0.297825
0.611957
0.563838
1.05755
0.870455
1.45208
0.645718
0.187164
0.211941
1.0397
1.08741
0.310144
1.17578
1.03562
1.46578
1.10121
0.213354
0.642954
0.574076
0.820959
0.588188
2.70617
1.07179
0.433786
1.1912
1.51121
0.131861
0.460774
1.1214
0.360299
1.3081
1.49352
1.67847
1.0507
3.24538
0.707716
1.37879
0.405043
0.785911
0.488713
0.937557
1.08156
0.686513
1.03827
1.28864
1.61281
0.661528
1.08873
2.56277
0.246843
0.454177
0.337563
0.0415507
0.113546
0.583555
0.617495
1.4069
1.1264
0.628571
1.08639
0.706069
1.34844
0.59093
0.721353
0.845378
1.25296
1.12558
1.77206
1.08436
1.34304
1.21631
0.817918
0
1.65923
0.39836
0.564088
0.189
1.36615
1.43706
0.312608
1.72984
1.75409
1.41782
0.386012
2.00428
2.05013
0.843338
0.449677
0.920416
1.40373
1.18791
0.528264
0
0.110066
1.64932
0.372573
0.271234
1.3748
2.92528
1.05389
1.59858
0.308721
0.323045
0.131417
0.121643
0.749598
0.214421
0.054637
0.670348
1.31463
0.229687
6.35823
1.44019
2.36648
0.492067
0.126428
0
0.753564
0.895627
0.585078
0.587445
0.504036
0.913905
0.483021
2.12801
1.48538
0.506993
2.092
0.799426
1.5177
0.236477
0.0429677
1.06852
1.12716
0.740785
1.39768
0
1.52833
0.097117
0.330091
0.0523434
0.167527
0.630953
0.39194
1.42398
0.981734
1.52277
1.0115
0.605143
1.22227
0.947696
0.720376
1.58014
1.33266
0.810943
0.270979
1.00379
0.256217
0.163414
0.636369
0.515973
2.10174
1.2535
0.615988
1.85448
1.10974
1.23067
1.47616
0
1.11275
1.4116
0.132946
2.21278
0.478569
2.0786
0.663253
1.51254
0.466233
0
0.328037
0.448459
0.670107
0.0441372
1.138
0.149761
0
1.95177
1.39004
0.564166
1.13432
0.588882
1.13434
1.71324
1.69272
1.2073
1.28442
1.81523
1.27635
1.78185
1.03639
1.0113
1.01375
5.82064
0.617521
0.0318207
1.05676
1.38757
2.2335
0.0932286
6.624
0.971396
0.86252
1.13674
1.34201
0.00777333
1.0094
0.765089
0.796432
0.249326
0.645127
2.55071
0.794349
0.396823
1.79298
2.14108
0.0812251
1.08186
0.464341
5.34786
0.554347
0.72759
0
0.362797
0.903291
0.579915
1.17454
1.51483
2.0815
0.0203972
0
1.28118
1.15293
2.00474
0
0.236863
0.410516
1.4909
0.589507
0.143293
0.436283
0.00818966
0.303975
0.681517
0.988381
0.957296
0.980976
1.34079
1.62077
0.0451758
1.18665
0.796756
0.294048
0.474177
0.450171
1.11246
0.968787
0.127998
0.666188
0.288785
1.21444
0.781194
2.00276
0.888629
0
2.23853
0.867832
2.15543
0.218494
0.66746
1.20862
1.44693
0.901259
1.87329
1.4883
1.66434
1.32541
0.55033
0.409818
4.01779
0.724899
0
6.27308
0.23829
0.299184
0
1.20401
0.136318
0.509503
0.622025
2.83563
0.0898763
0.802121
0.0495536
1.02694
0.0416013
2.50401
0.226812
0.348238
0.306016
2.00698
1.10802
1.56897
1.16004
0.287373
0.0864558
1.12439
2.76033
0.631172
0
3.30394
0.922972
0
0.378587
0
1.54344
1.16839
1.04784
0.636211
1.5979
0.185448
0.295453
1.19914
0.633612
0.0083152
0.862084
1.63324
1.18521
0.44085
0.457644
0.562559
1.461
0.569415
0.958607
0.497025
0.347168
0.452458
0.862472
2.26439
0.805284
0.956913
0.0992751
0
0.766149
0.375367
0.229324
0.680109
0.522864
1.84176
1.96042
0.424966
0.200611
2.81436
0.441097
1.67012
0
0.487695
1.22937
0.79468
3.66207
1.82346
0.343885
0.449341
1.31815
1.04546
0.0101306
0
0.434181
0.237425
1.89097
0.996194
1.46532
0.853682
0.363569
1.48754
0.0162508
1.7757
0.697877
0.37379
0.330976
1.85511
1.39474
0.832512
0.609424
2.2195
0.62769
1.25185
0.247879
0.939306
0.554453
0
0.297225
0.220831
0.0773941
1.34097
0.85396
0.89749
0.526355
0.505841
3.48808
0.757589
0
0.0194815
2.41307
2.53964
0.235557
0
0.711366
1.18113
1.29837
2.07736
0.719872
0.389073
1.13115
0.144244
1.18813
0.250599
0.817286
0.615497
0
1.0508
0
0.737932
0.760594
0.407959
3.90374
0.695119
0.763868
0.0513724
3.65802
0.346152
0
1.04459
2.13153
1.01146
0
2.23768
0.0481684
1.21942
0.0200137
1.07894
1.20797
1.39476
0.96429
0.219154
2.16903
1.12132
1.45634
0
1.6319
2.00108
1.68911
0.627447
1.52028
0.513479
2.26404
0.304345
0.672124
0.619345
4.86052
1.32663
0.768567
0.57201
1.20382
0.700773
0.751693
0.679804
1.10587
1.58685
1.81727
0.627042
0.205067
0.64424
3.14109
0.585047
0.481302
1.72853
0.689714
0.547445
2.41535
1.25562
0.388899
0.0845205
1.02994
2.24913
0.16871
0.131688
3.17823
[truncated: 1,655 more rows]

## Sheet: Fig.1F
	K&Ph				siRNA1				siRNA2				siRNA3				siRNA4
NT5	1.75641e-17				-0.0148952	-0.0903255	0.176429	-0.0920833	-0.041487	0.100671	0.00813241	0.111753	-0.00201067	-0.00786073	0.168022	0.0514667	0.0583929	-0.00248482	-0.352583	-0.0711363
NT5+BafA1	-1				-0.99105	-1.01161	-0.957494	-0.987966	-1.02801	-1.00338	-1.02633	-0.998392	-0.953538	-0.998254	-0.99448	-1.02213	-1.0274	-0.986754	-1.0217	-0.991513
COPB2	-0.993711				-0.982483	-0.689823	-1.09751	-1.05695	-0.944342	-0.9414	-1.12118	-1.02179	-0.970753	-0.962952	-0.984806	-1.08869	-0.998748	-0.991276	-1.11506	-1.04978
EPHB4	-0.615022				-0.3649	-0.323665	-0.276157	-0.346624	-0.436079	-0.273188	-0.138409	-0.204788	-0.485598	-0.469832	-0.347918	-0.116687	-0.299455	-0.232344	-0.0572128	-0.0802596
DGKE	-0.613364				0.042275	0.102588	-0.117853	0.0577354	-0.25642	-0.237092	-0.499812	-0.309637	-0.47367	-0.402465	-0.300842	-0.516725	-0.23614	-0.19967	0.0759706	0.0449029
PKIB	-0.593228				-0.528975	-0.5238	-0.101545	-0.280871	0.0435211	-0.333694	-0.171159	-0.294347	-0.0909607	-0.0682884	0.050599	-0.0289382	-0.19824	-0.353622	-0.443119	-0.444064
STK39	-0.541278				-0.394469	-0.554225	-0.14328	-0.293602	-0.370052	-0.571256	-0.340093	-0.160277	0.481947	0.351861	0.401423	0.2261	-0.37748	-0.352662	-0.30508	-0.425809
STYK1	-0.527378				0.0570979	0.00613715	0.24196	0.122004	0.210874	0.214989	-0.192924	-0.43221	-0.442147	-0.584224	-0.668135	-0.671935	-0.661476	-0.729555	-0.870164	-0.8228
EPHA4	-0.525229				-0.473902	-0.431745	-0.434206	-0.403025	-0.752885	-0.693271	-0.37172	-0.453747	-0.185547	-0.159018	-0.0173145	-0.0671627	-0.513973	-0.455563	-0.0876206	-0.214365
DLG4	-0.512527				-0.171233	-0.0328731	0.0796876	0.195193	-0.100811	-0.246625	-0.200614	-0.218792	-0.312605	-0.359929	-0.216666	-0.395919	-0.0960917	-0.174637	0.102366	0.0801759
GRK1	-0.512011				-0.482258	-0.601049	-0.750369	-0.727321	-0.595459	-0.390744	-0.152715	-0.290959	-0.256347	-0.280969	-0.393655	-0.268157	0.103758	-0.0777763	-0.037996	-0.0596297
PIK3C2A	-0.51051				-0.00528882	-0.092956	0.279631	0.177149	-0.0952732	-0.0506956	0.0672927	-0.0970348	-0.417831	-0.478162	-0.136087	-0.142259	-0.703329	-0.858388	-0.795966	-0.851535
MAP3K1	-0.500442				-0.287271	-0.358645	-0.36873	-0.278453	-0.882522	-0.812627	-0.732017	-0.748507	-0.449587	-0.576554	-0.389768	-0.666883	-0.23434	-0.274571	-0.0356233	-0.278889
PPP2R1A	-0.495254				-0.626302	-0.724707	-0.629725	-0.594856	-0.533581	-0.565256	-0.448476	-0.482601	-0.616862	-0.598969	-0.359696	-0.358941	-0.107694	-0.0816953	-0.000796312	-0.149907
DUSP8	-0.484095				-0.445299	-0.311124	-0.468636	-0.443421	-0.2012	-0.169146	0.0135498	-0.185656	-0.609292	-0.31432	-0.48373	-0.517227	-0.0772779	-0.0306406	0.162544	0.22636
FASTK	-0.483966				-0.0235569	0.0377729	0.318742	0.151537	-0.213466	-0.30812	0.0602099	-0.467416	-0.52779	-0.532627	-0.466304	-0.308338	-0.392665	-0.0906374	-0.285708	-0.271492
NEK4	-0.481302				-0.207134	-0.194044	0.0228096	-0.104462	-0.596298	-0.688257	-0.511043	-0.564068	0.100142	0.0882695	0.615652	0.278893	-0.567808	-0.138844	-0.0876156	-0.301792
STRADB	-0.458644				-0.441756	-0.471256	-0.199295	-0.339488	0.0970303	-0.0638071	-0.0951348	-0.0997485	-0.46285	-0.50036	-0.380623	-0.501121	-0.0742115	-0.140124	0.555343	0.178977
ITGB1	-0.374555				-0.408868	-0.4627	-0.326604	-0.253536	-0.278443	-0.439628	-0.344823	-0.079264	-0.355115	-0.427457	-0.458198	-0.28751	-0.392856	-0.414341	-0.32995	-0.334734
PAK1	-0.300608				-0.0839401	-0.418613	-0.357263	-0.368003	-0.573546	-0.302235	-0.560507	-0.16507	-0.00998005	-0.488167	-0.415079	-0.566381	0.146125	-0.322885	-0.754584	-0.558645
EPM2A	0.369202				-0.169417	-0.291208	-0.281484	-0.390549	0.0166036	-0.2173	-0.397151	-0.387844	0.22	-0.0525382	-0.111292	-0.162127	-0.176372	-0.243596	-0.38276	-0.470557
CDK16	0.369315				-0.615832	-0.600581	-0.398255	-0.322342	0.433328	0.461793	0.469692	0.188396	0.286548	0.19225	0.0137304	-0.0338148	-0.223109	-0.38346	-0.449736	-0.541011
MET	0.384565				0.405568	0.243695	0.362422	0.119775	-0.322093	-0.51373	-0.38432	-0.605574	-0.27898	-0.23298	0.0411035	-0.3251	-0.229274	-0.159314	-0.344943	-0.609482
CIT	0.407253				0.112175	0.425573	0.522051	0.33191	-0.0666005	-0.140194	-0.268839	-0.121497	-0.190926	-0.129824	0.0272188	0.0269074	-0.165409	-0.0253058	-0.398646	1.38204
UHMK1	0.417931				0.718186	0.795493	1.28123	0.999582	-0.73405	-0.921329	-0.46653	-0.941256	-0.0814153	-0.0288883	0.0413944	0.0619248	-0.181234	-0.238614	-0.0776034	-0.104374
PTK2B	0.421315				0.141634	0.244516	0.478415	0.421857	0.0407438	-0.0932843	0.0479355	-0.121193	-0.222201	-0.276943	-0.151275	-0.16822	-0.0689746	-0.014595	0.430627	0.182541
STKLD1	0.435538				0.324384	0.310762	0.057105	-0.0959115	-0.295664	-0.214337	-0.0934042	-0.0570218	-0.106541	0.0193061	0.222582	0.0842023	-0.0227425	0.173894	-0.265372	-0.0101674
NTRK2	0.440809				-0.303646	-0.126369	-0.0384374	-0.306902	0.00138558	0.209695	0.112067	-0.166524	-0.17331	-0.0372928	-0.0535811	0.0661231	-0.204503	-0.219118	-0.0754665	-0.274109
JAK3	0.444742				0.0842639	0.242337	0.241242	0.351505	-0.530095	-0.486349	-0.36105	-0.284734	-0.105299	0.0522222	0.227408	0.192488	0.271314	0.43248	0.120599	0.551324
EPHB2	0.458769				0.29677	0.359671	0.363641	0.413509	0.401683	0.455707	0.757528	0.881604	-0.25574	-0.181174	-0.174937	-0.475293	-0.3252	-0.0577623	-0.0683787	-0.0869952
TWF1	0.467806				-0.0505111	0.228269	0.0521289	0.16559	-0.246716	-0.002571	0.149828	0.109374	-0.382912	-0.242808	-0.514644	-0.369113	-0.104191	0.119942	-0.107389	-0.0404051
SCYL3	0.473384				0.42127	0.63028	0.30417	0.406108	-0.387656	-0.254894	-0.240201	-0.339562	-0.273719	-0.174358	-0.22429	-0.254017	0.326383	0.219959	0.113115	0.332118
MARK2	0.497918				0.0106377	0.00915751	0.142846	0.0575064	0.245561	0.191007	-0.180259	-0.0513786	0.195774	0.118358	0.0125566	-0.0880393	-0.0341773	-0.0891354	-0.369854	-0.515324
INSR	0.501045				-0.111452	-0.0945852	0.121683	0.114537	-0.19692	-0.0613982	-0.170201	0.0261673	-0.23704	0.00372825	-0.33313	-0.193752	-0.164457	-0.237691	-0.207802	-0.204453
LIMK2	0.503503				-0.320839	-0.194983	0.436526	0.0777926	-0.20544	-0.00434792	-0.0586976	-0.0471364	0.0121648	-0.184392	0.382381	0.263188	0.059016	0.254373	0.215053	0.492333
TPK1	0.519585				-0.0331796	-0.24278	-0.183248	-0.0363699	0.268688	-0.056564	-0.137511	0.029969	0.385451	0.409757	0.587918	0.282558	-0.125428	-0.220636	-0.18856	-0.0780173
ZAP70	0.536535				0.076099	0.1727	-0.223382	0.0354712	0.0955114	0.0685716	-0.103291	-0.0897749	0.541886	0.709749	0.833272	0.671491	-0.0467728	-0.0620384	0.210559	0.109383
PPP1R7	0.541758				-0.0480067	0.112408	0.716336	0.292712	0.00444791	-0.13616	-0.0951549	0.321629	-0.152333	-0.172076	0.18446	0.194334	-0.0436086	0.12126	-0.0960377	0.20451
ALDH18A1	0.546648				-0.64788	-0.435947	-0.320876	-0.0333611	-0.103984	-0.0331111	0.0315879	0.135634	0.503656	0.397265	0.814672	0.814142	0.156603	0.27904	-0.245087	0.325642
MARK3	0.566171				-0.106044	-0.103675	-0.49151	-0.378042	-0.0414178	0.0947535	0.161912	0.221559	0.465927	0.564895	0.293917	0.4815	0.359523	0.339546	0.617137	0.434086
DCLK1	0.601112				0.600808	0.672286	-0.0240561	-0.235347	-0.0989952	-0.0520622	0.0373163	-0.133118	0.225282	0.412872	-0.0291927	0.0112951	0.123687	0.110274	-0.360493	-0.275836
CDK20	0.671727				-0.322704	-0.296362	-0.495026	-0.702923	0.441815	0.0784164	0.298597	-0.260986	1.38686	1.29666	0.508683	1.17633	-0.170198	-0.087379	-0.398466	-0.494544
AKAP11	0.678725				1.18554	0.822274	0.636975	0.614169	0.0543492	0.0336323	-0.176487	-0.068709	-0.38147	-0.410557	-0.45585	-0.227166	-0.14978	0.23882	-0.243377	0.0912331
SRMS	0.704259				0.864025	0.782115	0.866985	0.224726	0.909471	0.284609	0.409559	0.274933	-0.234711	-0.201246	-0.27708	-0.213655	-0.194974	-0.257705	0.173123	-0.134154
PRKAR1A	0.723688				0.978805	1.12551	0.860775	0.229277	0.993856	0.819873	0.528652	0.310637	0.661891	0.595246	0.665833	0.596077	0.800653	0.697512	0.808598	0.796464
MPP3	0.737269				-0.348392	-0.293207	-0.161187	-0.251889	0.510937	0.328306	0.142389	0.108885	0.634823	0.536001	0.387774	0.588253	0.843725	0.454738	0.652646	0.633839
CDKN3	0.77472				0.0321432	0.153486	0.154654	0.0594843	0.120071	-0.12446	-0.275676	-0.585094	0.390366	0.169491	0.0815988	-0.252184	-0.588743	-0.611453	-0.581469	-0.495469
AURKB	0.898736				0.488475	0.262613	0.308524	0.174942	0.272096	0.496506	0.184194	0.598623	0.412605	0.106983	0.541599	0.587967	0.338881	0.0387414	0.145289	0.0782772
RAPGEF3	1.20344				-0.215746	-0.277276	-0.234323	-0.317862	0.124962	-0.0256915	0.00516286	0.141383	0.479679	0.493621	0.290506	0.197277	-0.12055	0.0691994	0.0904422	-0.0132731
