# Supplementary material for: Novel kinase regulators of extracellular matrix internalisation identified by high-content screening modulate invasive carcinoma cell migration
Source: PLoS Biol. 2024 Dec 12;22(12):e3002930. doi: 10.1371/journal.pbio.3002930 (PMC11637276; doi:10.1371/journal.pbio.3002930)
Supplement: S2 Data — The biological replicates are colour coded. (XLSX) [file pbio.3002930.s024.xlsx]

## Sheet: Fig.2a
DMSO	10µM BTT-3033
5.57136	0.104243
0.859124	0
0.341096	0
1.30404	0.327594
1.12373	0.312575
0.731615	0.0514812
0	0.284464
1.3128	0.0748372
0.208309	0.0124691
0.0886633	0.395295
1.44599	0
3.04489	0.0516803
2.59916	1.56081
0.891533	0.0645698
0.966392	0.0365947
1.29215	0.940398
0	1.79655
0.932651	0.0413936
3.09067	0
0.54015	0.012177
1.61439	0.0367526
0.11103	0.56662
1.28707	0.0523729
4.20108	0.231793
1.42962	0.183796
1.08816	0.19576
0.989015	0
0.136243	0
1.57569	0.205373
1.7813	0.165643
0.0830215	0.413571
1.35733	0.138855
0.568859	0.0345799
1.96883	0.00570548
3.42683	0.401863
4.34302	1.07207
0.95215	0.700083
0.190732	0
1.77803	0
0.634432	0.244263
0.575268	0
0.0172798	0.011989
2.2795	0.76243
0.596845	0
1.32463	0.146458
0.542119	0.0700393
0.221022	0.174949
0.660616	0.118311
0.162042	0.746829
0.314764	0.140902
0.824933	0
1.75349	0.00577
0.484694	0
2.00625	0.107072
1.3576	0.133858
0.334643	0
0.0198412	1.06598
1.53695	0
0.48423	0.0184754
1.13857	0.316977
0	0.238729
0.0116607	0.291331
0.168156	0.0463867
0.0797389	0
1.48428	0.726396
0.224033	0.0788985
1.35573	0.258882
0.369678	0
0.755261	0.119823
0.0504311	0.0802457
1.05204	0.169951
0.310809	0.161957
0	0.019813
0.0206709	0.027248
0.644363	0.00661309
2.84836	0.337055
0.0179912	0.742138
1.36606	0.0653719
0.327688	0.0498297
0.28773	0.19428
3.77726	0.498364
0.269118	0.197207
0.0742357	0.048834
0.0156022
0.208721
0.161894
0.529586
0.737545
0.269835
0.658912
2.92584
0.176175
0.322638
0.0170016
2.15197
0.422349
1.51324
0.36725
1.23506
0.449914
2.83925
1.52074
0.159148
0.325587
0
2.80143	0
0.4423	0.0935065
0.0629935	0.158251
0.108512	0
2.69485	0.0665511
1.71453	0.167878
0.0531891	0.0682037
0.0187927	0.029447
2.67884	0
0.0952817	0
6.47175	0.0671526
1.6427	1.48869
0.763234	0.40822
0.767482	1.3662
0	1.28661
1.45757	0
0.85467	0.110163
1.27814	0.144054
3.39178	0.205403
0	0.0419162
0.0416808	0.452046
0	1.68721
1.50421	0
1.82261	0
0	1.1449
0.257754	0.0733365
2.38501	0.865361
0.568046	0.0475797
0.431618	0
4.59629	0
0	0
1.03668	0.925331
0.252596	0
0.559613	0
0.45176	0.387644
0.197048	0.104335
0.212765	0.236273
0.49431	0.725555
0.152122	0.285294
0.28891	0.0886598
0	0.365991
3.933	1.01048
0.113429	0
0.879619	0.140299
0.555916	0.274782
0.31222	0.120205
0.205025	0
1.37895	0.164088
0.243396	0.0195388
0.545174	0.132099
2.01144	0
0.590846	0.566829
0.238914	0.0485416
1.25765	0
0.134231	1.69117
1.63206	0.0331445
0	0.446005
0	0.0383048
0.124665	0.202493
0.0202294	0
0.345959	0.231251
0.324176	0.0182019
0.563093	0
2.61075	0
3.47104	0.0489094
0.950099	0.244807
2.05051	0.046409
0.0555185	0.347711
0.0520943	0.0118415
1.11919	1.18252
2.1137	0.4859
0.79746	0.14928
1.11134	0.0570567
3.25367	1.32151
0	0
0.414022	0.0320431
0.189636
0.708438
0.579873
1.65405
0.842304
0
1.46808
2.10666
0.410556
1.71009
0.79037
1.52856
1.53835
1.9987
0.672666
1.10427
1.6944
0
0.0425402
0.322204	0.986811
1.4187	0.138688
0.304944	0.10295
0.566461	0.153306
2.54524	0.404436
2.47983	0.337422
0.0390759	2.17882
1.32944	0.0137819
0.492167	0
0	1.97055
0.662224	1.81218
0.0954101	0.4538
0.0257892	1.64979
2.09637	2.29297
1.13084	0.367701
2.07886	0.122106
0.961445	0.442988
1.26093	0.187872
0.934045	0.186105
0.623978	0.780826
0.367724	0.0455911
0.36976	0
0.923559	0.18587
0.0722275	0.144491
0.848717	0.752155
0.0842287	0.217307
1.33879	0
1.70843	0
2.81598	0.0354865
0.606869	0.0240434
2.48739	0
1.85468	0
1.03237	0
0.121531	0.0630271
0.62312	0.0324523
1.15994	0.0650306
4.55219	0
0.112011	0
1.31928	0.464752
3.91649	0
2.4503	0.0326911
0.545437	0
0.135023	0
0.863622	0
0.507459	0.0364226
0.152851	0.0626054
0.147523	0.0516502
0.619082	0
0.687785	0
1.2185	0.04865
0	0.352744
0.660303	0.033417
0.615774	0.37569
0.83488	0.853754
0.711671	0.688748
0.0219715	1.1215
0.560238	0.0143353
0.407748	0.0106346
0.143658	0.0363108
0.191249	0.049554
0.208169	0.255646
0.146522	0.0723721
0.30919	0.515531
0.135881	0.731553
0	0.0752105
1.89932	0.0705949
0.198029	0
1.72314	0.0841292
0.0392746	0.321968
3.2671	0.338564
0.152847	0
0.441466	0
5.77721	0
0.106512	0
1.34422	0
3.83341	1.49307
1.21457	0
3.10593	0.00448904
0.42138	0.0101432
0.138394	0
0	0
0.228209	0
2.78081	0.0315788
2.48698	0.755285
0.212527	0.200605
0.670578	0.11896
0	1.84285
0	0.925968
	0.0361763
	0.208764
	0.21554
	0.0693705
	3.29232
	0.378017
	0.0570162
	1.36039
	0.0822448
	0.504565

## Sheet: Fig.2b
DMSO	10µM BTT-3033
0.938513	0.553205
2.37548	0.205767
0.260552	1.4514
0.306526	0.675018
0.337401	0.171741
1.49437	1.44397
0.682529	0.769338
0.569746	1.64471
0.814687	0.645289
0.520966	1.23549
0.57812	1.09982
0.772333	0.681091
1.50483	1.13158
0.679804	0.493095
1.68732	1.61399
0.405279	0.532469
0.216597	0.672134
1.43258	0.806964
0.124806	0.726161
0.684271	0.799087
1.08776	0.470797
1.17058	0.46573
0.515471	0.181582
1.21395	0.00600309
1.10686	1.69326
0.152688	0.256634
1.91353	0.0239909
1.80516	0.696303
0.978916	0.288382
0.689457	0.471691
0.776619	0.266538
0.191242	0.422226
0.673044	0.740747
1.03295	0.429274
1.15439	0.449573
1.67637	0.356916
1.15305	0.328451
0.615475	0.760453
1.07389	0.437893
1.54989	0.954743
0.962736	0.15893
1.04103	0.717975
0.673139	0.35118
0.897137	0.382093
1.52489	0.564057
1.63676	0.549318
0.906098	0.475007
0.877888	0.0621518
1.01008	0.208814
0.376892	0.135959
1.12021	0.63275
1.31825	0.41977
1.11109	0.656995
0.986394	1.22174
1.41097	0.730157
1.42619	0.0594438
0.70163	0.135495
2.05079	0.172494
0.74463	0.262631
0.381064	0.2213
0.927581	0.232747
0.643523	1.03706
2.21869	0.530229
1.09473	1.07005
0.590446	0.760329
1.15566	0.0896658
0.634027	0.348581
1.06736	1.25919
0.76163	0.164808
0.477699	0.725364
1.35073	0.386327
0.625725	0.315752
1.02567	0.352401
1.40902	0.230218
0.423164	0.868562
0.47093	0.865528
0.451214	0.497219
0.621559	0.390681
0.317249	0.712277
0.683262	0.353105
0.3733	0.0907842
0.903959	0.246407
1.8883	0.210922
1.09945	0.287498
1.053	0.497702
1.23011
1.02865
0.573612
1.44475
1.25718
1.54926
0.717755
2.59472
1.29076
0.325801
0.460249
2.74702
2.43635
0.785047	0.244965
0.150929	0.137602
1.11117	0.767056
1.31732	0.205127
0.219889	1.03861
0.666083	0.157128
0.647047	0.0483428
0.151573	0
0.681764	0.147757
0.309602	0.488362
1.93592	0.330786
1.01559	0.0903662
0.348379	0.362929
0.79975	0.575487
0.67594	0.0814634
0.908505	0.331579
2.09885	0.45841
1.04522	0.349345
0.796145	1.24628
0.870051	0.937681
0.254779	0.214387
0.470367	0.113375
2.68318	0.771828
1.3214	0.200291
1.22417	0.474891
0.253439	0.209576
0.356166	0.218616
0.601439	0.818472
1.19799	0.574426
1.74533	0.0811847
1.44912	0.125649
3.45849	0.607234
2.17743	1.81516
1.3137	0.207307
0.910864	0.769048
2.2984	0.113675
0.654151	0.168443
0.324646	0.579727
1.35939	1.22608
0.105194	0.0999235
0.190577	0.506726
0.72851	0.317995
1.06975	1.16822
0.807612	0.0161333
0.791779	0.0941626
1.04437	0.183932
1.52731	0.0824761
1.64355	0.0282671
2.06398	0.127874
0.83148	0.0928423
1.44553	0
2.69376	0.0696645
0.504929	0.359455
0.387241	0.323476
1.15847	0.657191
2.20812	0.10692
0.538876	0.691481
1.00915	0.100998
0.492149	0
1.05723	0.0226653
0.598204	0
0.444154	0.0502032
1.03821	0.312084
1.38753	0.713411
0.770441	0.0755734
0.864178	0.135159
0.554099	0.0165028
0.231107	0
0.833317	0.552701
1.68025	0.303069
0.289181	0.0441706
0.822774	0.0885689
1.81315	0.368021
0.327007	0.00415942
0.409839	0.492802
0.691136	0.370176
1.74224	0.216103
0.663423	0.179462
2.66946	0.441344
0.997859	0.281615
0.776854	0.878707
0.570008	0.511859
1.52283	0.155081
0.351176	0.286906
0.866551	0.117216
1.23564
0.891084
1.9917
1.30954
1.21255
0.853101
0.397917
0.64986
1.87904
0.351882
0.222236
0.310379
3.17602
1.00138
0.11611
0.602036
0.679715
0.194699
0.685516
0.206802
0.43183
0.865163
1.15704
0.20877
1.39087
1.77307
0.7236
1.95586
1.01563
1.70719
1.31749	0.0820763
0.654479	0.158091
0.184443	0.638973
0.477369	0.225374
0.308521	1.63657
0.314312	0.115142
1.21816	0.0491914
1.00251	0.155012
1.66611	0.139022
0.445926	0.466166
0.225441	0.241042
0.0785407	0.0657522
1.15445	0.451799
0.746912	0.0919738
0.931038	0.427279
0.215487	0.285448
1.51249	0.698716
0.483888	0.363179
1.66445	0.172795
1.54755	0.0262916
1.07092	0.571952
0.806582	0.635419
1.19038	0.275059
0.748641	0.725617
1.16803	0.863699
0.857875	0.616754
0.793385	0.269426
0.273866	0.567063
0.761486	1.56778
2.39211	0.0824092
0.0922119	0.0563522
2.22399	0.0481421
0.95916	1.31126
0.455308	1.17136
2.55495	0.59832
3.23383	0.243817
1.69918	0.34033
0.680775	0
1.90843	0.0979446
0.866266	0.493357
1.16578	0.216865
0.973888	0
1.62386	1.49192
0.269206	0.0681946
0.308834	0.0294374
1.34191	0.561706
0.416997	0.428493
0.266388	0.572062
0.184007	0.00797483
0.202088	0.284904
0.779229	0.494613
0.508863	0.214155
1.55678	0.31295
1.98347	0.358962
0.234046	0.0873586
0.575047	0.192813
1.80536	0.131038
1.33479	0.32656
1.79284	0.253162
1.06246	0.274796
0.22157	0.1785
0.339562	0.534674
0.553078	0.0136995
2.08005	0.632778
0.270293	1.60936
0.56564	0.65825
2.13222	0.368687
0.28046	0.0822836
0.999695	0.777648
1.41942	0.185721
1.48422	0.417169
1.38886	0.484831
0.567039	0.17992
1.49452	0.47962
1.93004	1.011
1.00056	0.0154563
	0.989067
	0.344809
	0.173224
	0.408811
	0.2865
	0.808517
	0.455909
	0.386964
	0
	0.231242
	0.166873
	0.457399
	0.576101
	0.206147
	0.172078

## Sheet: Fig.2C
siNT	siITGA2
1.55645	0.00883972
2.76972	0
0.69752	0.212145
0.14561	0
0.384406	0.246413
2.22589	0
1.10678	0
0.966942	1.45015
0.38548	0.376779
3.05362	0
1.4544	0
1.55877	0.610621
2.27238	0.156413
2.1287	0.633472
1.3675	0.353512
2.26706	0.184931
1.52518	0.0364229
0.352907	0.375307
0.660949	0.306237
0.564737	0
2.20716	0.0067433
0.0375139	0.178263
0.320449	0
0.694147	0.698415
1.42022	0.591341
0.562365	0.615522
0.442178	0
0.628976	1.94211
0	1.25255
2.57177	0.280186
2.74782	0.0573852
3.38881	0.135408
1.21219	0
1.77908	0
0	0.225891
0.140491	1.01103
0.48497	0.566777
1.80012	0.0550344
2.2592	0
0.0475339	0
0.46031	0.0153014
0.269675	0
0.506581	0
2.5835	0.19112
2.10639	0.0687702
0.479076	0.104265
0.964144	0.370942
0.795531	0
1.61916	0
1.10941	0.0557789
2.95163	0.32894
0.428318	0.494245
1.79573	0
0.612153	0
2.7077	0
0	0.0129129
0.0454934	0.313485
0	0.23461
1.51602	0.484803
2.32923	0.527384
0.162577	0.233775
0.566739	0.586228
1.83935	0.046835
1.0406	0
1.28858	0
2.53197	0.517605
0.816881	1.30522
2.20395	0.640088
0.0141247	0.675865
2.14303	0
0.607436	0
0.63253	0.968343
3.72366	0.383874
2.40903	0
2.67879	0.0199586
1.48053	0
1.48144	0
1.11436	1.2282
1.04776	0
0.856804	0.253063
0.0746974	0.34209
0.730743	0.447783
0.00558548	1.01705
1.9271	0.835282
1.97232	0.563582
0.62555	0.0475879
1.29629	0.135165
2.35741	1.10112
0.22798	0.659516
0.0619347	0.83567
1.05783	0.802009
0.220673	0.537221
0.801955	0.00211248
0.773224	0.0549799
0	0.413261
0	0.131197
0.0763115	0.0472238
0.476529	1.53142
0	0.284664
1.11507	0.170116
0.557811	0
2.71123	0.690639
0	0
1.70534	0.506847
2.57097	0.74853
0.824589	0
0	0.0979432
0.00906285	1.52582
0.594619	0.191039
1.23935	0.182663
0.909076	0.550411
0	0.713893
0	0
0	0.292935
0	0.395185
0	0.47354
0.210363	0.73574
0	0
0	0
0.0478199	1.40341
0.0626217	0.436266
0.333943	0.599167
0.212546	0.105827
0.739178	0.449301
0.25639	0.117478
0.46558	0.391567
1.34147	0.0280303
0.604139	0.952114
0.915854	0.587573
1.68607	0
1.08642	0.394245
0.42768	0
0.454463	0.188376
1.37916	0
0.83685	0
1.33787	0.0182526
0.170313	0.37415
3.31663	0.100857
0.726292	0
1.02787	0
0.00731817	0.00329364
0.539623	0
0.949593	0
1.66236	0.143828
1.48874	0.635903
0.366656	0.843192
0	0.237578
1.35254	0
0	0
0.638111	0
3.73133	0
2.17097	0.0657727
0.870376	0.0684729
2.08045	0.0378327
0.302562	0.683623
1.59721	0.301798
0.117763	0.0284399
1.61485	0.0256228
0.241406	0
0	0.749152
0	0.791896
0	0
0.86602	0.0202672
0.00648808	0
0.180877	0
0.360935	0.11193
1.1047	1.28153
0.492773	0.814511
1.88922	0.0101878
0.180213	0.383632
2.1683	0.062945
1.17387	0.0390147
0	0.059725
0.661813	0
2.99899	0
2.40752	0.0155361
0.754834	0.142459
0.0557223	0.0897136
0.239794	0.143679
0.292797	0
1.0302	0.605968
1.34219	0.0310366
1.59982	1.62357
2.19012	0.467212
1.23702	0
1.2192	0.227342
1.84515	0.283727
1.00296	0
2.86512	0
0.337684	0
0.42949	0.171631
0.0426096	0.320132
1.5676	0.280621
0	0.179473
1.51211	0
0.661205	0.201917
1.01667	1.1128
0.486076	4.01812
1.57375	0.556548
0.24805	0
0.46758	0.158023
0	0.450578
0.085722	0
	2.49725
	0.509111
	0.213701
	0.462482
	0.233113
	0.747609
	0.391089
	0.217169
	0
	0
	0
	0.111705
	0.120271
	0.294549
	1.42364
	0.0225971
	0
	0.308363
	0.630899
	1.45175
	0.527547
	0
	0.455946
	0.722039
	0.545464
1.46754	0.387478
0.826176	1.0613
0.561321	1.05377
0.880052	1.10405
0.32192	0.790003
0.406344	1.04045
0.298309	0.757282
0.263284	0.0244428
0.668631	0
1.09816	0.108684
0.465956	1.28033
1.35675	2.22623
1.05631	0.0341484
0.305922	0
0.651982	1.19462
0.751355	0.687192
0.827967	0.255075
0.109376	0.656751
0.478747	0.886844
0.90539	0.486405
1.52647	1.18585
1.1311	1.1019
0.625487	0.57593
0.878397	0.218932
0.0528138	1.8188
0.649423	1.34231
1.10143	0.610548
1.32158	0.378181
0.523676	0.40508
0.438745	0.708873
1.98602	0.0451288
1.01039	0.0212942
0.281239	0
1.96652	0.628864
2.15746	0.456867
0.755395	0.989362
1.42324	0.153652
0.976805	1.2111
0.709414	1.03371
2.0055	1.39955
1.04376	0.509293
1.38278	2.0681
1.16688	2.07833
1.16229	0.309348
1.15784	0.379433
2.21382	0.493237
1.57563	0.826008
0.343275	0.572119
2.86224	0.280753
1.72462	0.0244281
2.10295	0.494505
0.153135	1.07645
1.21031	0.442223
0.824128	1.32637
0.470624	1.10181
0.654388	0.301085
1.14633	2.19284
0.952204	1.15448
0.823518	1.28084
0.553761	0.597059
0.189823	1.05989
0.529468	0.502333
0.544188	1.04328
1.19689	0.64019
1.49586	0.10343
0.422837	0.998492
1.2992	0.0511943
0.968406	0.91572
1.80365	1.12624
0.867689	1.10793
0.13846	0.0687297
1.28288	0.753507
1.55354	1.43006
0.878361	1.35257
1.5537	1.72747
1.19347	1.54951
1.40906	0.681132
2.67978	0.70982
0.980772	0.25313
0.766758	0.551906
0.869455	1.3269
1.01	0.368218
1.51651	1.70109
0.879378	0.603217
0.730981	0.913822
0.559265	1.67882
1.62731	0.7165
0.781508	0.259214
1.94014	0.973971
1.1551	0.544197
1.30522	1.06513
1.62695	0.787935
0.967992	0.715943
0.566493	0.304409
0.842032	0.127465
1.16634	0.191119
1.57532	0.151411
0.345824	1.14823
0.476115	0.435243
0.591547	1.71509
0.73836	1.31198
1.52329	1.51917
2.72141	1.83485
2.48875	1.36703
1.33512	0.762572
1.41848	0
0.183475	1.50823
0.644697	1.67579
0.815758	1.89526
2.02802	0.884483
0.922831	0.89646
0.434173	2.05791
1.14818	1.383
0.901737	0.444187
1.0493	2.40373
0.670373	2.2696
1.17644	0.0699856
0.607301	0.673522
0.419309	0.549368
0	1.09245
1.1289	0.743179
0.645392	0.831553
0.626169	1.05759
0.668873	0.475109
0.138861	0.772238
0.376771	1.85346
1.0033	1.79319
1.00985	1.49559
0.545626	0.737491
1.34458	0.873758
0.634218	0.16814
1.29239	0.0826999
0.952415	0.464258
0.00352174	0.673826
0.691496	1.12997
0.912516	1.83532
1.28379	0.734693
1.01989	0.369627
0.266615	0.329159
1.15412	0.566199
1.31817	1.22933
1.2049	0.419202
0.227	0.341539
0.852448	0.507864
0	0.374895
0.687155	0.940253
0.658909	0.59146
0.97186	0.764264
1.11503	1.32528
0.930259	1.16021
0.790614	0.565077
0.95739	0
0.575487	0.0127831
0.964449	0
0.597536	0
0.678724	0.388953
0.403201	0.213695
1.12725	0.872031
1.20888	0.744594
0.557774	0.851736
2.05519	1.67983
1.90367	0.481785
1.12767	0.84459
0.780065	0.81489
0.994108	1.59301
1.54276	0.718352
1.95009	1.11176
1.87665	0.648334
0	0.920072
0.569893	1.27735
0.554404	0.489333
2.72288	0.0556493
2.36681	0.551047
1.98372	1.11613
0.724704	1.04604
1.33577	1.10885
1.20246	0.102666
0.483861	0.116667
0.684134	2.22893
0.160832	0.656041
1.10536	0.874895
1.07424	0.105774
0.34382	0.845536
1.01817	0.350465
0.993956	0.800333
0.972585	0
2.75107	0.261803
2.67476	0.0235247
1.36411	0.385988
0.71271	0.0246318
0.873806	0.177297
0.246083	0.591511
0.254307	0.616951
0.622611	0.920463
0.266571	0.254795
1.32737	0
0.403594	0.0329475
0.827444	0.760833
0.133086	0.375792
1.20503	0.531778
0.314932	0.600139
0.293475	0.968756
1.73031	0.290557
0.603892	0.0111222
2.3246	0.0473708
1.89567	0
2.96251	0.771877
1.95914	0
1.86452	0.603477
1.47703	0.0161134
1.5344	0
0.265931	0.00900564
0.865143	0
0.252725	1.0277
0.44401	0.187347
1.03424	0.475074
1.02679	0.195517
1.3743	0.993596
0.43974	0.152234
0.614186	1.14361
0	0.853143
0.379894	0.591189
1.32453	0.4122
0.137914	0.448211
0.31195	0.322892
2.18973	0.284918
0.985822	0.705738
0.658217	1.05584
1.35964	0
0.656916	0.342947
0.992107
1.72737
0.149186
0.674185
0.824121
1.21817
0.810292
0.642472
1.85861
1.32783
0.863431
1.57546
0.341106
0.808285
1.33839
0.947786
1.42523
0.394856
0.318837
0.00921003
1.32338
1.24121
0.980983
2.1783
0.485845
1.03129
1.82576
1.42508
0.637325	0.525947
0.106457	0.0388258
0.535008	0.378074
0.107923	0.777766
0.617132	0.361393
0.446363	0.973686
1.08162	0.0629584
0.463647	0.50645
0.938279	0.806438
1.0861	0.107415
0.996228	0.519803
0.501369	0.390571
1.04896	1.08065
1.11868	0.204763
0.97529	0.481133
0.68563	0
1.10141	0.528975
0.670016	1.17507
0.774211	0.0152622
0.496117	0
1.01916	0.944892
0.724959	0.0982872
0.856997	0.994154
1.73956	0.618584
1.02735	0.0621131
1.06079	0.119316
0.51154	0.27177
0.501539	0.173435
1.26905	0
0.647058	0.104833
0.299668	0.330139
0.258868	0.0704822
2.12382	0.00509426
0.76203	0.494554
0.371251	0.20621
0.0607254	0.263555
1.29903	0.329173
0.0773254	0.277294
0.56122	0.166506
0.725104	0.85203
0.573348	0.110449
1.66572	0.229478
1.48151	0.317556
0.988119	0.379439
0.267018	0.576296
0.975829	0.540268
1.21196	0
0.784207	0.0586465
2.11634	0.0104337
0.488977	0.465366
0.659055	0.00664989
0.591879	0.408203
1.54905	0
1.22178	0.391423
1.59591	0.233072
1.29481	0.499008
0.618999	0.869409
1.13215	0.438364
1.03143	0.0893769
0	0.527145
0.171075	0.234672
0.0872428	0.258967
0.947485	0.421803
0.413431	0
0.308426	0.394117
0.71021	0.257277
1.32377	0.0011669
0.822348	0
1.22477	0.00300829
1.7315	0.485415
1.2434	0.45893
0.220935	0.0507601
0.923151	0.108441
0.375509	0.631988
1.2227	0.563561
0.63765	0.57554
0.994176	0.672542
1.1712	0.238373
0.61319	0.496123
0.470666	0.421679
1.50238	0.232183
1.0276	0.696266
0.794388	0.00677027
1.43394	0.559105
1.52238	0.164304
1.95256	0.328758
1.05345	0.00506473
0.945155	0.929053
1.0226	1.00618
0.492969	0.519299
0.949003	0.0942175
0.580168	0.0780163
0.681911	0.421961
0.759085	0.292766
0.445215	0.762809
0.882151	1.02848
0.892716	0.564689
0.920352	0.0707063
0.361045	0.0200733
1.08488	0.0863591
1.58024	0.419831
0.394076	0.00361841
1.39796	0.203168
1.14653	1.65861
1.10235	0.474092
0.59544	0.907826
0.528627	0.199719
0.964669	0.485373
0.759569	0.230431
0.547941	0.114295
1.27073	0
1.10962	0.531629
1.1895	0.138836
1.16417	0.183001
0.710113	0
1.39587	0.323926
1.30241	0.812829
0.596213	0.0154281
0.586319	0
0.122675	0.0310169
0.450604	0.774171
1.28767	0.972555
0.536705	0.320826
0.649928	0.629643
1.15121	0.818462
0.155162	0.386018
0	0.422374
0.678539	0.0253508
1.95077	0.123461
1.54312	0.568798
1.45438	0.516792
1.87988	0.0314074
1.16538	0.065394
1.83497	0.306133
1.05536	0.865273
1.07592	0.309063
0.405301	0.747333
0.851086	0.938931
1.36496	0.459174
1.09056	0.242277
1.10016	0.698937
1.37066	0.0815317
0.259882	0.230531
0.7126	0.436478
0.483892	0.628681
0.866509	0.243686
2.04389	0.356331
0.817652	0.0294041
1.29363	0.375902
0.876111	0.434385
1.35004	1.04832
1.21488	0.499155
2.05179	0.194002
2.43675	0.670712
0.846322	0.836448
2.02581	1.60386
1.51179	1.05117
0.548179	0.626393
1.72663	0.500562
0.970334	0.478137
0.687122	0.980458
1.73952	0.324844
0.368105	0.116901
0.994981	0.0528493
1.49925	0.181237
0.658265	0.223372
0.93227	0.308194
0.831652	0.26674
1.382	0.323233
1.16729	0.768694
1.19559	0.302807
1.07167	0.160266
1.66435	0
0.98203	0.22427
0.884699	0.140222
1.12826	0.137466
1.07724	0.41644
0.826615	0.938847
1.47133	0.149839
1.01635	0.412734
1.89003	0.259076
1.28226	0.37466
1.07764	0.0586911
0.390867	0.271581
1.27084	0.0694282
1.69505	0.0227186
0.575121	0.425283
0.983164	0
1.80271	0.0691156
1.42464	0.101753
0.529337	0.512423
1.1978	0.882537
1.31473	0.504008
0.297792	0.246853
1.2725	0.173387
2.07973	0.229407
0.0363588	0
2.0705	0.403112
1.25262	0
0.327611	0.0839075
0.535637	0.434276
0.728033	0
1.00586	0.467624
1.61411	0.291468
0.768001	1.23505
0.979822	0.197557
1.59527	0.569177
1.24919	0.504944
1.29878	0
0.62333	0.0703554
0.663597	0.288683
0.783046
0.750858
0.0544174
1.38691
0.188272
1.31246
1.14779
1.28789
0.931284
1.02807
0.503614
1.77678
1.02354
0.799477
2.16905
1.67941
1.95712
1.10163
1.3546
1.03165
0.566345
1.47029
0.894828
1.21099
1.36248
3.07588
1.55371
1.06917
0.906086
1.0483
0.915477
0.304152
0.560491
0.358509
1.91865
1.54868
1.73956
1.84353
0.722437
0.531161
0.844735
1.64683
1.25995
1.61918
1.62229
0.415451
1.56843
2.1616
1.18628
1.19193
0.868752
1.05841
0.160146
1.27515
1.10756
1.87529
1.05395
1.15941
0.693038
0.00076205
1.8864
1.98669
2.42678
1.15433
1.68879
0.997336
0.308951
1.65609
0
0.05442
0.324362
0.177981
0.169572
0.789658
0.0865644
0.83365
0.681062
0.438636
0.187694
0.665989
0.707129
0.52332
0.713662
0.648803
1.23863
0.72672
1.29042
0.726878
1.66462
0.548429
1.68945
2.6879
0.780172
1.32213
0.992726
1.68985
1.73539
1.3533
1.15542
1.26294
1.23387
0.599339
1.06209
0.76915
1.21078
0.108182
1.04058
0.329595
1.98627
0.130009
0.885397
0.706444
0.912504

## Sheet: Fig.2d
siNT	siITGA2
0.615809	0.0222183
0.919487	0.416199
0.295164	0.0407791
1.00651	0.971259
1.23025	0.0346887
2.63181	0
0.811416	0
0.779174	0
0.541034	0.0710251
7.88554	0.348259
3.75449	0
2.56026	0
1.69379	0
1.04809	0.136834
0.660458	0.0502307
4.34782	0.18223
1.67188	0.0413013
0.837771	0.386311
1.16469	0.140547
2.17807	0
0.726245	0
1.00513	0.574252
0.640286	0.290572
2.2165	0.153609
4.11899	0
7.49555	0
2.46249	0.509662
0	0.60651
0.320301	0
1.35199	0
0.0666559	0.170956
0.461141	0
0	0.487571
0	0.0578007
0.615527	0.0835819
0.176878	0.285458
0.157641	0.15853
0.451339	0
0.435843	0.0163214
0.503989	0.421596
0.0450621	0.0443644
0.543878	0.436332
1.70536	0.126904
0.758094	0.0570288
0	0.0316332
1.1944	0.781658
0	0.187619
0.446117	0.691988
0.268924	0.213396
0.112772	0.153099
0.40221	0.972259
0.50604	0
0.0105184	0.629869
0.173107	0.0815509
0	0.0815549
0	1.18455
0.297225	0.0409686
0	0.239617
1.34243	0
0.00321855	0.283626
0.236192	0.023978
0	0
0.0225722	0.314507
0.785452	0.149538
0.0349278	0.30189
0.63031	0.0234596
0.1592	0.192642
1.03598	0.305088
0	0.04628
0.186228	0.110852
0.318461	0.0420818
0.585675	0.161914
0.16194	0.0689124
0	0
0.392586	0.0702756
0.311566	0
0.803123	0.144591
0.337964	0.181535
1.52463	0
1.99862	0.228032
0	0
0.0960668	0.294124
3.14481	1.07844
0.238039	0.442016
0	0.443671
0.0929165	0.316973
0.36632	0.0294311
0.295018	0.126281
0.315611	0.0353115
0.774869	0
0.484124	0.0842576
0.947318	0.382398
0.337629	0
0.334885	0.105825
2.21234	0
0.112826	0
0.621801	0
0.632554	0
2.11867	0
4.66133	0
0.0820717	0
0.279239	0.07565
1.0116	0
0.264469	0
0.349778	0.24138
4.45415	0.259711
0.0261299	2.38544
0.924208	0.0383677
0.357804	0
0.674416	0.341932
2.11178	0
2.09032	0.16687
0.548306	0.0364452
0.0728374	0.171663
0	0.215156
0.907598	0
0.260216	0.120538
1.13307	0.285916
0.057551	0
0.379647	0.0159433
0.126954	0
0.42109	0
0.933427	0.0302203
0	0.895243
0.475656	0
0.0446771	0.0326428
0.888782	0
4.54088	0.0986737
0.352235	0.0194981
1.04021	0
1.15496	0.534699
1.29687	0.0222414
3.02783	0
0.569578	0
0.127272	0
0.0232357	0.424982
0.418722	0.317601
2.16601	0.188291
0.116685
0.271798
1.66615
1.17205
0.322514
1.13308
0.886423
0.249398
0.947075
1.987
3.75592
3.34592
1.23133
1.19788
0.27632
1.72626
0.589132
1.41816
1.48737
0.625573
1.09798
2.71365
4.32016
0.880552
0.820989
1.32179
0.573477
0.557453
1.82835
0.647768
0.0573637
0.0888465
0.110409
4.01967
0.185589	0.717283
0.270853	0.0685306
0.847951	0.0105811
2.10408	0.119887
0.46976	0.0188447
0.148518	0.0780935
0.328769	0
0.39372	0.0168845
0.17269	0
0.404281	0.24686
0.286039	0.50473
0.481488	0
0.102598	0.0382344
0.424579	0.427641
0.255628	0
0.449907	0.143778
0.348118	0.013024
0.197057	0.319935
0.535988	0.0236527
0.360812	0.0796612
0.0280791	0.160685
0.199665	0.120109
0.30659	0.15289
1.3607	0.0534848
0.88427	0
0.299305	0.065128
0.638478	0.0699757
1.07536	0.470583
1.4763	0.0326128
0.94903	0
1.96371	0.0189781
1.41032	0
1.49848	0
0.275058	0
1.81658	0.0691621
1.26757	0.0327801
1.87749	0.0257563
1.32668	0.00779476
1.68409	0
1.39895	0
1.23136	0.2366
1.46578	0
1.04509	0
2.09974	0.00300128
1.40356	0
1.19221	0.11564
1.49546	0
0.561431	0
1.11482	0.0384379
1.36672	0
2.7483	0.0168477
0.784011	0.470112
1.34225	0.448665
1.66707	0.0424338
1.02124	0.36119
0.797612	0.0898788
1.86428	1.48806
1.85807	0.115897
1.03989	0.0689179
1.4951	0.0779257
0.674193	0.176612
0.978025	0.118671
1.79794	0
0.458639	0
1.15151	0.295279
1.19296	1.53623
2.43175	0.182922
1.26375	0.23327
1.12765	0.0561654
0.687397	0.45205
1.50236	0.577563
1.38478	0.142038
0.852361	0.177202
0.707486	0.452272
0.895292	0.0935623
0.841222	0.0185738
0.733152	0.597201
0.859481	0.453306
0.495325	0.32165
0.823845	0.340417
0.199579	0.415649
0.550466	0
1.01617	0.194873
1.21375	0.5821
0.581111	0.0339826
0.678	0
1.07856	0
0.433847	0.513525
0.600333	0
0.473166	0.0946914
0.997136	0.323194
0.588172	0.0634802
1.49637	0.384224
0.162356	0.0575997
0.477525	0.623132
1.23014	0.382
1.26319	0.382155
0.632089	0.135339
0.603247	0.23133
1.61266	0.174727
0.703114	0.0608448
2.54102	0.11934
2.52366	0.0691623
0.982787	0.133368
3.57941	0.0566388
0.750027	0.559224
0.38991	0.197098
0.278623	0.11106
0.289411	0.21717
1.00631	0.304984
0.212052	0.101319
2.00334	0.523769
0.777695	0.00719119
1.0777	0.295252
1.32828	0.00733954
0.470291	0.169406
1.38026	0.309034
0.134647	0.895467
1.96599	0.117272
1.31878	0.017527
1.72485	0.180428
0.86988	0.189853
0.137977	0.527958
0.65219	0.0535811
1.83531	0.0944985
0.889568	0.147967
1.37111	0.636413
1.01238	0
2.44952	0.434599
1.37146	0.148107
0.683723	0
1.42503	0.5759
0.69384	0
0.217496	0.210734
2.09925	0.806863
0.728618	0.0180276
0.474626	0.128191
1.44707	0.813804
1.22618	0.224901
0.5764	0
1.63438	0.358523
0.433354	0.170583
2.7863	0.0989719
0	0.0737167
2.11707	0.0126227
1.15733	0.724153
1.25831	0.00641648
0.96841	0.610055
0.415255	0.131234
1.00737
0.280864
0.133448
0.0453684
0.80022
0.378753
1.72164
2.1548
2.88449
1.05352
1.25984
0.774303
1.01844
1.90701
0.247796
0.680689
0.509954
0.889673
0.450372
1.00472
0.839694
0.863244
0.812173
2.3551
0.58179
1.07934
0.512748
0.905094
0.483365
0.380344
2.69104
0.785226
0.480869
0.678946
0.895206
0.585876
0.650369
0.861779	0.286092
1.34588	0.350765
2.90184	0.346374
3.88604	0.491555
1.05854	0.0191167
0.357547	0.446336
0.7162	0
0.524209	0.0049902
0.72849	0.438827
2.26445	0.502542
4.44148	0
0.504884	0.708156
0.338193	0.52573
0.507147	0.991007
0.748748	0.0210239
0.692998	0.218758
0.655376	1.0876
0.585757	0
1.33519	0.250717
0.997465	0.0245388
0.33168	0.0755492
2.27485	0.0583343
0.776427	0.205192
0.772693	0
0.488447	0.00470002
0.341721	0.0729036
0.702007	0.181117
1.7801	0.0326635
0.460544	1.829
0.764208	0.222736
1.07342	0
0.559409	0.0734807
0.641362	0.117108
0.923902	0.00130432
3.27149	0.130557
0.954463	0
0.606168	0.346849
0.123392	0.0860785
0.822637	0.0595469
1.54012	0
3.05118	0.00257644
2.506	0.266605
0.200593	0.30331
0	0.202052
1.33324	0.101354
1.44992	0.0370542
0.168852	0.410252
0.553486	0.85323
0.64949	0.0795033
0.390433	0.242001
0.933527	0.329187
1.9803	0
0.750509	0.0298036
0.607438	0.609909
1.61318	0.218543
0.363121	0.296025
1.74108	0.364995
0.513314	0.3297
0.838222	0.19769
0.0651965	0.20828
0.486648	0
0.953611	0.0843248
1.06141	0.300745
0.294457	0.707035
1.37365	0.106592
2.12045	0.0570122
1.35731	0.0385605
0.801996	0.822081
1.48872	0.0381256
1.15157	0.0508067
0.394533	0.16555
1.43308	0.292076
1.88087	0.148144
2.17312	0
3.71849	0.158867
0.671677	0
2.39157	0.533614
0.648185	0.951185
0.889725	0.0357419
0.44141	0.528403
0.916521	0
0.0257911	0.196163
2.78062	0.0165924
1.35977	0.0165696
2.9254	0.268115
2.11739	0.120946
0.4762	0.113623
2.76739	0.487418
1.51766	0
0.114071	0.436274
1.37844	0
0.131694	0.0552761
1.84173	0.0300784
3.64509	0.0332078
0.227184	0.459633
0.04629	0.470609
1.22459	0.091456
0.572731	0.499544
0.203109	0.595815
0.0823865	0
0.178274	0.017728
0.0896631	0
0.157574	0.113076
1.08813	0
0.544031	0.0194871
0.808485	0
1.79738	0
2.23537	0.0506896
0.483981	0.0118304
1.8372	0.0228379
2.7533	0
1.80223	0.0670822
1.53781	0
0.0260713	0.0325764
0.475576
0.348256
1.01425
0.453236
0.381817
0.698116
0.17641
0.0265551
0.964133
0.239766
0.309697
0.127656
0.545588
0.821564
0.844459
0.265726
0.641782
0.680615
1.30013
0.124646
0.417368
1.97461
1.04782
0.142946
0.988601
0.351828
0.21896
3.32553
2.98917
4.25711
1.43807
1.52062
0.473136
2.02592
1.98695
0.195919
1.7786
1.9461
1.61495
1.44405
1.25745
1.66676
0.760311
0.569881
0.394235
0.0412073
0.131566
0.0460533
1.17703
0.807266
0.178249
0.133116
0.381611
0.324861
0.212323
0.0388588
0.0232017
0.0237093
0.223375
0.115159
0.0131118
0.104469
0.0133635
0.126032
0.0223494
0.839857
