# Supplementary material for: Novel kinase regulators of extracellular matrix internalisation identified by high-content screening modulate invasive carcinoma cell migration
Source: PLoS Biol. 2024 Dec 12;22(12):e3002930. doi: 10.1371/journal.pbio.3002930 (PMC11637276; doi:10.1371/journal.pbio.3002930)
Supplement: S3 Data — The biological replicates are colour coded. (XLSX) [file pbio.3002930.s025.xlsx]

## Sheet: Fig.3a,b
DMSO	10μM SB203580	50μM SB203580	10μM SB202190	50μM SB202190
0	0	0	0	0
0	0.0977204	0	0	0
0	0	0	0.0961379	0
0	0	0	0	0
0	0	0	0.565329	0
0	4.95249	0	0	0
4.40864	0	0	0	0
0.163616	0	0	0	0
0.297401	0	0	0	0
3.23128	2.06358	0	0	0
4.65793	0	0	0	0
0.392005	0	0	0	0
0	0	0	0.183856	0
3.28714	0	0	0	0
2.13398	0	0	0.617553	0
0	0	0	0.255402	0
0.484697	0.383029	0.215488	0.0469795	4.34478
2.51635	1.56795	0	0.881247	0
0	0.983425	0	0	0
0	0	0	0	0
0	0	0	0.142481	0
0	0	0	0	0
0	2.27153	0	0	0
4.0444	0	0	0	0.473837
0	0	0	0	0
0	1.5314	0	0.143198	0
0	0.574496	0	0.110969	0
0.988017	0	0	0	0
3.23208	0	0	0	0
1.9069	0	1.46345	0	0
0	0	0	0	0
0	0	0	0	0
0	0	0	0	0.0582614
0.568063	0.0291424	0	0	0
0	0	0	0	0
0	0	0	0	0
0	0	0	0	0
3.78922	0	0	0	0
0	0	0.0136783	0	0
0	0.128798	0	0	0
0	0	0	0	0
0	0.690662	0	0	0
0	0	0.0447141	0	1.56118
2.22991	0	0	0	0
0	3.31769	0	0	0
0	0.748039	0	0.641719	0
1.02516	0	0	0	0
0	0.349669	0	0	0
0	0	0	0	0
0.20354	1.04388	0	0	0.108261
0	1.01911	0	0	0
0	0.354948	0	0.76396	0
0.284209	0	0.129263	0.0245034	0
0	0	0	0	0.255258
0.03495	0	0.129855	0	0.115987
0	0	0	0	0
0	0.458346	0	0	0
0	0.819861	0.320113	0.390725	0
0.236809	0	0	0	0
0	0	0.0441874	0	0
0	0	0	0	0
0.149963	0.894933	0	0.0896912	0
0.439036	1.31832	0	0	0
0	0.402437	0.79581	0.281748	0
0	0	0	0.0559429	0.378681
0	2.15657	0	0	0
0	0	0	0	0
1.43168	0	0	1.13582	0
0	0.306969	0	0	0
0	0.658538	0	0	0
0.041725	0	0	0	0
0	0	1.20649	0	0
0	0	0	0	0
0	0	0	0	0
0	0	0	0	0
0	2.55498	0	0	0
1.63138	0	0	0	0
0	1.46059	0	0.638962	0
0	0.24014	2.47208	0	0
1.0172	0	0	0.843349	0.357322
0.293927	0	0	0.68262	0
1.12631	0	0	0	0
0	0	2.59874	0	0
0	0	0	0	0
0	0	0.250037	0.666513	0.0667905
0	0	0	0	0.0936506
0	0.0483234	1.3843	0	0
0	0.692495	0	0
0	0	0	0
0	0	0.346212	0
0	0	0	0
0	0	0	0
0.970698	0	0	0
0.35343	0	0	0
1.29406	0	0	0
0	0	0	0
0	0	0	0
0.111483	0	0	0
0	0	0	0
0	0	0	0
0	0	0	0
0	0	0	0
0.140835	0	0	0
0	0	0	0
0	0.282185	0.895944	0
0.706601	0	0	0
0.364133	0	0	0
0	0	0	0
0	0	0	0
0	0	0.169014	2.90601
0	0	2.5854	0
1.1656	0.0747942	0	0.945964
0	0	0	0
2.32078	0	0	0
0	0	0	0.0924616
0	0	0	0.527889
0.329836	0	0	0
0	0	0	0
13.5966	0	1.7204	0
0	0	0	0
0	0	0	0
0	0	0	0
0	0	0	0
0.226382	0	0	0
0	0	0	0
0	0.265332	0	0
0.0515301	0	0	0
0	0	0	0
0	0		0
2.03657	0		0
0.641193	0		0
9.85596	0		0
1.482	0		0
19.5071	0		0
11.3039	0		0
1.78626	0		0
14.5688	0		0
0	0		0
0.0373588	0		0
0	0.262598		0
0	0		0
0	0		0
0	0		0
10.8137	0		0
0	0		0
0	0		0
0	0		0
7.97065	0		0
0	0		0
3.82347	0		0
0	0		0
0			0
0			0
3.29359			0
0			0
1.92183	2.84594	0.154012	1.36859	0
2.07389	1.20268	0.071173	0.123193	0
1.2456	0.674036	0.426032	0.111905	0
1.89869	1.56035	0	0.993162	0.238896
1.7728	1.37212	0	0.640211	0
3.79902	1.45552	0	0.815042	0
0.101951	1.1183	0.30499	1.25672	0
2.0197	1.70922	0.237119	0.664148	0
0.934394	2.68464	0	1.30193	0
2.09133	0.275714	0.297473	0.484834	0
2.38177	1.79253	0.0234583	0.520819	0
1.24074	1.05905	0.00913599	0	0
0.758652	2.20933	0.400776	0.261972	0
1.0652	1.11869	0.308681	0.0215757	0
1.40457	1.69898	0.454225	0.0506928	0
0.610166	0.654729	0.0809004	1.14985	0
0	1.96508	0.0393436	0.313917	0.145744
0.812273	0.559817	0.193867	0.311452	0.141469
0.608556	0.680038	0	0.890574	0
0.408434	1.20074	0.108253	0.659382	0
0.789548	1.54686	0	0.320076	0
0.8624	0.631252	0.286607	0.143923	0
2.49968	0.498661	0.00852826	1.13871	0
1.03412	1.80101	0.621749	0.217571	0.187521
0.664423	1.13207	0.0370593	0	0
0.255017	1.13455	0.0916257	0.887799	0
1.27985	0.516879	0.139505	0.455025	0
1.1392	0.327489	0.517919	1.58573	0
1.66545	1.66201	0.455422	0.213759	0
1.36004	1.02612	0.215176	0.75017	0
1.47531	1.92424	0.0282287	1.96256	0
0.29408	0.629158	0	0.346803	0
0.298498	0.00761177	0.70533	0	0
2.03441	0	0.392596	0.0152861	0
0.462451	0.256091	0.43395	1.23242	0
1.38501	0.302528	0.519814	0.0388162	0
1.46274	0.0818764	0.095181	0.997545	0
0.741761	0.660597	0	0.251844	0.0861764
2.14652	0.556285	0.359305	0.598053	0
1.43625	1.32521	0.564992	0.122518	0
1.74338	1.04073	0.584606	0.949995	0
3.36955	0.976861	0.0811076	0.330348	0
1.27431	1.4097	0	0.867996	0
0.533441	0.0174292	0.0419857	0.409705	0
0.547804	0.165143	0.49724	0.768665	0
3.8089	0.561655	0.298098	0.679543	0
0.459722	2.08764	1.15153	0.131655	0
3.20374	0.76544	0.098993	0.96429	0
1.33853	0	0.167085	0.724721	0
1.84754	0.281081	0.346346	0.542195	0
1.50263	1.09163	0	0	0
1.71376	1.53838	0	0	0
1.35321	0.74304	0.255758	0.282399	0.21294
2.44334	1.73825	0	0.649538	0.693017
1.16105	1.40302	0	0.14027	0
0.677099	1.7658	0	0.170822	0
0.359698	1.48644	0	0.355681	0
1.60502	0.94795	0	1.23472	0
1.00625	1.47587	0	0.415137	0
1.00432	1.18889	0.254073	0.10912	0
0	1.93773	0.0078799	0.37899	0
0.114096	2.10445	0.143672	0.887172	0
1.04071	3.20561	0.201143	0.456159	0.175495
0.896561	1.72503	0.438339	0.296637	0
0.116618	1.23389	0.205807	0.948591	0
1.23188	0.954602	0.0420312	0	0
1.39376	0.62421	0.0352475	1.15814	0
0.194975	0.812481	0.130616	0.574273	0
0.0378732	0.890602	0	0	0
0.341374	0.0883912	0	1.24052	0
0.268214	0.992781	0.171543	0.125221	0
0.987797	0.589357	0	0.219945	0
1.43589	0.917481	0.132648	0.0358672	0
1.80678	1.4577	0.641682	0.731472	0
1.81754	1.19772	0	0.0556186	0.0803872
1.12284	0.236668	0.412638	0.278452	0.199335
0.15684	1.39015	0	0.445896	0.0271852
0.978517	1.41752	0.3834	0.131755	0
0.801982	0.751646	0.195402	0.33746	0
0.300659	2.36732	0.623712	0.40417	1.00962
0.215552	0.61773	0.623712	0.00986216	0.557074
0.709954	1.39806	0.0185753	0.391001	0.103925
0	1.60456	0.761911	0.532436	0
1.46568	2.23748	0.0862825	1.49165	0
0.155508	0.264609	0	0.933069	0
0.0920923	0.69689		1.37581	0
0.130155	1.30201		1.04782	0
0.370868	1.79622		0	0
0.00896013	0.755676		0.615794	0
1.21239	1.44013		0.203357	0
0.224159	1.12367		0	0
0.13278	0.549156		0	0
0.487885	0.030362		0.0952888	0
1.01359	0.0333563		0.72468	0
0.248214	0		1.45299	0
0.296518	0.46201		1.25819	0
0	0.686589		0	0
0.401723	0.352899		0.198295	0
1.14542	0.284904		0.164711	0
0.452627	0.475115		0.131891	0
0.105567	0.42211		0.322944	0
0.951389	0.965065		0.963446	0
1.07075	0.413777		0.529105	0
0.409487	0.876982		0.453188	1.20195
0	0.33524		0.629708	0
0.715404	1.46098		0.0332464
0.248536	0.877692		0.0166016
0.86258	1.26837		0.447172
0.391411	0.898586		0.501911
0.0462863	1.13122		0.131052
	0.327931		0.00743194
	0.606634		0.623302
	1.53933		0.806796
	0.672187		0.636598
	1.76792		1.04095
	0.0774702		0
	0.536574		0.736696
	0.475479		0
	0
0.332708	0.136517	0	0.836081	0
0.372682	0	0.423176	0	0
0.471844	0.183062	0	0	0
0.144166	0	0	0.41464	0
0	0	0.626621	0	0
0.0935837	0	0	0.529078	0
0	0.267089	0	0	0
0	0.350431	0.0585218	0	0
1.2662	0.14033	0	0	0
1.07522	0	0	0.269897	0
1.17568	0	0	0	0
0.203741	0	0	0	0
0.417219	0	0	0.0899035	0
0	0.0106976	0.0146961	0	0
0.0171018	0	0	0	0
0	0.50032	0	0	0
0	0	0	0	0
0.436035	0	0	0.27123	0
1.24607	0	0	0	0
1.34567	0	0	0.156218	0
1.38499	0.570786	0	0	0.051779
0.10342	0.0194631	0	1.30864	0
0.330481	0	0.112847	0.218344	0
0	0	0	0	0
0	0	0	0	0
0.835001	0	0	0	0
1.01452	0	0	0.271023	0
0.537638	0	0	0	0
1.38171	0.0140614	0	0	0
0.501323	0	0	0	0
0.614339	0	0	0	0
0.215304	0.132691	0	0	0
0.339351	0.150636	0	0	0
0.0922235	0	0.091624	0	0
0	0	0	0	0
1.62604	0.0578236	0	0	0.962085
0.244961	0	0.708408	0	0
0	0.0934939	0	0	0.0631003
0.201282	0.257806	0	0	0
4.54044	0.674423	0	0	0
1.27401	0.176219	0	0.0951871	0
1.16041	0	0	0	0
3.41132	0	0	0	0
0.750945	0	0	0.533178	0.0474379
1.33603	0	0	0	0
0.0196514	0	0	0	0
2.66333	0	0	0.476718	0
0.252255	0	0	0	0
6.98241	0.63591	0	0.45031	0
0.524623	0	0	0	0
0.379891	0.26172	0	0	0
0.869111	0.226478	0	0	0
0.237764	0	0	0	0
2.16674	0	0.0887002	0	0
0.730521	0	0	0	0
1.16617	0	0	0	0
0.314551	0.275652	0	0.00590322	0
0.498867	0.281606	0	0	0
0.614904	0	0	0.356927	0
0	0.216413	0.0393371	0	0
0.415691	0	0	0	0
1.24599	0	0	1.78523	0
1.23736	0	0	0.0203485	0
0.0845844	0.165351	0.391728	0	0
2.49397	0.748934	0	0	0
1.90111	0.412037	0.116712	0.33504	0
0.0595012	0	0.331668	0.746052	0
3.09964	0	0	0.158638	0
0.58944	0	0	0	0
6.10829	0	0	2.14721	0
0.0138105	0	0	0	0
0.604338	2.34288	0	1.08893	0
1.92011	0	0.0739607	0	0
1.06408	0	0.0287075	0.397351	0
1.04709	0.240584	0	0	0
0.378229	0	0.0226621	0.0105324	0
1.9865	0.224497	0	0	0.0675817
3.70815	0	0	0	0
0.638704	0	0	0	0
0.361819	0	0	2.004	0
0.27961	0.293308	0	0.233439	0
2.2768	0	0.289698	0	0
2.67609	0.94009	0.238933	0	0
0	0	0	0	0
0.412284	1.27842	0	0.659697	0
1.0127	0	1.04561	0	0
3.51871	0.331174	0	1.83967	0
0.563393	0	0	0.139263	0
0.810745	0	0	0.101382	0
4.9191	0	0.164299	0	0
2.9444	0.564248	0	0.804497	0
1.06299	0.571876	0	0.682339	0
0.0502461	0.291981	0	2.85404	0
2.6159	0.416253	0	0	0
1.46562	0	0	0	0
3.38683	0	0	0.594364	0
0.793497	0.111488	0	0.110556	0
2.39547	0.720983	0	0	0
0.760558	0	0	0	0
0.880436	0	0	0.796064	0
0.772487	0	0.579992	1.70139	0
0.0536404	0	0	1.5774	0
1.75952	1.60992	0	0	0
0.0267778	0.0496146	0	0	0
0.413495	0.122758	0	0	0
2.35036	1.61817	0.0955232	1.76896	0
0	0	0.327593	0.014497	0
2.49427	0	0	0	0
4.53224	0.434099	0	0.0571468	0
3.00936	0.312663	0.00524843	0.468074	0
0.0082422	0.187326	0	0.0162307	0
0.686558	0.0314794	0	0.208817	0
2.47691	0.151399	0	0.0708994	0
0.178829	0.0666979	0	0	0
1.72735	1.9461	0.0188737	0	0
5.49277	0.499592	0.340742	0.187098	0
1.54606	0.0792296	0	0	0
4.45292	0	0.0813113	0.92562	0.0493379
0	0.563774	0.18407	0	0
3.52046	1.12133	0	0	0.0449991
2.64842	0	0	0	0
0	0.123155	0	0.675207	0
0.136017	0	0	0	0
0.307714	0	0.118922	0	0
0.540579	0	0.89345	0	0
1.36618	0.523816	0	0.501963	0
0	0.0614357	0	0	0
0.339715	0	0	0	0
0.280866	0	0.232295	0.124215	0
0	0.0257836	0	0	0
0	0.981888	0	1.77185	0
0.582176	1.8048	0.419942	0	0
2.34516	0	0	0.444113	0
0.188037	0.485812	0	0	0
1.10407	0.00701743	0	0	0
0.364206	0.0758806	0	0	0
4.21194	0	0	0.0516808	0
0	0	0	0	0
0.172851	0	0	0	0
2.61378	0	1.13285	0	0
0.535934	0.520871	0.087362	0	0
0	0.822829	0	0.1952	0
2.25045	0	0	0.0964731	0
1.08692	0	0.725793	0
0.0204761	0.374237	0	0
2.01496	0.0255282	0	0.468569
0	0	0	0
3.05645	1.13664	0	0
1.24243	1.29615	0	0
0.0232835	0	2.5988	0
1.12696	0	0.129881	0
0.762592	1.28248	0.0605052	0
0.246954	0.463483	0	0.226652
1.19468	0.575294	0	0
0.135182	0.192784	0.417813
0.918121	0.463655	0
2.01568	0	0
0.0216573	0.547948	0.00353539
1.21349	0.778499	0
1.4618	0	0
1.62693	0.280367	0
0.831057	0	0
0.83062	0.238677	0
0.466675	4.35077	0.00825771
0.77162	1.44073	0.0608569
1.49531	0.0735814	0.0849776
0.163868	0.826766	0
0.62716	0.308566	0
1.44595	0.343156	0.115675
0.115369	0	0
0.212718	0.761529	0
1.71999	0	0
2.03979	0.327342	0
0.899166	0.106405	0
0.186579	0.334151	0
6.42196	0.250461	0
0.508619	0
2.49952	0.944089
0.130829	0.78525
0.580685	0
0.774413	1.56071
0.0755602	0.929974
0.65946	0.345416
0.153939	1.47544
0.38684	1.04247
0.457977	0.739426
0.0723916	0.714389
2.40392	0.0611039
0	0.699607
0	0.0653403
0	2.82315
0.0112842	0.426516
0.445358	0
0.420605	0.297735
0.733072	0.370734
0.407195	0.121245
0	0.904855
1.92139	0.952755
0	0.330919
0	0.243156
2.15128	0
0	0.986474
0	0.0817289
0.010338	0
0.0597765	0.615685
0	0.00858636
0	0
0.257663	0.582462
0.6533	0.00828255
0.248582	0
1.44582	0.0119255
0	0
0.510196	1.18599
0	0
0	0
0	1.35339
0	0
0.328221	0
0.685119	0
0.732383	0.0288524
0.954632	0.239779
0.734638	0.0516681
0	0
	0
	0
	0
	0
	0.365452
	0.167303
	0.480396
	0
	0
	0
	0.513305
	0
	0
	0
	0
	2.04513
	0.202846
	2.25436
	0.0914482

## Sheet: Fig.3d
DMSO	10μM SB203580	50μM SB203580	10μM SB202190	50μM SB202190
0.443995	0.681676	0.0125019	0	0
0.221641	0.0937955	0	0	0.00383644
0.32297	0	0.034489	0	0.0148841
0.56642	0.284764	0.110621	0.0120222	0
0.408991	0.104747	0.0984868	0	0
0.15438	0	0.0882542	0	0
0.0420029	0.13981	0.0145477	0	0.0210748
0.10779	0.153962	0.0322495	0	0
0.577991	0.185302	0	0.014704	0
0.369166	0.0493976	0	0	0
0.230076	0.763898	0	0	0
0.0825923	0.194349	0.030967	0	0
1.83796	0.145313	0	0	0
1.72518	1.04389	0.284631	0	0
0.146672	0.00420838	0.083659	0	0
0.244413	0.0363096	0.140089	0	0
0.040277	0	0.195621	0.00814101	0
0.90751	0.682251	0	0	0
0.915238	0.234025	0.101611	0.00407101	0
0	0.00839825	0.0522025	0.117047	0.015186
0.970478	0.99691	0.770468	0	0
0.789351	0.104907	0	0.180827	0
0.291647	0.0779742	0.156091	0.83594	0
1.31086	0	0.204481	0	0
0	0	0.223128	0	0
0.125568	0.0155833	0	0.026499	0
0.716077	0.255282	0.382673	0.39058	0
0.0636938	1.69212	0	0	0
1.03952	0.0783209	0.358857	0.0149865	0
1.21968	0.157561	0	0.0382766	0
0	0.00844857	0.258017	0.0840055	0
0.332846	0	0.370222	0.02389	0
0	0.679875	0.00934496	0	0.00598922
0.0665676	0.0184892	0.177518	0.0196988	0
0.87105	0.520075	0.139957	0	0
0.440001	0.0432159	0.19007	0.138246	0
0.550678	2.18698	0	0.0061208	0
0.0120811	0	0.190311	0	0
0	0.172228	0.087088	0.243666	0
0.785264	0.133547	0	0	0
2.25304	0.451447	0.0145996	0	0
0.459388	0.0641057	0	0	0
0.147561	0.87283	0.298592	0	0
0.540438	0.039226	0.00876722	0	0
0.0195081	0.0122697	0.0239684	0	0
0.321029	0	0.00534898	0	0
0.842394	0.0962807	0	0	0.0177162
0.399742	0	0.0277308	0.0746068	0
0	0	0.162926	0	0
1.28659	0	0.116595	0.342939	0
1.47868	0.0257416	0	1.22177	0
0.156147	1.38218	0	0	0.0402849
0.0276879	0.270349	0.0704823	0	0
2.19039	0	0.0742103	0	0
3.25968	0	0	0.0670793	0
0.271881	0.191992	0.147528	0.37633	0
0	0.688377	0.0730956	0	0
1.34727	0.394939	0.0231921	0.843014	0
0.366805	0.0675815	0	0	0.0242059
3.18846	0.0110569	0.124659	0.141805	0
0.101018	0.0807564	0	0.215554	0
0.0263795	0	0	0.106684	0
0.15725	0.00947621	0	0	0
0	0.0207412	0	0	0
0.0323653	0.0216429	0	0	0
0.0311621	0	0	0	0
0.0593285	0.140241	0	0	0
0.726679	0.268354	0.167198	0	0
0.60536	0.0328824	0	0	0.0745476
0.741836	1.03236	0	0	0.0300734
0.273907	0.241749	0.0626657	0.0274959	0
0.0112235	0.446065	0.009517	0.552272	0.945057
0	0	0	0.0572157	0.0274291
3.30266	0	0	0	0.00959334
1.4532	0	0.020326	0.0492839	0
1.43542	0.0120938	0.309794	0	0.0317529
3.1328	0	0	0.0112942	0.0186328
1.5194	0	0	0.317838	0.247422
0.00592033	0.0581845	0.0746326	0	0
1.15525	0.327178	0	0	0
0.891538	0.226903	0	0.266984	0
2.49393	0	0.00784158	0	0
0.548181	0.10222	0.0379935	0	0
0.529406	0.424258	0.874505	0.0373331	0
1.04852	0	0	0	0
0.97403	0.962399	0	0	0.0649023
0.209835	0.165436	0	0.0258878	0
0.375462	0.261138	0.123088	0.00844635	0
0.710393	0.325785	0.0584169	0	0
1.47501	0	0	0	0
0.119729	0	0.267441	0.0146788	0.120056
1.1946	0.250621	0.0144994	0	0.076062
0.145395	0.139242	0	0.00323802	0
1.39016	0	0	0.0260415	0
0.0131485	0.406277	0	0	0
1.90117	0	0	0.0213738	0
0.854385	0.102533	0	0.202579	0
8.17241	0.0245361	0	0	0
2.18654	0.0454317	0.342335	0	0
2.01134	0.594396	0	0	0
0.435846	0.0522547	0.19732	0.0192047	0
0	0.744317	0	0.0365293	0
0	0.00654534	0	0.292451	0
0.493499	0	0	0	0
0.103008	0.217706	0.60984	0	0
4.2315	0.109002	0	0.0307125	0.00871656
4.62082	0.0990339	0.184456	0	0
1.60801	0.149071	0.460771	0.200315	0
0.141261	0.314385	0	0	0.215616
0.0921295	0	0.521564	0	0.0203678
0.102383	0.0152412	0.400221	0	0
2.19457	0.0701218	0	0.0136644	0
1.70541	0.291256	0.0923834	0	0.0143877
3.72106	0.312508	0.17032	0
2.59024	0.181723	0.107829	0
2.92008	0.0732523	0.0648651	0
1.26522	0.324642	0.0941794	0
1.73786	0	0
7.28042	0.0706714	0.0504387
2.14997	0	0.0916335
2.42568	0	0.0680073
1.00967	1.12539	0.28379
6.66509	0.10487	0
1.41367	0	0
0.342532	1.10653
1.34892	0
3.48213	0.533838
1.09893	0
1.45984	0.0651086
0.255966	1.15379
0.536743	0.497355
0.390949	0.641058
0.498206	0.611115
0.691208
0.0101014
1.76194
0.138462
0.25475
1.35676
0.5566
6.68285
1.15783
0.710921
3.06786
0.255626
1.59511
0.867776
0.29465
0.349643
0.200782
0.247253
0.0581346
0.179973
0.153599
0.945237
0.570571
1.46705
1.29015
1.03911
0.0585332
0.0449145
0
1.16858
0.548856
0
0.449881
1.78288	0.096063	0.503632	0	0.0535248
0.906708	0.217815	0.818569	0.19827	0.304819
0	2.42542	0.542209	0.296246	0.047019
0.0189065	0.878285	0.368201	0.178775	0.212826
3.90327	0.0670421	0.0984631	2.79997	0
0.536487	0.223082	0.253989	0.377531	0.0255696
0.569895	0.0170233	0.197773	1.32271	0.0631608
1.3447	1.23274	0.324217	0.0343578	0.264178
0.527459	0.134067	0.104593	0.68993	0.473063
0.708651	0.00810287	0.0411991	0	0.113157
1.3277	0	0.271811	0.596003	0
1.03988	0.104229	0.0211087	0.460163	0.0511623
4.63878	0.833858	1.50675	0	0.377217
2.54079	0.00231349	0.0480822	0.218007	0
1.16691	0.0302829	0	0	0.147409
7.81251	0	0.672875	0.0326085	0
0.134238	0	0.557686	0.0679935	0
1.60816	0.0529979	0.0940146	0.17572	0.160198
3.10669	0.450079	0.3944	0.123593	0.0313977
0.406194	0.701921	0.495688	0.321466	0
2.21031	0.920457	0.0157264	0.0865215	0
0.215733	0.0256417	1.01964	0	0
3.81783	0.0690459	0	0.0627463	0.0764019
0.887198	0.53006	0.128407	0.178069	0
0.302619	0.0343265	0.434184	0.115248	0.0863843
3.08634	0	0.993082	0.0282544	1.23893
0.691831	0.332792	0.308113	0.124202	0.00899983
0.0546565	0	0.775545	0.221727	0
1.01913	0.228986	0.387239	0	0
0.80985	0.454129	0	0.0182397	0
0.23225	0	0.0452403	0	0.159852
0.0121432	0.0117085	0.81453	0.146981	0.030167
0.548255	0.784219	1.31005	0	0
0.225416	0.557865	0	0	0
0.852489	0.0965338	1.50699	0.017677	0
0.946331	0.0446931	0.693917	0	0
0.667948	0.141834	0.480012	0.424927	0.00880149
0.440029	2.40038	0.337465	0	0
0.392972	0.539872	0.517548	0.135936	0
0.125459	0.0227027	0.275803	0	0
0	0	0.414671	0.157159	0.215513
0.707505	0.047436	0.64522	0.00634595	0
0.101341	0.166829	0.316948	0.459264	0
0.195665	0.202381	0.695951	0.0933374	0
0.168387	0.225252	1.49036	0	0
0	0.53422	0.657155	0.482103	0.00928231
0.566966	0.0704081	1.6585	1.00121	0
0.00434139	0	2.136	0.664746	0
3.95607	0.628763	0.0361223	0.261912	0
2.96751	0.144747	0.192018	0.524405	0.212874
0.0392121	0.182183	0.211156	3.14088	0.11208
0.0576552	2.80239	0.449153	1.06769	0
0.661483	0.0106975	0.766242	0.0813799	0
1.10998	1.80058	1.35004	0.0421878	0.821073
0.0764865	0.743584	0.181737	0.132731	0
0.312551	0.47686	1.46498	0.177204	0
0.216622	1.11071	2.99486	0.0446717	0.0446217
1.27181	1.08351	0.088026	0.0230501	0.140785
0.135515	0.0973442	1.43304	0	0
0.0253525	0.5109	2.09677	0.244749	0.0524982
0.975352	0.192805	0.243496	0	0.022004
1.70057	0.600342	1.86348	0	0.0389068
2.29032	0.155494	0.583604	0	0
0.212332	0.0361511	0.173832	0.0607226	0
0.0108388	1.98553	0.478364	0.498642	0
1.82954	1.27448	0.984874	0.0729114	0.0140125
0.894503	0.108318	0.324616	0	0
2.53402	0.445073	1.03489	0	0.00589617
0.553913	0.14123	0.135057	0.0653216	0
1.3719	0.542157	0.0710702	0.318929	0.167305
0.979574	0.296139	1.19919	0.210703	0
1.78442	0.218472	0.92026	0.375331	0
2.50075	0.0985471	1.27342	0.0950902	0
0.976001	0	0.0999904	0.194385	0
0.845	0.495389	0.0384915	0.303077	0
0.361602	0.101788	1.77695	0.333271	0.00964367
0.460301	1.14912	1.01944	0.233438	0.0484526
3.66576	0.707931	0.77173	0.062238	0
0.844708	0.0227774	0.690961	0.320292	0
0.947407	0	0.943485	0	0
0.006965	0.484642	2.39606	0.0149677	0.181638
1.54314	0.038859	1.10017	0	0.0352278
0.0677999	0	0.73726	0.0382179	0.178595
0.954052	0.304961	1.08729	0.270126	0
1.82859	0.139021	0.253168	0.324037	0
4.01589	0.418273	0.129943	0.249645	0
1.43073	0.702737	0.654669	0	0.0185557
2.87329	0.0474482	1.32269	0	0
3.3151	0.0617965	1.02393	0	0
1.67166	0.264578	2.59224	0	0.0262573
3.41126	0.195109	0.0454556	0.0359903	0
2.0793	0	0.487223	0.0174609	0
0.558804	0.391393	0	0	0.00662369
1.83832	0	0	0.0979195	0
0.510915	1.58105	0.0826237	0.00947564	0
0.545558	0.78513	0	0	0
0.679034	0	0	0	0
0.0886761	0.135508	0	0.192013	0
0.182875	0.524104	0.00669232	0	0.0457604
0	0	0.222339	3.07076	0
0.113957	0.178818	0.0954078	0.737991	0
0.174328	0.0614707	0	1.15455	0.0180531
0.165489	0.121352	0.0572397	0.171195	0
0.255489	0.492608	0	0.0883084	0
0.497112	0.101568	0.208205	0.730354	0.0484383
0	0.156738	0	0.643224	0.0382051
0.0715836	0.167825	0.262436	0	0
0.239383	0.016052	0	0.297345	0
0.259968	0.382266	0	1.22746	0.0909404
0.652215	0	0.0218645	0.997009	0
0.38419	1.2958	0	0.571297	0.0203291
0.258168	0.0341631	0.123829	2.16113	0.039704
0.0166461	0.824701	0	0	0
1.21292	0.497215	0	0.0483688	0
0	0.447539	0.323282	0	0
0.636352	2.64065	0	0.188303	0
0.198422		0.282003	0.207244	0.0536879
0.852769		0	1.07096	0.0281898
0.0663414		0	0.466094	0
1.01582		0.0369348	0.339012	0
1.53246		0.0123212	0.0733591	0.0150284
1.80579		0.0221071	0.714746	0
0.60153		0.0832322	0.540878	0
0.477491		0.483481	0.176362	0
0.349324		0.813047		0
1.97827		1.77681		0.0331162
0.771695		2.10049		0
0.810415		0.517086		0.0282618
1.06545		0.509564		0.0389579
0.279921		0		0
0.0410704		0.246456		0.225584
0.24954		0.16364		0
0.587846		0.454623		0.211315
1.73334		0.260117		0.0707831
0.11079		0.833196		0
0.531659		0.33123		0.0182539
1.06151		2.85051		0.303115
0.60542		0.680975		0.045791
1.64936		1.10495		0.128121
0.646835		0.166273		0
0.863418		0.368544
0.348613		1.68563
0.29226		0.623085
		0.834364
		0.177516
		0.0148741
		0.622958
		0.0249866
		0
		0.539239
		0.256308
		0.222791
		0.197638
		1.32455
		0.035521
		1.12888
		0.349792
		0
		0.283506
		0.141377
		0.689887
		1.28581
		0.194401
		0.725398
		0
		0
		0.205013
		0.479184
		0.355197
0.0333372	0.0260959	0	0.286218	0
0.602604	0.449329	0.00996916	0	0
0.125748	0.179858	0	0	0
0.0491382	0.326036	0	0	0
0.261325	0.129474	0	0	0
0.22165	0.05204	0	0.139136	0
0.0665143	0.0846861	0	0	0
0.131141	0	0.0153913	0.176517	0
0.0756897	0	0	0	0
1.17318	0.158457	0	0.22907	0
2.24699	0.0669829	0	0.573135	0.0225308
0.133764	0.112193	0	0.24237	0
0.190438	0.0997079	0	0.575385	0.0190148
0.363735	0.0611742	0	0.0148387	0
0.0260511	0.0908246	0.038116	1.18316	0
0.291558	0.088999	0	0.132009	0
0.062872	0.130084	0	0.0190425	0
0.280445	0.145942	0.0158286	0	0
0.139836	0.0265393	0.0160273	0.106494	0
0.414578	0.0248565	0	0.342706	0
0.257047	0.192906	0.108255	0	0
0.132455	0	0	0	0.249579
0.093618	0.856205	0	0	0.0365755
0.134311	1.67841	0	0.134871	0
0.476142	0.118386	0.0756174	0.666985	0
3.34901	2.54799	0	0.773282	0.15454
0.110954	0.282644	0	0.00434052	0
0.686538	0.441481	0	0.986354	0.0340845
0.499001	0.309462	0	0.0750845	0
0.296142	0.632042	0.018621	0.216691	0.0664279
0.618229	2.02304	0.141063	0.0562161	0
0.0926417	0.0441825	0.092944	0.137701	0
0.237915	0.925488	0.006651	0	0
3.20029	0.303877	0	0	0
0.810196	0.072224	1.00894	0.119912	0
1.82032	1.70391	0.0253782	0.010301	0
2.18045	0.165355	0.075795	2.11818	0
0.229223	0.527041	0.279665	0.851794	0.03827
0	0	0	0	0
1.23842	0.842307	0.14569	0.867457	0
1.69549	0.319129	0.0087926	3.39815	0
0.33485	0	0.115224	0.797129	0
0.0815784	0.720746	0	0.386937	0
0.604932	0.134648	0	0.149679	0
0.425629	0.273732	0.0181767	0.391723	0.0315538
1.68515	0.0687166	0.136252	3.46777	0
0.284203	0.0986045	0	0.153745	0
0.869377	0.400961	0.0321967	0.153745	0
1.37623	1.08612	0.00635675	0.706505	0
0.913766	0.0591105	0.286387	0	0.0236232
0.134744	0.669181	0.1635	0	0.0978813
0.331222	0	0	0.0748289	0
0.209282	0.804834	0	0.605588	0
0.657687	0.0232054	0	0.162953	0
0.914719	0.730075	0.0453712	0.223134	0
0.106134	0.711858	0	1.79354	0
1.84261	0.577757	0	1.35533	0.0868219
0.299904	0.335617	0	0	0.228362
1.89709	1.66255	0.246716	0	0
2.6059	0	0	0	0
1.55509	0	0	0.121724	0
2.83558	0.266341	0	0	0
1.36906	0.283933	0	0	0.0543721
0.158961	0	0.0389425	0.0117454	0
1.22094	1.24409	0	0	0
1.54665	0.0565573	0.153326	0	0
2.7138	0	0	0.0924153	0
5.63453	0.299959	0.00608998	0	0
5.46524	0.0781392	0.0431656	0	0
1.19094	0.734779	0	0.286809	0
5.2195	0	0.0672264	0	0
2.10744	0	0.214362	0.208571	0
3.01408	0.46158	0	0.0845655	0
1.73672	0.293681	0	0.214646	0
0.768036	0.35019	0	0	0
0	0.150321	0.0353466	0	0
0.0281226	0.0770465	0	0	0
0	0.092337	0	0	0
0.688334	0.217921	0.0349269	0	0
0.119018	0.0604894	0	0	0
0.221141	0.441193	0	0	0.105242
0.785618	0.142042	0.0800269	0	0
1.24587	0.100846	0.376855	0	0
0.0642861	0.0232459	0	0.0865116	0
0.557769	0.641546	0.159357	0.0376553	0
0.88644	0.603733	0	0.463238	0
0.929114	0.0484809	0	0.00541443	0
0.127918	0.328006	0.0362817	0	0
0.783183	0.510609	0	0	0
0.222552	0.131615	0	0.0572545	0
1.10752	0.417129	0	0.369045	0
0.485951	0.00736656	0	0.0189273	0
0.357824	0.471214	0.558243	0	0
0.94324	1.02386	0.0194275	0.00641574	0
0.782303	0.242535	0	0	0
0.677151	0.553736	0	0	0
1.28366	0.632301	0	0	0
0.362072	0.0750173	0	0.0270185	0
2.09555	0	0	0.129668	0.0502116
2.10971	0.127099	0	0.00489628	0
3.58113	0.558825	0	0.0557656	0
0.593336	0.053057	0	0	0
0.88168	0.0548449	0	0.266653	0.0443145
0.203358	0.121685	0.203523	0.0331459	0
0.302	0.285796	0	0.0121503	0
0.462696	0.0527269	0.0428319	0.30657	0.0206417
0.798121	0.579423	0	0.182209	0
1.13213	0.618638	0	0.0811382	0
0.358357	3.65646	0	0.149588	0
4.51256	7.61368	0	0	0
2.78583	0.482575	0	0.282922	0.282661
1.13652	1.5995	0	0.459038	0.0261386
1.13369	0.261678	0	0	0
0.0733047	0.0173564	0	0	0
1.18663	0.560921	0	0	0.0652474
0.553498	0.803942	0	0	0
0.436509	0.679779	0	0	0
0.0584381	0	0	0	0
0.277186	0.962762	0	0	0
0.80721	0.0598008	0.0179425	0	0
1.26366	0.255217	0.0895136	0	0
0.258528	0.171621	0	0	0
1.44289	0.187583	0	0.0186442	0
0.541037	0.108332	0	0	0
2.15659	0.0728213	0	0.0301993	0
0.241742	1.58913	0	0	0
2.12174	0.0625331	0	0	0
5.88454	0.0211122	0	0	0
0.168952	0.802161	0	0.0934815	0
0.603432	2.97833	0	0	0
1.01774	0.259445	0	0	0
	0.0780367	0	0	0.00705314
	0.519914	0.014354	0.0681678	0
		0.0059577	0	0
		0.362828		0
				0
				0
				0
				0
				0
				0
				0
				0
				0
				0
				0
				0
				0
				0
				0
				0
				0
				0
				0
				0
				0
				0
				0
				0.00991457
				0
				0
				0
				0
				0
				0
				0
				0
				0
				0
				0
				0

## Sheet: Fig.3e
DMSO	10μM SB203580	50μM SB203580	10μM SB202190	50μM SB202190
6.20833	0	0	0	2.35842
0	0	0.203487	0.0663114	0
1.89903	0	0	0	0.0755452
0.121793	0	0	1.13423	0
4.5443	0	0	0	0
3.0018	0	0	0	0
0	0.0174194	0	0	2.16694
1.71682	0	0	0	0
0.449014	0	0	0.392737	0
0.158942	0	0	0	0
4.10521	0.960756	0	0	0
0.123566	4.64419	0	0	0
4.34402	0	0	0	0.173099
0.462196	2.6128	0	1.45122	0
0.234167	0	0.161883	0.132662	0.993179
0.522205	0	0	0	0.672042
0.154979	0.127931	0	1.87483	4.42288
1.27433	0.222255	0	0	0
0.970696	0.260333	0	0	1.67655
0.0429336	3.7311	0	0	0
0.829631	0.704267	0	0	0
1.86295	0	0	0	0.260315
2.14865	2.84897	0	0.0712184	0.0634734
2.17255	0	0	0	0
0	0	0	0.343202	0
0.534814	0.560085	0	0	0
1.27368	0	0	1.16869	0
0	0.20627	0	0	0
1.60694	1.20881	1.19406	1.25031	0
2.89962	0	0.688564	0	0
0	0	4.92685	0	0
0	0	1.381	0	0.0283714
0.814714	0.133008	0.365314	3.26903	0
0	0.0386488	0.359233	0	0
0.498999	0	0.83721	0	0
0.457052	0	1.29961	0	0.0101766
0	0.126577	0.315126	0	0.0799824
0	0	0	0.0497728	0.933061
0	0	5.66533	0	0
0	0.0665996	0	0	0
0	0	2.32088	0	0
0.0386097	0	0.925348	0	1.18608
0	2.56508	0	0	0
0.104045	0	0	0	0
0.029186	0.0369295	0.204841	0	0
0	0	0.0080026	0	0
0	0	0.142695	0	0.19988
1.07331	0	0	0	0
0	0	2.66783	0.607612	0.325337
0	0	0.782073	0	0.113357
0.562901	0.0615471	0	0.349102	0.0549079
0.135157	1.97522	0.0483615	0.326972	0
0	0.231047	0	0.484394	0
3.85179	0	0	0.707595	0
0	0	0	2.45733	0
1.8422	0.0253213	0.0420762	0.472023	0
0	0	0	0.17451	0
4.75066	0.0108898	1.96701	1.79178	0
0.14365	0	0	0.626155	0
0.199996	0	0	0	0
0	0	0	0	0
0.21059	0	0	0.114925	0.611593
1.23155	0	0	0	0
0.195696	0.0464556	0.0334763	0	0
4.14526	0	0	0	0
0	0	0	0.0198131	0
0.141852	0	0	0	0
0.550535	0	0.399996	0	0
1.43502	0.141256	0	0	0.609329
0	0	0	0	0
0.276356	0	0	0	0
0.776157	0	0	0	0
0.437407	0	0	0	0
1.66038	0	0.47043	0	0
1.16699	4.37676	0	0	0.388009
2.8841	0.572605	0	0	0
0.495526	2.03139	0	0	0.364035
0.202362	0	0.629327	0	0.532722
0	2.9338	0.565482	0.197836	0
2.82804	5.28583	0	0	0
0	3.72706	0.0390132	0	0.660305
1.96378	11.5068	0	0	0
0.0893721	3.33439	0	0	0
2.14508	0.907888	0	0.0836175	0
0.224062	1.35617	0.201483	0	0
0.684095	1.22569	0	0	0
0.0973754	0.75992	0	0	0
0.621617	0.0283702	0.171798	0	0.0378941
1.61173	0	0.970172	0	0
0.485375	1.97731	0	0.0309314	0.063037
0.290688	0.565891	0.0433039	0	0
1.67555	5.34072	0.0289799	0	0
0	0	0	0	0
2.72536	2.92288	0	0.103946	0
0	0.444677	0	0	0.0317589
3.5339	0.918877	0	0	0
0	0.19175	0.257135	0	0
2.58345	2.04384	0	0	0
0.350964	0	0.593666	0	0
0.692725	0	0	0	0
0.0389736	1.0868	0	0.210776	0
1.86611	9.68564	0	0.777904	0
0	0	0	0	0
3.86069	0	0	0	0
0.587782	0.046478	0	0	0
0.0641781	0	0	0	0
0.512923	0	0	0	0.0287623
1.06914	3.26901	2.26443	0	0.522092
0	0	0	0	0.0735173
0	0	0	0.489094	0.0767181
0	0	0.471089	0.259741	0
0	0	0	0	0
4.44957	0.669232	0.414644	0	0
3.23248	0.0389238	0	0
0.685243	0	0	0
0.287484	0.117473	0	0
0.359044	0.250885	0.339833	0
1.35521	0	0
3.45208	0	0
0.287821	0	0.0161452
0.923613	0	0
0.0547689	0.109468	0
4.41463	0.145614	0
0.588358	0.0244638	0
0.14654	0
1.79389	0
4.22192	0
0	0
0.0828899	0
0	0.146145
0.117681	0.511213
0.331089	3.69965
0	0
0.0822834
0
3.8528
0.82861
0
0
0
0
0.418222
0
1.82355
0.0600527
0.108742
1.21391
0.60394
0.474268
0.406449
2.16351
1.51866
0.493667
0.0383895
0.0988782
6.29897
1.51378
3.44976
2.43008
0.214829
0.959627
0
0.644883
0.277757
0
4.66188
0.153613	3.39591	0	0	0
0.642625	0.385191	0.268581	0	0
0	0.779755	0	0	0
0.0206759	0.0134632	0	0.211788	0
0	0	0.0164912	0.0814809	0
0.151497	0.712468	0.178166	0.877722	0
0	0.0325516	0	0	0.0598049
0	1.01544	0	0	0.0631907
0	1.76795	2.03194	0.518945	0.117261
0.418063	0.63368	0.122206	0.101996	0
0.282488	0.446808	0.0389482	0.107373	0
0	0	0	0	0.217828
0	1.07863	0	0	0
0.0283583	0.163333	0.398789	0.768433	0
1.2618	0.099416	0	0	0.39866
4.08053	0.271165	0	0	0
0	0.528777	0.125588	0.35629	0
0	0.686876	0.116938	0.0740963	0.0337756
1.87821	0.403366	0.00319325	0.0506601	0
0.0163179	0.999395	0	0	0
4.00197	5.34805	0.0776956	0	0
0	0.0094202	0	0	0
0.751845	0.358538	0	0.0171547	0.438803
0.469958	1.79176	0	0.148074	0
0.637236	0.989359	0	0	0
0	0.139908	0.209486	0.82539	0
0.984092	0	0.0163567	0.882074	0
0.628071	2.53711	0	0	0
3.056	0.0776385	0	0	0
2.56411	0.00721599	0	0	0
0.028732	0	0.0544565	0	0.0806343
0.173417	0.137477	0.21663	0	0
2.10147	0	0.244116	0	0
0.890461	0	0	0	0
0.208533	0.180914	0	0	0
0.521308	0.0570855	1.13344	0	0
0.250342	0	0.836314	0	0
0.843939	0.0747414	0	0	0
0.337524	0	0	0	0
0.137201	0	0	0	0
0.053609	0	0	0	1.31764
0.595778	0	0.173024	0	0
0	0	0.0402242	0	0.518769
0.0337511	1.14432	0.0588722	0	0
0.984322	0.146537	0.146406	0	0
0.0556983	0.109173	0.514027	0	0.0203021
1.39136	0.0366532	0	0.306157	0
0	0.0317923	0.689442	0	0
0	0	0	0	0
0.794235	0.122321	0.0190764	0	0
0.0381917	0.16605	0	1.7025	0
0.335313	0	1.91167	1.61681	0
0.00306039	0	0.0457846	0	0
1.95307	0.0630004	0.250922	0	0
0.00936647	0.616687	0.012358	2.54035	0
0.648413	0	0	0.0235187	0
0	0.0109302	0	0	0.824763
0	0.496965	0	1.62372	0.0329549
0.71115	0.0172483	0	0	0
0.609307	0.439248	0.289693	0.0687489	0
4.94453	0.297933	0	0.489062	0
4.90427	1.23293	0	0.978742	0
0.54506	0	0	0.0113217	0
0.0421889	0.0691275	0	0	0
0	0.697	0.623709	0.0796552	0
0.0394115	0	0.0250749	0	0.169284
0.32712	0	0	0.675388	0
0.0089396	0.0550606	0.307498	0.146146	0
1.50232	2.20831	0	0	0
0.491233	0	0.374156	0	0
0.0209046	1.13342	0.511087	0.249448	1.57643
0.347463	0	0	0	0
2.00922	0.22059	0.273109	0	0
0.693152	0.569962	0.264809	0	0
0.0789055	0	0	0.50627	0
0.55851	0.408516	0	0.179049	0
0.00500964	0	1.27662	0.329002	0
0	0.583216	0	0	0
1.03787	0.0166385	0.144556	0	0
0.0638216	0	0.113642	0	0.0164158
0.469056	0.0346837	0.00491336	0.501647	0
1.42939	0.101897	0	0	0.212037
1.60075	1.68424	0.0855377	0	0.541834
3.54526	0.565056	0.348717	0	0
0.180348	0	0	1.11109	0
0.212156	0.0432557	0	0	0
0.82656	1.175	0	0.513822	0
5.31895	0.300118	0	0	0.00666087
0	0.016895	0	0	0
1.64113	0	0.0241392	0	0
0.149483	0	0	0.0982815	0
0	0	0	0	0
2.54729	0	0.239563	0.831047	0
1.88341	0	0	0	0
6.5296	0.922517	0	0.0308464	0
0	0	1.01335	0	0
1.58461	0.0409629	0.105778	0	0
4.26103	0.395125	0	0.338049	0
1.72574	0.675321	0	0	0
0	0.392177	0.223173	0.354791	0.040753
0.992072	0	0.104337	0	1.37289
1.60539	1.44145	0	0.0252305	0
0.0378903	1.08509	0.122041	0.0327739	0
0.406346	0.22484	0	0	0
0.811368	0.0555368	0	0	0
3.67013	0.0509882	0	0	0
0.312888	1.71341	0	0	0
2.60838	0	0	0	0
1.49205	0.374074	0	0	0
0.805251	0	0	0	0
0.10007	0	0	0.086337	1.86173
2.77657	0.680359	0	0.633891	0
0.050869	0.793311	0	0.0842977	0
1.21238	0.592531	0	0.548135	0.970975
0.00738848	0	0.00657709	0.118397	0
2.08772	0	0	0	0
0.0119043		0	0	0
0.873307		0.385133	0.298313	0
0		1.41462	0	0
0.236478		0.0524995	0	0.00521335
4.37213		0	0	0
2.06075		0.0241761	0	0
1.8208		0	0	0
0.274763		0	0.0482874	0
0.976962		0		0.00498076
0		0.321401		0
2.81642		0		0
1.40742		0		0
3.59622		0		0
5.84939		0		0
2.29988		0		0
1.40864		0		0
0.357972		0.0315374		0
4.14682		0		0
0.160622		0		0
0.966157		0		0
0.497426		0		0
0.369603		0		0
0.0101702		0		0
0.03593		0		0
0.494122		0
0.618935		0
1.09871		0
		0
		0
		0
		0
		0
		0.020664
		0.560735
		0
		0
		0
		0
		0
		0
		0
		0
		0
		0
		0
		0
		0
		0
		0
		0
		0
		0
		0.0409262
4.01	0	0	0	0
0.225612	0.101917	0	0	0.0054838
2.35613	0.129302	0	0	0
1.1637	0	0	0	0.219475
0.250737	0	0	0	0
2.36615	0	0	0.0140978	0
0	0	0	0	0
0.0609887	0	0	0	0.391815
0	0.00614832	0	0	0.0828729
0.498409	0	0	0	0
0.912359	0	0	0	0
1.75672	1.30375	0	0.140073	0
1.84678	0	0	0	0
0.458399	0	0	0	0
0	0.00594636	0	0	0.58418
0.674528	1.8954	0	0	0
0.444606	0	0	0	0
2.03037	0	0.201579	0	0
2.18836	0.0187471	0	0	0
0.204009	0	0	0	0
3.71835	0.140791	0	0	0
2.20221	0	0	0	0
2.01109	0.102333	0	0	0.639276
0.149102	0.575282	0	0.224564	0
0.194795	0	0	0.86633	0
0	0	0	0	0
0	0.115176	0	0	0.0299212
4.4472	0	0	0.031786	0
0.0174839	0	0	0	0
0.0371141	0	0	0	0
0	0	0	0.0237522	0.0630698
0.402509	0	0	0	0.0205877
0.615151	0	0	0.024148	0.0470276
0.341751	0	0	0.0135026	0.0208923
0.00355335	0	1.64796	0	0.21023
0.00507822	0	0.336256	0	2.75251
0.591025	0	0	0	0.473306
0	0	0	0	0.264608
0	0	0.40889	0	0
0	0	0	0	0.155973
0	0.0098567	0.0335662	0	0.0852479
0.102545	0	0	0	0.0181208
0	0	0.0805269	0	0
0.693368	0	0	0.220295	0
0.48524	0.110891	0	0	0
0	0	0	0	0
0.15122	0	0	0	0
0.0559844	0.0514161	0	0	0
0	0	0.22411	0	0
0.157211	0.0250116	0.066594	0	0
0.300841	0	0	0.00455313	0
0.559785	0	0	0.185358	0
0	0.166481	0	0	0
0	0	0.0339871	0.00637499	0
0.695668	0	0.991299	0	0
0	0	0.0416601	0	0
2.15686	0	0.408212	0	0
0.059153	0	0	0.0128856	0
0.80155	0	0	0	0
0.123208	0	0.232947	0	0
3.07713	0	0	0.0343203	0
0.636196	0	0	0.170413	0
2.1631	0	0.0278587	0	0
0.933063	0	0	0	0
2.46224	0	0	1.62334	0
0.582803	0	0	0	0
0.65422	0	0.0172668	0	0
4.4237	0	0.00514621	0	0
4.82791	0.056534	0.0637801	0	0
0.729757	0	0.0168114	0	0
0.748105	0	0	0.0696094	0
1.88156	0	0	0	0
2.31962	2.94127	0.0994722	0.0714603	0
0	0.271969	0.256973	1.26203	0
0.441999	0.391968	0.027224	0	0
0.245803	0.185058	0	0	0
5.80244	4.06277	0	0.00640132	0
1.77593	0.364382	0	0	0
1.17309	0.268055	0	0.298303	0
1.02342	0.189139	0	0	0
1.01525	0.557777	0.200755	0	0
0.78446	2.05253	0.0676251	0	0
0.0188949	1.37485	0	0	0
0.430592	0.00394706	0.00798807	0.0365524	0
0.768465	2.0379	0.313045	0.0425093	0
0.858487	2.78813	0.168418	0	0
1.52012	1.31214	0.0326775	0	0
1.27116	0.915974	0	0.0224126	0
0.812907	1.58295	0.361232	0.657217	0
0.460179	1.99846	0.224792	0	0
0.434767	3.79896	0.129414	0.734528	0
0.717023	2.13284	0.212765	0.433911	0
2.30635	4.94263	0.133162	0.354014	0
3.41123	2.59569	0.0281118	0.0107169	0
0.768319	4.77758	0	0	0
2.91147	0.984207	0	0	0
2.32025	2.21469	0.0254669	0.29661	0
0.118016	0.26339	0.511232	0.0341804	0
1.05865	1.67614	0.628258	0.778047	0
1.29237	0.324184	0.126523	1.4655	0
0.374511	2.15712	0	0	0
2.41671	1.94949	0.229238	0.368241	0
0.0197718	0.309212	0.0775379	0.597443	0
0	0.0656971	0.418938	0.0280093	0
0.134081	1.0185	0	0.294009	0
0.318592	0.187933	0	0.0664378	0
0.5462	0.471412	1.54055	0	0
0.603443	0.749616	0.131522	2.02818	0
0.816668	5.1764	0	0.231827	0
0.228064	0.154932	0.0143873	0	0
0.271306	0.0324413	0.118987	0.0619983	0
1.08002	0.554205	0	0.742861	0
0	0.0304755	0	0	0
1.02623	0	0	0	0
2.81578	0.0289649	0	0	0
0.70974	0	0	0	0
0.579465	0.0689793	0	0	0
1.57486	0	0	0	0
0.284367	1.29838	0.805168	0	0
3.25676	0.12456	0.0913282	0	0
1.54826	0.360482	0	0.0165026	0
0.567252	0.253661	1.65431	0.0879315	0
0.670571	0.899585	0.371183	0.0420952	0
1.22919	1.21364	0	0	0.327471
1.03416	0.0411042	0.255355	0	0.289936
1.23035	0.218925	1.22805	0	0
2.11619	0.482258	0	0	0
1.49079	0.219475	1.64543	0	0
0.889061	0.136105	2.78998	0	0.0193351
0.795997	1.38271	0.0861275	0	0
0.663673	0.124618	0.270499	0	0
	0.15812	0.022237	0	0
	3.89988	0.432669	0	0.467951
		0.085	0.0743227	0
		0		0
		0.689996		0.0238453
		0.439899		0.162478
		0		0
		0		0
		0.0633856		0
		0		0
		0.0219403		0
				0
				0
				0
				0
				0
				0
				0
				0
				0.0193291
				0
				0
				0
				0
				0.00831773
				0
				0
				0.00837811
				0.0112816
				0
				0
				0
				0
				0
				0
				0.0276459
				0
				0
				0
				0

## Sheet: Fig.3f
DMSO	SB80	SB90
1	0.306417	0.316576
1	0.312123	0.341454
1	0.318237	0.398918
1	0.433333	0.329987
1	0.413932	0.45743
