# Supplementary material for: Novel kinase regulators of extracellular matrix internalisation identified by high-content screening modulate invasive carcinoma cell migration
Source: PLoS Biol. 2024 Dec 12;22(12):e3002930. doi: 10.1371/journal.pbio.3002930 (PMC11637276; doi:10.1371/journal.pbio.3002930)
Supplement: S4 Data — The biological replicates are colour coded. (XLSX) [file pbio.3002930.s026.xlsx]

## Sheet: Fig.4b
siNT	siMAP3K1	siMAPK11	siPPP2R1A
1.55645	0	0	0.00877366
2.76972	0	0	0
0.69752	0	0	0
0.14561	0	0	0.234042
0.384406	0	1.70416	0.150836
2.22589	0	1.98059	0
1.10678	0.808591	0.630918	0.659892
0.966942	1.22373	2.16257	0.952411
0.38548	0.447953	0.512107	0
3.05362	0.089915	0	0.0165349
1.4544	0.688553	0.783128	0.335239
1.55877	0.156122	0	0.15868
2.27238	0.599579	0.136053	0
2.1287	1.4437	0.104513	0.610641
1.3675	0.885671	0.664268	0
2.26706	0	0.173703	0.106784
1.52518	0.135799	2.09975	0
0.352907	0	0.365596	0.116429
0.660949	0	0	0
0.564737	0	0.0677083	0
2.20716	0	0.0570454	0.12559
0.0375139	0.155117	1.07787	0.030601
0.320449	0.174656	1.48492	0.516268
0.694147	0.129607	0	1.28237
1.42022	0.517139	0	0.767706
0.562365	0	0	0.155658
0.442178	0.315077	0.107626	0
0.628976	0.0287061	0.604238	0
0	0	0.607251	0
2.57177	0	1.05964	0
2.74782	0	1.89917	0.0612905
3.38881	0	1.41314	0
1.21219	0	0.00962756	0.307954
1.77908	0.241143	0.0391859	0
0	0	0.74925	0
0.140491	0.285718	0.506211	0.991556
0.48497	0.140212	1.33996	0.0415555
1.80012	0.363784	0.580522	0.0164079
2.2592	0.290726	1.83698	0.0295379
0.0475339	0.471742	0.70558	0
0.46031	0	0	0
0.269675	0.136347	1.86378	0.237224
0.506581	0	0.0175127	0
2.5835	0.300904	1.5071	0
2.10639	0	1.21517	0.244132
0.479076	0.173604	0	0
0.964144	0.342372	0.0550178	0.319841
0.795531	0.0181876	0.337572	0
1.61916	0	1.36726	0
1.10941	0.385496	0.299456	0
2.95163	0.959371	0	0
0.428318	0	0.19949	0
1.79573	0	1.22532	0.81866
0.612153	1.23415	0.492439	0.352829
2.7077	0.0956465	0.807694	0
0	0.0988571	3.16678	0
0.0454934	0.783258	0.236143	0.491284
0	0.121088	0.512416	0.653534
1.51602	0	2.35534	0.597035
2.32923	0	0.929941	0.11983
0.162577	0	0.950536	0.175963
0.566739	0	0.220984	0.0340664
1.83935	0.0107854	0	0.00397944
1.0406	0	0.0121221	0
1.28858	0	0.0432528	0.343059
2.53197	0	0.197852	0
0.816881	0	0	0
2.20395	0.01837	0	0
0.0141247	1.44372	0	0.879626
2.14303	1.14807	0	0
0.607436	0	0.00891772	0
0.63253	0.176651	0	0
3.72366	0	0.23299	0
2.40903	0.831357	0	0
2.67879	0.316472	0	0
1.48053	0.00692464	0.419252	0.395291
1.48144	1.0332	0	0
1.11436	0.156909	0.562116	0
1.04776	0.152459	0	0
0.856804	0	0.747315	0.335843
0.0746974	0.859119	0	0
0.730743	0.486492	0.247884	0
0.00558548	0.114935	0.759198	0
1.9271	0.797765	0.239821	0
1.97232	0	0.648525	0
0.62555	0.0168463	0.287098	0.470368
1.29629	0.63326	0	0.0242304
2.35741	0	0.118524	0
0.22798	0	0	0
0.0619347	0	0.0342068	0
1.05783	0	0.0140541	0
0.220673	1.33828	0.210143	0
0.801955	0	0.019683	0.273716
0.773224	1.27026	0	0.026065
0	0.310238	0.126969	0
0	0.408361	0	0.198446
0.0763115	0.478418	0.179474	0
0.476529	0.44702	0.783588	0
0	0.400505	0	0.042524
1.11507	0.641939	0	0
0.557811	0	0.0305321	0.0749432
2.71123	0	0.186486	0.0371554
0	0	0	0.0944425
1.70534	0.0250814	0.217221	0.0589234
2.57097	0	0.0676511	0.72874
0.824589	0.594215	0	0
0	0	0.216931	0.0469997
0.00906285	0.14589	0	0.129047
0.594619	0	0.35419	0.794822
1.23935	0.526879	0	0
0.909076	0	0	0
0	0	0.31212	0.620263
0	0	0.140753	0
0	0	0.0154567	0
0	0	0	0.18302
0	0.120796	0	1.14146
0.210363	0.213618	0.471153	0
0	0	0	0.0349875
0	0	0.587642	0
0.0478199	0.00534047	0.181471	0.333246
0.0626217	0	0.156047	0
0.333943	0	0.51775	0
0.212546	0.324674	1.00355	0
0.739178	0	0	0.750244
0.25639	0	0.892733	0.0392068
0.46558	0.120259	1.77911	0
1.34147	0.474376	0.247786	0
0.604139	0.401015	0	0.346898
0.915854	0	0	0.433231
1.68607	0.39969	1.1907	0
1.08642	0.943405	0.0756557	0.389615
0.42768	0	0.611216	0
0.454463	0	0	0
1.37916	0	0.45135	1.29347
0.83685	0	0.471276	0.0806924
1.33787	0	0	0.112917
0.170313	0	0.142577	0.272461
3.31663	0.929589	0.225475	0
0.726292	0.175561	0	0
1.02787	0.53203	0	0
0.00731817	1.17207	0	0.0553032
0.539623	0	1.4814	0.243665
0.949593	0.292854	0.0285979	0
1.66236	0	0.21383	0.0942783
1.48874	0	0.42708	0.188595
0.366656	0.128974	0.210135	0.401704
0	0.554862	0.45621	0
1.35254	0	1.03216	0.0838242
0	0.0903533	0.519879	0.325211
0.638111	0	0.570647	0.0154738
3.73133	0	0	0.0304157
2.17097	0	0.146436	0.242844
0.870376	0	0	0
2.08045	0	0.0281149	0
0.302562	0	0	0.434146
1.59721	2.26949	0.152105	0.193131
0.117763	0	0.106847	0
1.61485	0.385097	0.254644	0.102459
0.241406	0	0.328624	0.0360051
0	0.530612	0.790674	0.126612
0	0.143603	0.728607	0
0	0	0.0316439	0
0.86602	0.314325	0.545993	0
0.00648808	0.428826	0.630188	0.0270149
0.180877	0	0	0.134292
0.360935	0	0.581383	0.0431692
1.1047	0.0470093	0.23164	0
0.492773	0.0231249	0.818772	0.280033
1.88922	0.738654	0.347699	0
0.180213	0	0	0.0106057
2.1683	0	0	0.0242588
1.17387	0.46746	0.0122884	0.102677
0	2.54514	0.699607	0.103912
0.661813	1.44251	0.0488334	0.0709017
2.99899	0.544667	0.523111	0
2.40752	0.352676	0	0
0.754834	0.0569962	0.695681	0
0.0557223	0.586668	0.00854573	0.127448
0.239794	0	0.71073
0.292797	0.169685	0
1.0302	0	1.12397
1.34219	0.22039	0.810721
1.59982	0.123021	0.512959
2.19012	0.0764047	0.166067
1.23702	0	0.550213
1.2192	0.324425	0.0375046
1.84515	0.0631143	0
1.00296	0	0
2.86512	0.162923	0
0.337684	0	0.53865
0.42949	0	0.491569
0.0426096	0	0
1.5676	0.377808	0
0	0	0
1.51211	0.662451	0
0.661205	0	0.423086
1.01667	0	0.535708
0.486076	0.120129	0
1.57375	0.260868	0.400507
0.24805	0.333112	0.232929
0.46758	1.2762	0
0	1.68178	0
0.085722	0	0.239479
	0	0.71649
	0	0.484994
	0	0.20361
	0.112879	0.587532
	0	0.549063
	0.0363301	0.997705
	2.06721	0
	0	0.0258858
	0	0.904982
	0	1.06086
	0.012903	0
	0.15443	0.121773
	0.0756514	0.208061
	0.072128	0.371765
		0.773556
		0.401695
		0.217752
		0.930069
		1.67865
		0
		0.192416
		1.21424
		0.607997
		0
		0
		0
		0
		1.30531
		0
		0.772733
		0
		0
		0
		0
		0.159301
		0
		0.479066
		0
1.46754	0	0.0668617	0.904754
0.826176	0	1.17981	0.55965
0.561321	0.325497	1.42909	0.666482
0.880052	0.899441	0.346111	0.519424
0.32192	0	1.08575	0.198502
0.406344	0.006792	0.720754	0.184188
0.298309	0.827949	0.94123	0.627834
0.263284	0.192234	0.372593	0
0.668631	0.458747	1.05752	1.13289
1.09816	0	0.429949	0.00869078
0.465956	0.776443	1.22508	0.488966
1.35675	0.712385	0.27485	0.675314
1.05631	0.236357	1.63749	0
0.305922	0.248204	0.445047	0
0.651982	0.040948	0.0652039	1.53915
0.751355	0.0931641	1.1718	0.166935
0.827967	0.0949957	0.431158	0.538276
0.109376	0.572234	0.746238	0.504899
0.478747	0.757742	2.82863	1.18982
0.90539	0.403008	0.767822	0.819035
1.52647	0.573306	0.220883	0.127784
1.1311	0.158739	0.852871	0.347147
0.625487	0.112992	0.31329	0
0.878397	0	0.392729	0
0.0528138	0.0269597	0.670154	0.265638
0.649423	0.158867	1.28081	0.464207
1.10143	0.188936	1.84312	0.117413
1.32158	0.386665	1.19818	0.68743
0.523676	0.670357	0.769532	0.167152
0.438745	0.142512	0.261215	0.00547151
1.98602	0.00532845	0.565037	0
1.01039	0.0991449	0.920024	0.145301
0.281239	0.219524	0.286577	0.0547129
1.96652	0.15492	1.3746	0
2.15746	0.536137	0.572599	0.234667
0.755395	0.165964	1.64955	0.412433
1.42324	0.409757	0.58128	0.143824
0.976805	0.040737	0.482305	0
0.709414	0.0107945	1.0258	0.0958999
2.0055	0.920822	0.764998	0.173395
1.04376	0.0791834	0.634454	0
1.38278	0.145978	0.284514	0
1.16688	0.0166479	0	0.35004
1.16229	0	0.857858	0.155406
1.15784	0.642206	0.0519182	0.116069
2.21382	0	0.402849	0.0636773
1.57563	0.0154908	0.791393	0.307331
0.343275	0	0.88548	0
2.86224	0.106937	1.9963	0.321485
1.72462	0.0641722	0.983514	0.0128518
2.10295	0	0.063554	0
0.153135	0	0.215056	0.442297
1.21031	0.913678	0.118673	0.239917
0.824128	0.582927	0.13842	0
0.470624	1.21162	0.684238	0.237491
0.654388	0.204797	0	0
1.14633	0.748351	0.093053	0.181314
0.952204	1.20682	0.0981848	0.585484
0.823518	0.966388	0.803336	0.0528027
0.553761	0.28977	0.492745	0.58841
0.189823	0.500651	1.29704	0
0.529468	0.131301	0.828547	0
0.544188	0.501326	0.610925	0.117939
1.19689	0.382261	0.402512	0
1.49586	0.291525	0.209477	0
0.422837	0.848397	0.638092	0.233659
1.2992	0	0.975328	0.406639
0.968406	0.931697	1.43394	0
1.80365	0.327894	0.735298	0.172334
0.867689	0.169786	0.0223302	0
0.13846	0.551777	0.186212	0.33366
1.28288	0.625297	0.0644446	0.251421
1.55354	0	0.695431	0.323312
0.878361	0	0.339308	0.224383
1.5537	0	0.360658	0.111705
1.19347	0.340508	0.321087	0
1.40906	0.131043	0.700821	0.124187
2.67978	0.212332	1.05884	0.0784928
0.980772	0.322382	0.973664	0.166255
0.766758	0.198029	1.06314	0.0576311
0.869455	0.557511	0.420242	0
1.01	0.231416	0.465996	0.365817
1.51651	0	0.382421	0
0.879378	0	0.172108	0
0.730981	0.317126	0.533921	0.0270579
0.559265	0	0.189594	0.124204
1.62731	0.209659	0.718669	0.703874
0.781508	0.672454	0.0512786	0
1.94014	0.690852	1.07869	0.0399795
1.1551	0.0383073	0.650978	0.60708
1.30522	0.786053	0.688694	0
1.62695	0.533546	1.17255	0.342323
0.967992	0	0.166989	0.634012
0.566493	0.784953	0.356957	0.869402
0.842032	0.360997	0.522835	0.565461
1.16634	1.73947	0.0140162	0.285209
1.57532	0.500234	0.765677	0.768546
0.345824	0.10775	0.702221	0.213773
0.476115	1.06355	0.392741	0.295268
0.591547	0.438514	0.85043	0.385521
0.73836	0.309818	0.718643	0.247821
1.52329	0.623296	0.308533	0
2.72141	0.0909665	0.539409	0.160283
2.48875	0.379717	0.230449	0.0634501
1.33512	0.468478	0.381756	0
1.41848	0	0.410052	0.458713
0.183475	0	0.214595	0.779646
0.644697	0.414144	0.982501	0.483146
0.815758	0.521708	1.08101	0.228666
2.02802	0.0622029	0.656132	0.540778
0.922831	0.241595	0.466567	0.660477
0.434173	0.0553676	0.431903	0.341411
1.14818	0.624648	0.232573	0.454145
0.901737	0.786613	1.01143	0.525029
1.0493	0.384788	1.67283	0.453354
0.670373	0.258178	0.547231	0.649054
1.17644	0.110083	0.166462	0.530072
0.607301	0	0.88588	0.0511464
0.419309	0.2006	0.141888	0.649778
0	0.142409	0.554674	0
1.1289	1.71075	0.19144	0.30425
0.645392	0.125054	0.0502039	0
0.626169	0.0515303	0.0429902	1.38986
0.668873	0	0.533166	0.482602
0.138861	0.114206	1.63362	0.45631
0.376771	0.31082	1.49247	0.664409
1.0033	0.683028	0.917321	0.468844
1.00985	0.160267	0.841919	0.0624852
0.545626	0.724643	0.950884	0.263853
1.34458	0.946005	1.12419	0.359087
0.634218	0.222858	0.148218	0.436711
1.29239	0.330202	0	0
0.952415	0.0397549	0	1.33246
0.00352174	0.305072	0.952622	0.932987
0.691496	0.221087	0	0.577004
0.912516	0.743661	0.332356	0.474114
1.28379	1.09176	0.254637	0.123084
1.01989	0.366677	0.87799	0.19983
0.266615	0.00841572	1.13812	0.273241
1.15412	0.140313	0	1.29696
1.31817	0.123822	0.998371	0
1.2049	0.953983	0.464195	0.0726067
0.227	0.303423	1.83381	0.433824
0.852448	0	0.671568	0.177938
0	0.492447	0.215006	0.0219748
0.687155	0.778669	0.31234	0.290774
0.658909	0.834612	0.691327	0
0.97186	0.0100143	0	0.381388
1.11503	0.459435	0.964126	0.279639
0.930259	0.378043	1.49068	0.280693
0.790614	0	0	0.281441
0.95739	0.156825	1.32041	0.970346
0.575487	0.571813	0.310816	0.431518
0.964449	0.149943	0.303672	0.576702
0.597536	0	0.749183	1.0338
0.678724	0.0718238	1.17237	0.276536
0.403201	0.171813	0.205679	0.946966
1.12725	0.546734	0.454142	0
1.20888	0	0.276375	0
0.557774	0.0580719	1.14664	0.262979
2.05519	0	0.493228	0
1.90367	0	1.20202	0.460618
1.12767	0.648306	0.133368	0.110858
0.780065	0.640391	0.569707	0.577361
0.994108	0.244224	0.665856	0
1.54276	0.809886	0.74878	0.185086
1.95009	0.20138	0.171672	0.275067
1.87665	0.106113	0.670413	0.120313
0	0.359802	0.572203	0.0355921
0.569893	0.462231	0.79486	0
0.554404	0.313163	0.524123	0.630426
2.72288	0.523161	1.49505	0.507556
2.36681	0.0890736	0.166554	0.123049
1.98372	0.369984	1.17121	0.135244
0.724704	0.373244	0.0544487	0.513089
1.33577	0.45939	0.0755587	0.878833
1.20246	0.333643	0.868966	0
0.483861	0.739549	0.307498	0
0.684134	0.121307	0.732254	1.09009
0.160832	0.0280701	0.790776	0
1.10536	0.190681	0.749136	0.0214935
1.07424	0.0673457	0.994067	0.044377
0.34382	0.325809	0.520254	0.494815
1.01817	0	0.469452	0
0.993956	0	0.405359	0
0.972585	0.357845	0.130767	0.0554345
2.75107	0.105097	0.59842	0.102004
2.67476	0	0.194284	0.254069
1.36411	0	0.195625	0.137634
0.71271	0	1.40153	0
0.873806	0.934538	0.496348	1.08785
0.246083	0.149701	1.18795	0.210387
0.254307	0.50198	0	0.989196
0.622611	0.42691	0	0
0.266571	0.0553707	0	0.0932193
1.32737	1.24362	0.171287	0.226165
0.403594	0.0169036	0.128538	1.37595
0.827444	0	1.48313	0.369305
0.133086	0.236016	0.37207	0.052159
1.20503	0	1.09905	0
0.314932	0.172179	0.67453	0.0775654
0.293475	0.232429	0.608956	0.265544
1.73031	0	1.54287	0.0225961
0.603892	0.258053	1.29794	0.483589
2.3246	0.364114	0.060394	0.00670209
1.89567	1.27207	0.161324	0.0283077
2.96251	0.721741	0.786234	0.230525
1.95914	0.28684	0.0153294	0.987594
1.86452	0.595938	0.0624462	0.209361
1.47703	0.194625	0.163462	0
1.5344	0.34806	0.60165	1.18392
0.265931	0.33481	0	1.20164
0.865143	0	0.762647	1.49701
0.252725	0.967306	0.703318	1.20758
0.44401	0.560429	0.578001	0.236522
1.03424	1.23342	0.141463	0.628015
1.02679	0.562441	0.469015	0.539079
1.3743	0.468127	0.411604	0
0.43974	1.48814	0.561846	0.544346
0.614186	0	0.907088	0.858568
0	0.0152185	0.256772	0.060641
0.379894	0.131474	0.372188	0.069757
1.32453	0.720418	0	0.50364
0.137914	0.33366	0	0
0.31195	0.550939	1.10189	0.960059
2.18973	0.910477	0.885387	0.225482
0.985822	0	0.252732	1.05766
0.658217	0.424915	0.0231045	0.0907386
1.35964	0.226044	0.388858	1.36272
0.656916	0	0.868452	0
0.992107	0.0390271	1.20694	0
1.72737	0.132067	0.62809	1.38479
0.149186	0.413044	1.31675	0.650289
0.674185	0.0658894	0.422826	0.715064
0.824121	0.549417	1.44297	0.202406
1.21817	0.494188	0.41811	0.0892186
0.810292	1.10287	1.27417	1.32099
0.642472	0.102536	0.322003	1.23015
1.85861	0.91356	0.985796	0.809275
1.32783	1.9795	0.326054	0.172479
0.863431	0.534606	1.03272	0.121976
1.57546	0.682885	0.929534	0.243514
0.341106	0.157398	0.0285823	1.16415
0.808285	0.483561	0.404317	0.796797
1.33839	0.125869	0.903843	0
0.947786	0.15473	1.21777	0.88943
1.42523	0	1.61428	0
0.394856		0.705438	0.235988
0.318837		0.0361627	0.118028
0.00921003		0.148367	0.881302
1.32338		0.253698	0.35293
1.24121		0.0617502	0.436186
0.980983		0.470671	0.358271
2.1783		0.61102	1.64555
0.485845		0.419183	2.35557
1.03129		0.376099	1.26524
1.82576		0.00601059	0.340749
1.42508		1.21422	0.26793
		0.434212	0.898978
		0	1.772
		0.184378	0.740055
		1.51277	0
		0.212241	1.13104
		0.713811	0.5099
		1.06086	0.19994
		1.73549	0.820691
		0.091766	0.105234
		0.00419476	0.0412138
		0.217004	0.159464
		0.0134644	1.5283
		0.125702	0.646302
		0.629445	0.388368
		0.159937	0.463653
		0.693938	0
		0.74681	0.770506
		0.592053	0.293249
		0.729159	0
		0.933295	0.138085
		0.149001	0.131434
		0.716714	0
		0.723279	0.130402
		0.135686	0
		0.830596	0.155696
		0.296331
		0.0460724
		1.70309
		1.46605
		0.657809
		0.482021
		0.421138
		0.538083
		0.936786
		1.12842
		1.2148
		1.21253
		1.80054
		1.14966
		2.82409
		0.499218
		1.90504
		1.47117
		0.126193
		2.09323
0.637325	0.0848608	0.688126	0.281817
0.106457	1.2772	0.645244	0.58127
0.535008	0.148274	0.476049	0.278578
0.107923	0	0.0670138	0.293827
0.617132	0.619133	0.916552	0.140598
0.446363	0.0949509	0.00913185	0.0158705
1.08162	0.491807	0.480923	0.0122815
0.463647	0.035825	0	0.809415
0.938279	0.185011	0.154386	0.0835449
1.0861	0.223293	0.684242	0.082196
0.996228	0	0.712511	0.907373
0.501369	0	0.269408	0.281102
1.04896	0.018085	0.563742	0.679906
1.11868	0.0169253	0.950218	0.20276
0.97529	0.0640446	0.538048	0.318323
0.68563	0.304891	0.03084	0.46733
1.10141	0.245341	0.452864	0.452757
0.670016	0.769704	0.129129	0.0223406
0.774211	0.936246	0	0.320069
0.496117	1.98132	0.431192	0.519923
1.01916	0.0424345	0.276729	0.314214
0.724959	0.0997067	0.964807	0.77552
0.856997	1.24388	0.0293095	0
1.73956	1.07689	0.105272	0.211121
1.02735	0.160498	0.5653	0.40077
1.06079	0.0699546	0	0.0297294
0.51154	0	0.159566	0.213252
0.501539	0.178638	0.500869	0.286163
1.26905	0.110398	0.0826014	0.383376
0.647058	0.00193255	0.10526	0.166554
0.299668	0.5917	0.0476154	0.821231
0.258868	0.0156944	0.347536	0.748048
2.12382	0.0629415	0.251126	0.228708
0.76203	0.231043	0.189456	0.0780726
0.371251	0.0146938	0.667156	0.112272
0.0607254	0.477251	0.161856	0.422066
1.29903	0.12896	0.379736	0.00555102
0.0773254	0	0.908042	0.367834
0.56122	0.0320789	0.515143	0
0.725104	0	0.707062	0.448618
0.573348	0	0.175059	0.236759
1.66572	0.0242908	0.398281	0.814314
1.48151	0.154583	0.0859487	0.114729
0.988119	0.688647	0.225463	0.270556
0.267018	0.157351	0.86277	0.044814
0.975829	0.0476814	0.972826	1.09785
1.21196	0.519761	0.462849	0.528484
0.784207	0.00671513	0.511119	0.726966
2.11634	0.298784	1.24891	0.560557
0.488977	0.039535	0.32564	0.4514
0.659055	0.825863	0.238221	0.115022
0.591879	0.934948	0.590303	0.101522
1.54905	0.387068	0.341255	0
1.22178	0.794853	0	0.0620312
1.59591	0.735904	1.14665	0.462122
1.29481	0.944183	0.230999	0.318717
0.618999	0.700282	0.599036	0.259725
1.13215	0	0.282783	1.324
1.03143	0.687136	0.101763	0.101436
0	0.505985	0.290416	1.88318
0.171075	1.00875	0.0629151	0.00458404
0.0872428	0	0.555376	0.242988
0.947485	0.400355	0.46311	1.20134
0.413431	0.295854	1.07223	0
0.308426	0.00393379	0.619997	0
0.71021	0	1.14325	0.659883
1.32377	0	0.206242	0.467702
0.822348	0.00486203	0	0
1.22477	0.582828	0.294839	0.388445
1.7315	0.198998	0.703958	0
1.2434	0.141089	0.236464	0.286354
0.220935	0.264962	0.834151	0.627482
0.923151	0.36787	0.876279	0.0678554
0.375509	0.00500588	0.184107	0.368674
1.2227	0.0375859	1.58715	0.640431
0.63765	0.304297	0.0834113	0.25931
0.994176	0.148283	0	0.420077
1.1712	0.207706	0.0539115	0.363276
0.61319	0	0.247789	0.242744
0.470666	0	0.265222	0.461178
1.50238	1.07607	0.153572	0.450132
1.0276	0	0.294694	1.03671
0.794388	0.117172	0.442347	0.935878
1.43394	0	1.15582	0.839069
1.52238	0.0162904	0.911085	1.17779
1.95256	0.576638	0.954278	0.0356626
1.05345	0	0.0322999	0.32055
0.945155	0	0.0953201	0.137398
1.0226	0.17442	0.0768211	0.533032
0.492969	1.05482	0.650233	0.143891
0.949003	0.0302785	0.380663	1.05235
0.580168	0.0399577	1.95894	0.490595
0.681911	0.189419	0.274108	0.830584
0.759085	0.0137807	1.20697	0
0.445215	0.574164	1.34562	0
0.882151	0.227341	0.516201	1.18653
0.892716	0.192204	1.09151	0.0349785
0.920352	0.855983	0.880765	1.25595
0.361045	0.123638	1.32814	0.917752
1.08488	0.142799	1.34284	0.228352
1.58024	0	0.494965	0
0.394076	0	0.394974	0.531146
1.39796	1.21332	1.22079	0.20556
1.14653	0.0724593	0	1.07509
1.10235	0	0.179515	0.663974
0.59544	0.184955	0.413748	0.105352
0.528627	1.05504	1.69272	0.567472
0.964669	0.725724	1.28486	0.444624
0.759569	0.788746	0.857119	0.0138142
0.547941	0.758678	0.577796	0.280583
1.27073	0.0550941	1.23513	2.00428
1.10962	0.424301	0.567028	0.0965481
1.1895	0.415612	0.759806	0.416596
1.16417	0.209868	0.471084	0.274752
0.710113	0.00415969	0.723809	0.528739
1.39587	0.228346	1.14525	0.469828
1.30241	0.596302	1.85798	0.12511
0.596213	1.23527	0.33079	0.457168
0.586319	0.833238	1.26756	0.266338
0.122675	0.327042	0.752113	0.596775
0.450604	1.30872	1.20728	1.61964
1.28767	1.11606	1.02917	0.104145
0.536705	0.924154	0.537523	0.4447
0.649928	0.401117	1.4541	0.588515
1.15121	0.923969	1.09082	1.64044
0.155162	0.749226	0.31299	0.0491739
0	0.0309757	1.30754	0.0153227
0.678539	0.387658	0.710235	0.375214
1.95077	0.213645	1.0835	0.406688
1.54312	0.091831	1.29429	0.908529
1.45438	0	0.538932	0.690743
1.87988	0.71805	0.418345	0.101499
1.16538	0.458626	0.752402	0
1.83497	1.10679	0.149644	0.735566
1.05536	0.334155	1.59828	0.777342
1.07592	0.30947	0.562443	0.317015
0.405301	0.19834	1.39354	0
0.851086	0	0.601548	0.473619
1.36496	1.08201	0.0443992	0.315461
1.09056	0.139373	0.986153	0.731226
1.10016	0.00184079	0.248889	0.432573
1.37066	0.167039	0.928043	0.102011
0.259882	1.45334	0.86922	0.00976941
0.7126	0.095375	0.789758	0.102955
0.483892	0	0.232619	0.591648
0.866509	0	0.207	0.110297
2.04389	0	0.271108	0.0240015
0.817652	0.113597	0.165632	0.70305
1.29363	0.0011602	0.259784	0.721362
0.876111	0.263941	0.337848	0.719617
1.35004	0.40603	0.472604	0.28718
1.21488	0.159845	0.317942	0.802896
2.05179	0.5095	0.158066	0.532198
2.43675	0	0.427723	0.378469
0.846322	0.292152	0.368038	0.314527
2.02581	0.840773	0.586007	0.276253
1.51179	0.492299	0.881607	0.0410202
0.548179	0	0.560707	0.00950217
1.72663	0.00438711	0.214554	0
0.970334	0.0220966	0.360672	0.337094
0.687122	0.0841167	0	0.11265
1.73952	0.0897555	0.812527	0.44575
0.368105	0.377785	0.320528	0.439539
0.994981	0	0.169617	0.840749
1.49925	0.480938	0.733953	0.638511
0.658265	0	0.23039	0.844411
0.93227	0.285965	0.0775681	0
0.831652	0	0.271567	0
1.382	0	0.332136	0.105555
1.16729	0	0	0.076255
1.19559	0	0.157375	0.899168
1.07167	0	0.618973	0.286349
1.66435	0.108536	0.368519	0.971234
0.98203	0	0.930032	0.00122535
0.884699	0.142698	0.541826	0.343445
1.12826	0	0.673865	0.311613
1.07724	0	1.14027	1.00089
0.826615	0.177141	0.0771526	0.226256
1.47133	0.0649183	0.0713158	0.0790974
1.01635	0	0.622217	1.3953
1.89003	0.211328	0	0.197721
1.28226	0.120157	1.01158	0.193117
1.07764	0.144259	0.834432	0.123952
0.390867	0	0.955655	0.476937
1.27084	0.00151482	0.253707	1.0532
1.69505	0.0267806	0.376017	0
0.575121	0	0.191094	0
0.983164	0.0830007	0.428145	0
1.80271	0	0.413759	0.429228
1.42464	0	0.171049	0.0317659
0.529337	0	0.0371729	0.665041
1.1978	0	0.987238	0.0398516
1.31473	0.297565	0.264985	0.785409
0.297792	0.0695187	0.301739	0.00437285
1.2725	0	0.552886	0.144989
2.07973	0.153796	1.5242	0.122198
0.0363588	0	0.281275	0
2.0705	0.216337	0.155276	0.670146
1.25262	0	0.366884	0.590174
0.327611	0.00817678	1.22623	0
0.535637	0.107842	0.275369	0.00542845
0.728033	0.0169005	0.666825	0.313077
1.00586	0.411699	0.241635	0.0420261
1.61411	0	0.864236	0.0513333
0.768001	0.0900947	0.48225	0
0.979822	0.167452	0.253327	0.276395
1.59527	0.338282	0	0.178317
1.24919	0.392727	0.454834	0.565228
1.29878	0	0.384435	0.759296
0.62333	0	0	0.565388
0.663597	0.227859	1.23012	0.0161375
0.783046	0.0504505	0.314851	0
0.750858	0.0351882	0.320914	0.513967
0.0544174	0	0.671949	1.50815
1.38691	0.118637	0.113733	0.0149709
0.188272	0	0.744018	0.0362804
1.31246	0	1.48135	0.605381
1.14779	0.29142	1.73442	0.462561
1.28789	0.130704	0.406605	0.436039
0.931284	0.088152	1.31248	0
1.02807	0.00324716	0.569172	0.0832732
0.503614	0.171082	0.828894	0
1.77678	0	1.04484	0.610493
1.02354	0	0.436052	0
0.799477	0.394502	0.292607	0.0681372
2.16905	0	0.545013	0
1.67941	0	0.0747943	0.0224328
1.95712	0.0293347	0.948098	0
1.10163	0.26687	0.446748	0
1.3546	0.0780553	0.734452	0.077179
1.03165	0	0	0
0.566345		0.113447	0.313106
1.47029		0.517653	0
0.894828		0	0.598725
1.21099		0.349595	0.340334
1.36248		0.948035	0.280046
3.07588		0	0.130463
1.55371		0.538474	0.13391
1.06917		0.123391	0.111823
0.906086		0.200208	0.00200829
1.0483		0	0.208308
0.915477		0.0541945	0.0642504
0.304152		0.238779	0
0.560491		0.312614	0
0.358509		0.444682	0.586698
1.91865		0.267028	0
1.54868		0.223663	0.2768
1.73956		0.272575
1.84353		0.16726
0.722437		1.40015
0.531161		0.496448
0.844735		0.620625
1.64683		0.279556
1.25995		0.657314
1.61918		0.353101
1.62229		1.19133
0.415451		0.13287
1.56843		0.779481
2.1616		0.163225
1.18628		0.255218
1.19193		0.58117
0.868752		1.01464
1.05841		0.503642
0.160146		0.495652
1.27515		1.01714
1.10756		1.03494
1.87529		0.416219
1.05395		1.74099
1.15941		1.43595
0.693038		0.789057
0.00076205		1.68368
1.8864		1.8345
1.98669		0.899347
2.42678		0.643374
1.15433		0.426808
1.68879		0.486164
0.997336		0.258632
0.308951		0.135372
1.65609		0.167758
0		1.684
0.05442		0.656223
0.324362		0.213492
0.177981
0.169572
0.789658
0.0865644
0.83365
0.681062
0.438636
0.187694
0.665989
0.707129
0.52332
0.713662
0.648803
1.23863
0.72672
1.29042
0.726878
1.66462
0.548429
1.68945
2.6879
0.780172
1.32213
0.992726
1.68985
1.73539
1.3533
1.15542
1.26294
1.23387
0.599339
1.06209
0.76915
1.21078
0.108182
1.04058
0.329595
1.98627
0.130009
0.885397
0.706444
0.912504

## Sheet: Fig.4d
siNT	siMAP3K1	siMAPK11	siPPP2R1A
0.116875	4.74796	0.228762
0.173438	0.0175513	0
0.356165	1.3413	0
0.621095	0.0879162	0.744137
0.105313	2.06539	0.0944777
1.54202	0	0.223755
1.27693	1.14007	1.46021
0.349522	0.796039	0.864397
0.413218	0	2.85556
0.870082	1.05225	0
0.432002	0	0.634074
0	0.845974	0.209575
1.30443	0.268359	0.549182
0.505991	0.265613	0.201451
0.800743	0.225693	1.27603
1.54028	0.203437	0.0707045
1.75901	0.0956697	0.00868697
1.11022	0.42909	0.495125
2.16366	0.609568	0.648617
0.899667	0.543055	0.871902
0.0254122	0.0579696	0
4.02675	0.62675	0.245558
0.825409	0.710771	0.964446
2.66407	0.302306	1.6349
1.74431	0	0.684633
0.8292	0.0314016	0.0374811
0.875406	0.0342774	0.361089
0.408517	0.322395	0.172114
1.06161	0.419085	0.0214789
1.23487	0.534112	1.09702
1.46146	0.0961682	0.639501
0.405619	0.0623633	0.507188
0.37953	0.187201	0
0.188152	0.0262397	0.678885
0.24076	0.359457	0.329562
0.296281	0.496286	3.19491
0.270434	0.156643	1.98483
0.244694	0.562652	0.450978
0.662068	1.30906	0.237858
0.283819	0	0.775205
0.607601	0.154146	1.23673
0.204893	0.00386721	0.586156
0.244475	0.148874	0.584106
1.34271	0	2.93229
0.557254	0.127864	1.39926
0.429769	0.392638	0
1.09625	1.36877	1.49536
3.3191	0	1.13576
1.0734	0	0.499289
1.19012	0.0908134	0.360934
0.156644	1.1508	0.277813
1.82483	2.91985	0.0886849
0.201157	0.449935	0.511625
0.534332	0.0283743	0.370123
0.149239	0.00576473	0.234965
3.43793	0.0865592	0.0543667
0	0.309427	0.277056
0	1.08683	2.34843
1.23174	0.114559	0.00483028
1.22183	0	0.656206
0.956775	0.866037	0.00280564
0.330156	0	1.34696
0.475316	0.362819	0.552145
1.04698	0.111745	0.058179
1.69385	0.0693177	0.361633
0.514121	2.20472	0.269055
0.67232	0.623432	0.213331
1.58913	0.724681	1.66697
0.692468	0.564623	0.779496
0.956558	0.292363	0.0282777
0.445353	1.25822	0.0763042
0.382665	1.38236	3.74163
1.00243	0.183267	0.645529
1.80451	0.104147	0
0.386902	0.582066	1.04846
0.629368	0.0250641	0
0	0.0461863	0.70561
0.416242	0	0.670409
1.42587	2.83936	1.07705
0.101144	0.812963	0.410539
2.06611	0.0240237	0.0682805
0.338037	0.231051	0
0	3.12177	1.04093
1.33001	0.273288	1.48903
0.311179	1.27455	0.21035
0.250627	0.560409	0.486923
1.05124	0.131041	0.486923
0.134847	0.773274	0.556551
0.00502085	0	2.6043
0.100436	0.0451812	1.89664
0	0.0755431	0.673526
2.13159	0.0782358	0
0.322883	2.58838	1.16492
1.08893	0.676281	2.0243
0.530681	1.99517	1.28465
1.30622	1.33814	2.20912
0.827428	2.79052	0.881414
1.79686	0.571721	0.286521
2.96247	0.880217	1.46729
0.43138	0	0.799118
0.41149	1.45423	2.89448
3.81167	0.0846217	0.176702
0.815898	1.0431	1.6324
1.52718	0.59102	2.93215
1.57481	2.05283	0.687323
0.880391	1.47465	1.3055
0.931631	0.373917	0.00360514
2.82319		0.129503
1.73914		3.30166
0.823987		0.71688
0.533318		0.582072
0.448163		1.64225
2.29918		1.72097
1.23728		0.7744
0.472613		0.892145
0.86134		1.49032
1.64822		0.882735
1.65008		1.31555
0.0491383		0.85125
2.47284		0.208485
1.54824		1.78198
1.27893		0.936813
1.35988		0
0.48102		0.950309
0.68234		0.732593
0.230495		2.32076
1.30788
1.8033
2.15704
0.588892
1.10163
1.14321
2.37325
0.387023
2.06123
2.06797
2.82315
1.79253
0.615809	0.0602832	0	0.357069
0.919487	0.158378	0.0418284	0.204846
0.295164	1.25129	0.773313	0.0551657
1.00651	0.689195	0.294866	3.08873
1.23025	0.735273	1.47636	0.441038
2.63181	0	0.32109	1.05339
0.811416	0.345871	1.28778	0.293882
0.779174	0.585666	0	0.360342
0.541034	0.105316	0.210291	0.187344
7.88554	0.314094	0.089776	0.377555
3.75449	0.336255	0	0.0223629
2.56026	0.0441558	0.18786	0.00274746
1.69379	0	0.365663	0.181871
1.04809	0.0125408	0.0512647	0.187306
0.660458	0.688674	0.81731	0.233736
4.34782	0.170409	0	0.546117
1.67188	0.110044	0.0303065	0.0689521
0.837771	0.885812	0.283059	0.166986
1.16469	0.224638	0.470501	1.23706
2.17807	0.329989	0	0.0631267
0.726245	0.483876	0.155191	1.74649
1.00513	0.436202	0.198955	0.655134
0.640286	0.731575	0.00790583	2.75907
2.2165	0.0441706	0.147846	0.87975
4.11899	0	0.265462	0.176203
7.49555	0	0.0671559	0.605241
2.46249	0.565972	0.313144	2.05963
0	1.69324	0.0274247	2.15396
0.320301	0.0533743	0.115828	0.828302
1.35199	0.324347	0.800684	0.966213
0.0666559	0.269203	0.168725	0.368183
0.461141	0.0249324	0.0262996	0.10657
0	0.919243	0.064313	1.2215
0	0.29762	0.52327	0.154148
0.615527	0.220391	0	0.608924
0.176878	0.331904	0.00533876	0.520573
0.157641	0.198595	0.0845758	0.370963
0.451339	0	0.572413	0.507271
0.435843	0	0	2.04599
0.503989	0	0.4985	0.6136
0.0450621	0.64992	0	0.023954
0.543878	0.538689	1.35339	0.199814
1.70536	0.0535989	0.440248	0.492237
0.758094	0.230701	2.78256	1.01625
0	0.150242	0.665406	0.216643
1.1944	0.0458352	2.20086	2.20223
0	0.0420403	0	1.36036
0.446117	0.42055	0.761382	0.808775
0.268924	0.0451285	0.444162	0.297288
0.112772	0.753702	0.129797	0.422746
0.40221	1.0658	0.486101	0.0261176
0.50604	0	0.139131	0
0.0105184	0	0.611845	0
0.173107	0.767933	0.0785442	0
0	0.657067	0.051165	0
0	0	0.152068	0.12178
0.297225	0.121526	0.996408	0.19496
0	1.32344	0.775867	0.0593674
1.34243	0.485532	0.576316	0.00752899
0.00321855	0.362256	0.870296	0
0.236192	0.117199	0.269748	0
0	0.129752	0.071957	0
0.0225722	0.0659219	0	0
0.785452	0.253141	0.685387	0.247134
0.0349278	0.0067875	0.0156156	0
0.63031	0.057573	0.116407	0.0196053
0.1592	0	1.65775	0
1.03598	0.868495	0.0461542	0
0	0.0223887	0.240622	0.194916
0.186228	0.153563	0.368193	0
0.318461	0.195779	0.129046	0.0262258
0.585675	0.389347	0.373692	0.208079
0.16194	0.0773292	0.0317139	0.225975
0	0.347472	0	0.0330142
0.392586	0	1.18873	0.207052
0.311566	0.285731	0.186294	0.151567
0.803123	0.0681839	0.765638	0.440577
0.337964	0.567503	0.494221	0.623317
1.52463	0.133488	0.48079	0.212044
1.99862	0.124937	0.0470527	0
0	0.408317	0.244202	0
0.0960668	0.575841	0.708318	0.399788
3.14481	0.205401	0.590355	0.192914
0.238039	0.726525	0.202207	0.0151529
0	0	0.0123879	0.0623218
0.0929165	0.277891	0	0.372337
0.36632	1.48193	0	0.432442
0.295018	0.137965	0.265114	0
0.315611	0.231836	0.625283	0.141325
0.774869	0	0.0495835	0.13209
0.484124	0.554861	0	0.214441
0.947318	0.475901	0.541676	0.752815
0.337629	1.41688	0.163841	0.0914571
0.334885	2.19961	0.49651	0.167455
2.21234	0	0.559462	0.168451
0.112826	0.2523	0.616077	0
0.621801	0.43862	0.267246	0.312597
0.632554	0.173334	0.216911	0.158185
2.11867	0.130543	0.65385	0.196983
4.66133		0.199894	0
0.0820717		0.221391	0.226556
0.279239		0.107121	0
1.0116		0.0981795	0
0.264469		0.618013	0.012308
0.349778		0.597975	0.0361645
4.45415		1.51685	0.159416
0.0261299		0.205378	0.0117081
0.924208		0.0605492	0
0.357804		0.0726967	0.128226
0.674416		0.264657	0.349
2.11178		0.0619495	0.0224067
2.09032		1.15003	0.491353
0.548306		0.432469	0.0579968
0.0728374		0	0
0		0.0583124	0.00742561
0.907598		0.22979	0
0.260216		0.784665	0.124131
1.13307		0.334253	0
0.057551		0.881381	0
0.379647		0.455232
0.126954		0.197798
0.42109		0.206201
0.933427		0
0		0.17194
0.475656		0
0.0446771		0.779917
0.888782		0.0718054
4.54088		0.198816
0.352235		0.34438
1.04021		0.407635
1.15496		0.591447
1.29687		0
3.02783		0.0412278
0.569578		0.228363
0.127272		0.256394
0.0232357		1.00632
0.418722		0.0649131
2.16601		0.0720458
0.116685		0.118118
0.271798		0.0747424
1.66615		0.723537
1.17205		0
0.322514		0
1.13308		0.668318
0.886423		0.0841087
0.249398		0.100948
0.947075		0.15868
1.987		0
3.75592		0.0229199
3.34592		1.1513
1.23133		0.166478
1.19788		0.0642213
0.27632		1.02353
1.72626		0.579682
0.589132		0
1.41816		1.11514
1.48737		0
0.625573		0.0392105
1.09798		0
2.71365		0.662195
4.32016
0.880552
0.820989
1.32179
0.573477
0.557453
1.82835
0.647768
0.0573637
0.0888465
0.110409
4.01967
0.185589	0.28903	0.4583	0.606632
0.270853	0.699359	0.104542	0.897314
0.847951	0	0.146828	0.444725
2.10408	0.156875	0.320992	0.199082
0.46976	0.604416	0.11605	0.105555
0.148518	0.281042	0.153399	0.499407
0.328769	0.530927	0.257662	0.866446
0.39372	2.22501	0.405891	0.0543343
0.17269	0.706102	0.669892	0.327204
0.404281	0.0918647	0.35557	0.246095
0.286039	0.667433	0.745699	0.164157
0.481488	0.754045	0.519208	0.473894
0.102598	0.286931	0.712159	0.35375
0.424579	0.221288	0.587408	0.121473
0.255628	0	0.1618	1.03306
0.449907	0.552753	0.00291405	0.0457754
0.348118	0.326126	0.305213	0.0252999
0.197057	0.120935	0.531905	0.290651
0.535988	0.48333	0.403824	1.64641
0.360812	1.41831	1.06107	0.188109
0.0280791	0.526128	0.319676	0.303066
0.199665	1.00953	0.424646	0.858467
0.30659	1.27803	0.203996	0.0255545
1.3607	0.0535015	0.0862139	0.437042
0.88427	0.0591532	0.809412	0.419338
0.299305	0.293064	0.498335	0.257857
0.638478	0.109494	0.528469	0.146785
1.07536	0.557235	0.402496	0.290833
1.4763	0.263258	0.0812152	0.098603
0.94903	0.225016	1.17879	0.704326
1.96371	0.203856	0.172796	0.743435
1.41032	0.19951	0.863286	0.521388
1.49848	0	0.48629	1.10786
0.275058	0.418924	0.0169207	0.301368
1.81658	0.500711	1.58286	2.3653
1.26757	0.328424	0.390784	0.0488463
1.87749	0.0190345	0.21159	0.567964
1.32668	0.281582	0.0780755	0.273864
1.68409	0	0	1.23835
1.39895	0	0.473271	0.149621
1.23136	0	0.591048	0.601969
1.46578	0.288429	0.0493204	0.171414
1.04509	0.00982928	0.2674	0.147984
2.09974	0.172448	0.642241	0.344327
1.40356	0.0236656	0.152457	0.262894
1.19221	0.616216	0.144335	0.267728
1.49546	0.819159	0.191952	0.158801
0.561431	0.172978	0.241611	0.0968599
1.11482	0.535821	0.422477	0.043783
1.36672	0.297524	0.684088	0
2.7483	2.08043	0.292503	0.208021
0.784011	0.549147	0.147591	0.492747
1.34225	1.08743	0.210238	0.47881
1.66707	0.41476	0.547757	0.389634
1.02124	0.65931	0.239999	0
0.797612	1.49588	0.33609	0.0753311
1.86428	0.975694	0.229735	0.992502
1.85807	1.71283	0.205058	0.269144
1.03989	1.38583	0.310189	0.520828
1.4951	1.21381	0.926172	0.447003
0.674193	0.239673	0.0693506	1.47364
0.978025	0.717412	0.724445	0.765892
1.79794	0.00695394	0.303431	0.298462
0.458639	0.87248	0	0.690545
1.15151	0	0.143643	1.57228
1.19296	0.207661	0.64137	0.246585
2.43175	0.390775	0.354641	0.210797
1.26375	0.359583	0.254108	0.284548
1.12765	0.0316643	0.600995	1.06449
0.687397	0	0.569441	0.197994
1.50236	0	0.161798	0.402267
1.38478	0	0.0267977	0
0.852361	0.20204	0.386229	0.0144165
0.707486	0.174131	0.193806	0.659007
0.895292	0.0790226	0.71186	0.568354
0.841222	0.25491	0.632077	0.556593
0.733152	0.0869668	0.844901	0.195514
0.859481	0.499711	0.448054	0.854829
0.495325	0.100631	1.37371	0.207936
0.823845	0.450329	0.0693225	0.283185
0.199579	0.291912	0.43267	1.24201
0.550466	0.253554	0.259321	0.469999
1.01617	0	0.446389	0.495796
1.21375	0.380375	0.00566178	0.222598
0.581111	0.114603	0.841209	0.293981
0.678	0.0428475	0.759158	0.365287
1.07856	0.0297678	0.0504923	0.0212605
0.433847	0.382463	0.581671	0.281271
0.600333	0.0926235	0.195241	0.569434
0.473166	0.161157	0.909929	0.276108
0.997136	0.395153	0.941873	0.0312933
0.588172	0.386425	1.22785	1.59652
1.49637	0.0801704	0.329147	0.509638
0.162356	0.0729515	1.20115	0.845229
0.477525	0.41155	0.592537	0.124075
1.23014	0.124548	0.292226	0.682878
1.26319	0.167558	0.682782	0.24389
0.632089	0.23161	0.547352	0.597873
0.603247	0.0426252	1.29659	0.944422
1.61266	0.708042	1.04278	1.14838
0.703114	0.0304421	0.325832	2.5006
2.54102	0.0943967	0.200611	0.237425
2.52366	0.200194	0	0.272172
0.982787	0.0646213	0.325927	0.387592
3.57941	0.272765	0.0133599	0.0070036
0.750027	0.662018	0.513677	0.711642
0.38991	0.585781	0.679789	0.451358
0.278623	0.0674545	0.284516	0.665291
0.289411	0.298393	0.775553	1.83437
1.00631	0	1.09499	0.317407
0.212052	0.155028	2.1002	0.26271
2.00334	0.394358	0.329469	2.83698
0.777695	0.156904	1.37024	1.30435
1.0777	0	0.824045	0.24259
1.32828	0.649869	0.0765372	0.853393
0.470291		1.02128	0.883346
1.38026		0.550443	0.345486
0.134647		1.91766	0.298181
1.96599		1.2244	0.152831
1.31878		1.0272	0.87014
1.72485		0.384145	0.339641
0.86988		2.12078
0.137977		0.674897
0.65219		1.19017
1.83531		0.888017
0.889568		0.91942
1.37111		0.0936285
1.01238		0.632396
2.44952		0.920095
1.37146		1.51022
0.683723		2.33292
1.42503		0.426973
0.69384		1.85788
0.217496		1.71834
2.09925		0.0211164
0.728618		0.239423
0.474626		0.803732
1.44707		0.143175
1.22618		0.349278
0.5764		0.0476529
1.63438		0.326349
0.433354		0.709712
2.7863		0.759161
0		0.683549
2.11707		0.0477769
1.15733		0.0690339
1.25831		0.63735
0.96841		0.704994
0.415255		0.595793
1.00737		0.696561
0.280864		0.756433
0.133448		0.803206
0.0453684		0.336004
0.80022		0.328165
0.378753		0.429639
1.72164		0.461025
2.1548		0.240309
2.88449		1.152
1.05352		0.357357
1.25984		0.568672
0.774303		0.322068
1.01844		0.318275
1.90701		0.294862
0.247796		0.441897
0.680689
0.509954
0.889673
0.450372
1.00472
0.839694
0.863244
0.812173
2.3551
0.58179
1.07934
0.512748
0.905094
0.483365
0.380344
2.69104
0.785226
0.480869
0.678946
0.895206
0.585876
0.650369
0.861779	0.623103	0.59251	0.184271
1.34588	0.399931	0	0.685351
2.90184	0.327269	2.31046	0.709055
3.88604	0.493313	0.163321	0.175133
1.05854	2.50299	0.187646	1.56356
0.357547	0.52198	0.103759	0.34116
0.7162	0.82389	0.465561	0.563924
0.524209	0.0144105	0.464003	0.209891
0.72849	0.68159	0.544607	1.65729
2.26445	0.0196035	0.916524	0.810087
4.44148	1.0595	0.480225	0.336034
0.504884	0.218222	0.527483	0.657858
0.338193	0.227166	0.0879767	0.379592
0.507147	1.74726	0.0918195	0.195129
0.748748	0	1.77329	0.044831
0.692998	0.407887	0.369665	0.764699
0.655376	1.11483	0.407054	0.229103
0.585757	0.930908	0.750289	0.693221
1.33519	0.250096	1.15487	0.116394
0.997465	0.203858	1.06407	0.178765
0.33168	0.586607	0.0355496	0.0585195
2.27485	0	0.742962	0.013061
0.776427	0.404344	0.00381054	0.0583898
0.772693	0.0243687	0.136821	0.218082
0.488447	0	0.112051	0.126831
0.341721	0.503782	0.266241	0.245357
0.702007	0.475915	0.104502	0.0534759
1.7801	0.377527	0	0.00508232
0.460544	1.74198	0.336103	1.02578
0.764208	0.730278	0.164256	0.446687
1.07342	1.40669	0.798679	0.0839788
0.559409	0.583532	0.830094	0.0205483
0.641362	2.37177	0.690916	0.602016
0.923902	2.24548	0.132749	0.466466
3.27149	0.410288	0.510707	0.712791
0.954463	0.25511	0.366848	0.429645
0.606168	0.549122	0.360577	0.228201
0.123392	0.185641	0.223093	0
0.822637	0.175402	0.482596	0.64755
1.54012	0.397618	0.714581	0.00586108
3.05118	1.50005	0.0695617	0.215558
2.506	0.833441	0.212619	0.136787
0.200593	0.984001	1.15125	0.425196
0	0.339824	0.544172	2.80338
1.33324	0.0367727	1.35166	1.24642
1.44992	0.0968171	0.748434	0.423481
0.168852	0.603066	0.686079	1.32461
0.553486	0	0.308981	1.23465
0.64949	0.119112	0.41112	0.530902
0.390433	0	1.62738	0.437715
0.933527	0.0136339	0.289141	0.865384
1.9803	0	0.623612	0.48875
0.750509	0.0431809	0.290707	0.370497
0.607438	0	0.0446919	0.422323
1.61318	0.158082	0.0498812	0.553445
0.363121	0.352098	0.388615	0.111582
1.74108	1.34763	0.462484	0.524096
0.513314	0.460398	0.482831	0.741718
0.838222	0.0941066	0.91044	0.105472
0.0651965	0	0.140994	0.206629
0.486648	0.484064	0.351877	1.97745
0.953611	0.447809	1.45593	0.251569
1.06141	0.650849	0.844753	0.523357
0.294457	0.461356	0.278141	0.137317
1.37365	0.083085	0.496266	0.465399
2.12045	1.31653	0	0.56846
1.35731	0.00895446	0.0155008	0.0330485
0.801996	1.6409	0.259793	0.0658651
1.48872	0.53206	0.177207	0.148528
1.15157	0.878931	1.53838	0
0.394533	0.0690007	0.925043	0.0282741
1.43308	0.59935	0.861506	0
1.88087	0.0635966	1.16569	0.074598
2.17312	0.0815398	0.881664	0.108971
3.71849	0.628561	0.793525	0.816605
0.671677	0.0341546	1.58244	0
2.39157	0.0187426	0.590331	0.117038
0.648185	0.599342	2.08924	0.157297
0.889725		0.0593431	0.180312
0.44141		0.0292659	0.0287365
0.916521		0.456895	0
0.0257911		0.627507	0.0184936
2.78062		0.251446	0.011262
1.35977		1.62586	0.0991676
2.9254		0.513492	0.814321
2.11739		0.249037	0
0.4762		1.07739	0.0539986
2.76739		0.199234	0
1.51766		1.5716	1.74537
0.114071		0.399319	3.02021
1.37844		1.12527	0.690597
0.131694		0.0568486	0.272583
1.84173		0.299024	0.619183
3.64509		0.805107	0.0949656
0.227184		0.0714714	2.61543
0.04629		0.226658	1.75889
1.22459		0.890755	0.315562
0.572731		0.949878	0.0904482
0.203109		0.295526	0.330778
0.0823865		0.0244091	0
0.178274		0	1.10525
0.0896631		1.46737
0.157574		0
1.08813		0
0.544031		0.124211
0.808485		0.602298
1.79738		0.0597514
2.23537		0.434726
0.483981		0.295692
1.8372		0.276435
2.7533		0.145912
1.80223		1.13397
1.53781		1.30239
0.0260713		0.486932
0.475576		1.30032
0.348256		2.20481
1.01425		1.0941
0.453236		0.520471
0.381817		0.579885
0.698116		1.01805
0.17641		1.30473
0.0265551		1.28621
0.964133		0.827262
0.239766		0.736268
0.309697		0.280452
0.127656		0.431868
0.545588		0.981575
0.821564		1.25749
0.844459		1.01582
0.265726		1.79187
0.641782		0.10545
0.680615		0
1.30013		0.679582
0.124646		2.07159
0.417368		1.19996
1.97461		0.153273
1.04782		0.849753
0.142946		2.75184
0.988601		0.964245
0.351828		0.0187819
0.21896		0.555299
3.32553		1.08083
2.98917		1.32529
4.25711		0.694928
1.43807		2.13545
1.52062		3.80319
0.473136		1.81554
2.02592		2.14751
1.98695		0.883934
0.195919		0.18467
1.7786		0.45467
1.9461		0.644036
1.61495		0.124399
1.44405		1.77592
1.25745		0.859735
1.66676		0.471527
0.760311		0.211295
0.569881		0.957183
0.394235		0.161882
0.0412073		1.04087
0.131566		0.595403
0.0460533		0.0229703
1.17703		2.41854
0.807266		2.45637
0.178249		0
0.133116		0.700128
0.381611		0.412344
0.324861		0.650252
0.212323		1.37331
0.0388588		1.81706
0.0232017		1.67253
0.0237093		0.993165
0.223375		2.11583
0.115159		0.115407
0.0131118		0.401998
0.104469		2.27952
0.0133635		0.0178195
0.126032		2.1027
0.0223494		1.44107
0.839857		0.782873
		1.23253
		0.360606
		0.276976

## Sheet: Fig.4e
siNT	siMAP3K1	siMAPK11	siPPP2R1A
0.531315	0	0	0.144767
1.27206	3.09416	0.011205	0.0304235
1.14545	0.349681	0.0649262	0
0.785087	0.767271	0.0883134	1.19368
1.20831	1.01772	0.405224	0.410447
3.80009	0.202147	0.203401	0.289536
0.679207	0.733562	0.272301	0.434253
0.714381	0.557517	0.0249106	0.0171306
0.671416	0.164377	0	0.00580174
2.54665	1.13112	0	0
2.69539	0.787284	0	0
1.61868	0.386622	0	0.0273963
1.94614	0.0279028	0.00973807	2.51653
0.834282	0.0559687	0	0
0.67441	1.27837	0.00800111	0.0446714
2.36717	2.84298	0.799153	0.0834741
0.460028	1.90402	0.0651567	0.220666
1.48668	0.476585	0	0.0382544
1.44017	0.131525	0.00688412	0.475015
1.05975	0.34954	0	0
0.449171	0.319311	0.779789	0.30149
2.49872	0.115044	3.28216	0.0199407
0.64535	0.0180341	0	1.60195
0.424145	2.19599	0	0.247197
1.10248	0	0.00888899	0.00692687
2.40942	0	0	0.0507254
0.792873	0.184962	0.106999	1.22552
0.142723	0.0308583	0.00728649	1.55996
0.869383	0	0	0.32449
0.788517	0	0.0461641	0.263898
0.300931	0.204169	0.0376796	1.01326
0.7941	0	0	0.180278
4.24182	0.931418	0	0.372179
0.284869	0.437196	0	0.0187775
2.21837	0.00747164	0	1.03403
1.31683	0.0781505	0	0
0.34893	0.247164	0	0.266544
1.36568	0	0.00602435	0.229423
2.14624	0	0	0.484522
1.25172	0.0191541	0.0122913	0.103151
1.00889	0.686823	0.00241234	0.140086
1.14612	0.0963296	0.146006	0.173725
2.39089	0	0.287495	0.0274655
1.13281	0.388377	0.351152	0.140698
0.907278	0.0517832	0	0.0758312
3.31462	0.0373413	0.90411	0.438339
1.40697	0.0521986	0.211478	0.820426
2.91687	0.78484	0.0439804	0.126896
0.691382	0.0150936	0.0833706	0.319682
2.37786	0.860715	0	0.114822
0.513004	0.285184	0.137376	0.0728847
3.20859	1.14793	0	0.011565
1.16496	0	0.141707	0
0.104269	0.764994	0.333092	0
2.44428	0.505473	0.0391471	0.0226646
2.57518	1.15963	0	0.111949
2.50535	0.547066	0.548477	0.0260823
5.0664	1.19568	0.0893539	0.0062677
3.49494	0.657742	0.320255	0.0328838
1.72976	0.384647	0.167743	0
0.416471	0.504548	0.0101764	0
0.437749	0.118393	0	0
2.41949	0.475642	0	0.0130655
0.0217604	0.151508	0.129449	0.0522011
0.435028	0.139146	0.0206482	0.0234868
0.481073	0.0417458	0	0.0547111
2.82105	0.203743	0.2672	0.0491949
1.8967	0.65577	0.0617465	0
0.580713	0.0192336	0	0
0.410565	0.192594	0.0890915	0.535396
0.546515	0.0931433	0	0
0.894797	0.023654	0.033548	0.171971
0.0341039	0.245732	0	0.146457
1.62272	0.621436	0	0.0786158
1.79104	0.24462	1.21679	0.0422933
0.44625	0.175198	0.54651	0.0153986
0.78593	0.385469	0.147457	0.0116213
0.590653	0.795322	0.218965	0
0.4389	0	0	0.387186
0.582848	0	0.036761	0
1.55638	0.401205	0.105557	0.0163692
0.425926	1.15843	0.172613	0.541582
3.38951	0.335079	0	0.400973
0.865538	1.12327	0.100184	0.0913035
3.16447	0.0330408	0	0.0741482
0.511866	0.26408	0	0.0578004
0.0531902	1.35491	0	0.00378299
0.494525	0.251987	0	0
0.425002	0.764563	0.0979486	0
0.158777	0.118951	0	0.0229686
0.0682943	0.52345	0	0.492531
0.198207	0.290474	0	0.278799
0.573465	2.05066	0	0
0.228967	2.95272	0	0.127391
0.398141	0.141157	0.0148992	0
0.135312	0.517288	0.0312681	0
0.505457	0.192114	0	0
0.617961	0.115946	0	0.0241149
0.181185	0.138317	0.0187344	0.0714775
1.22805		0.214034	0.0488661
0.293045		0.112456	0.202063
0.156556		0.242594	0
2.1404		0	0.0944299
0.116885		0	0.0274649
0.371821		0.0812688	0.465146
1.00321		0.164129	0.178754
0.392811		0.0954601	0.023313
0.500144		0	0
0.169523		0	0.0238288
0.637059		0.0131567	0.0933571
0.117475		0	0.0867073
1.05088		0.208691	0.650923
0.849606		0	0.415586
0.995662		0	0.25227
0.281602		0.00863416	0.0748573
0.370926		0	0
0.00783076		0.155505	0.110721
0.020841		0.0285193	0.0691031
0.157371		0.034757	0.119363
0.213998		0
0		0
0.45001		0.00490345
0.396431		0.00683641
0		0.0739509
0.362732		0
0.0637333		0.288437
0.376307		0.00962434
0.904332		0
1.54356		0.0879668
0.27382		0
0.75529		0.100479
0.400106		0
2.27802		0
0.753315		0
0.694821		0.0692665
0.284136		0.309243
0.168883		0
0.18632		0
0.230851		0.538501
0.0320546		0.00552626
0.665917		0.11083
0.515489		0.143163
0.316385		0
0.520529		0.137879
0.822454		0
0.472233		0
0.900478		0.050671
1.36365		0
1.05311		0
0.0805008		0.298092
0.426176		0.00633148
0.610375		0.00610616
0.88893		0.51353
1.04564		0.0366058
1.11532		0
0.889059		1.13898
1.48694		0
0.344436		0
0.452246		0
0.878836		0.0479948
2.4495
0.435808
0.737006
0.981192
0.333973
0.500971
0.680523
0.257903
0.963334
0.0990686
0.369316
4.07637
0.270041	0.0399028	0.172549	0.0695793
0.337785	1.01188	0.0320145	2.61896
1.8726	0	0	1.754
0.675777	0.320073	0	0.346291
0	0.300378	0	0.213587
1.13066	0.0238809	0.0072985	0.365669
0.37999	0.0241507	0	1.89535
0.220284	1.42092	0.0354214	0.0605065
0.0910222	0.201212	0.131857	0.273067
0.200523	0.217305	0.33768	0.391256
0.297252	0.270459	0.138663	1.70513
0.285741	0	0.169558	0.0896588
0.121723	0.180818	0.0530672	1.24257
0.0989669	0.119821	0.260828	0.237055
0.0647577	0	0	1.57242
0.734679	0.333778	0.231966	0.0410178
0.141147	0.489965	0	0.223652
0.126385	0	0.0853661	0.492615
0.368798	0.274022	0.0576853	1.67133
0.777582	1.01563	0.0298263	0.942034
0.152348	0.538447	0	0.0713504
0.0164092	0.794299	0.0372755	1.25609
0.474226	1.33735	0	0.00670647
1.47952	0.00843415	0	0.479904
0.171092	0.0690907	0.268554	4.03515
0.020864	1.26819	0	0.388788
0.0668877	0.0391234	0.0727726	0.178517
0.569084	0.036516	0.0159201	0.0919045
1.13887	1.08208	0.0884263	0.0823797
0.358567	1.63005	0.411813	1.67298
0.904272	0.130673	0.180504	0.674254
0.572993	0.658349	0	0.566125
0.695868	0.0158526	0.157313	0.767802
0.85169	0.0898416	0	0.478173
1.77747	0.557696	0	1.86635
0.758297	0.345935	0.210129	0.00760519
1.15153	0.0118457	0.018611	0.322054
0.787789	0.337193	0.0254825	0.314267
0.982557	0	0.00734353	1.84191
0.873793	0	0.0811982	0.357627
0.148114	0.33069	0.353264	0.823055
0.557745	4.30962	0	0.00708491
3.10364	3.13671	0	0.596973
1.51967	0	0.241822	0.643609
0.0686799	0.128469	0	0.159847
1.28867	0.122544	0.0914772	0.625727
1.09734	1.04422	0.530191	0.236921
0.134838	0.570976	0.0904745	0
0.256814	0.39707	0.119857	0.104111
0.952223	0.227807	0.668962	0
0.89672	1.68726	0.0660207	0.479636
0.471607	1.53934	0	0.0803984
0.445402	3.31103	0.324353	0.0355507
1.47689	0.33423	0.0341146	0
1.16621	1.53299	0.0898709	0.0929884
0.20699	0.761703	0.112584	0
0.180567	0.207875	0.199463	0.559107
0.936164	0.739886	0.135908	1.46018
0.583973	0.469431	0	0.402275
0.951317	0.402665	0.541244	0.228205
0.319826	0	0.0322302	0.717776
0.310507	0.106567	0.0913728	0.573192
0.557891	0.367504	0.455868	0.301664
0.594088	0	0	0.0503781
0.417538	0	0.076523	2.55732
4.00242	0.035766	1.03782	0.277115
4.16504	6.06967	0	0.912442
1.4357	1.75653	0	0.183775
1.82109	0.105922	0.105128	0.382972
1.3297	0	0	0.413062
3.01068	0	0	0
0.446579	1.53068	0	0
1.2482	0.00875616	0	0
0.619136	0.326337	0.298659	0.109403
1.28197	0	0.479109	0.505824
1.28195	0.346473	0.0626191	0.125192
0.77841	0	0.296345	0.224671
0.978978	0.539479	0	1.99703
0.422405	0.0286975	0.559233	0.45204
1.41658	0.178129	0	0.301137
0	0.109676	0	0.78706
1.53986	0.502383	0.0854173	0.4004
0.705134	0	0.553191	0.563135
0.936602	0.828207	0.0705548	0.326278
0.652308	0.652116	0.491347	0.428394
0.733066	0	0.277557	0.830763
1.47283	0.0880178	0	0
0.989137	0.295516	0.0709803	1.00934
0.667627	0.052376	0	4.13015
0.406293	0.403531	0.596037	1.01847
1.85881	1.47769	0.375577	0.257348
0.0421211	0.0749195	0.178678	2.60664
1.17843	0.426911	0.136775	0.0879369
1.09411	0.0416304	0.484929	0.201542
0.163309	0.409393	0.570797	0.460224
0.903223	0	0	0.195691
1.72583	0	0.264429	0.0679429
0.862615	0.858066	0.0492206	0.129646
0.268325	0.0123078	0.697782	0.45383
1.68119	0.59221	0.363889	0.725185
0.705844	0.058646	0.133475	0.642092
1.80237	0	0	0.173209
2.00868	0.143693	0	0.335007
0.547713	0.0978259	0.21277	0.158024
2.60699	0.940731	0.050376	1.62122
0.329467	0.547205	0.241125	2.28263
0.600847	0.332227	0.144044	1.10847
0.133965	0.150153	0	0
0.427465	0.0482588	0.775237	1.15758
0.909151	0.185848	0.266171	0.0780983
1.04873	0.0208834	0.278382	0.113733
1.36254	0.58874	0.402829	0.549403
1.28274	0.182392	0.317537	0.902852
1.02328	0	0.43006	0
1.54359	1.20257	0	1.8391
0.0165065		0.107958	0.998225
2.98989		0.235857	2.06747
0.226622		1.39736	0.169052
3.82695		1.97332	0
0.428036		1.45297	1.37478
1.9263		0.359433	0.234646
1.07791		1.48245
1.26368		0.381504
1.75756		3.33701
2.05839		1.55425
0.974971		0.181619
1.76011		0.417136
1.19193		0.177984
2.64715		0.654953
1.75483		0.864363
1.44412		1.34407
1.79917		0.357298
0.577323		5.83213
0.270034		1.53723
0.475833		0.0726642
0.0848907		0.385301
1.87419		0.0974479
3.6881		0.00977639
0.730882		0.28246
0.554824		0.189973
1.074		0.0215276
0.568384		0.0334911
3.28102		1.19421
0.0368196		0.701577
3.17816		0
0.89763		0
1.25406		1.10919
1.06697		0.835891
0.647525		0.0684132
0.659941		0.136828
0.571838		0.41897
0.944444		0.469017
0		0.234912
0.708098		0.129458
0.0344399		1.21463
1.6377		0.631303
1.35127		0.140261
3.97471		2.24802
1.62038		0.474617
3.14051		0.272625
0		0.268735
1.04927		0
1.19536		0.0687654
0.366416		0.302593
0.975874
0.0444775
0.912327
0.341536
0.451284
0.228583
0.957964
0.511208
4.29343
0.392675
1.90332
0.101849
0.572
0.68973
1.27359
4.62262
0.0606168
1.29941
0.259004
0.529772
0.801554
1.02174
0.397698	0.699314	0.557141	0.124156
0.366368	0.189326	0	0.488172
1.75636	0.114535	2.68837	0.111885
2.90856	1.24464	0.103847	0.530659
0.920202	1.40989	0.0866623	3.01288
0.295505	0.00585951	0.261237	0.251524
0.546564	0.947392	0.146842	0.834896
0.300086	0	1.43867	0.396828
0.0956161	0.0955794	0.35679	0.35616
1.92901	0	0.0687477	0.495903
4.88703	0.664651	0.021528	0.243767
0.206162	0.48339	0.381316	0.163978
0.138931	0	0.117401	0.956495
0.241832	2.59571	0.19382	0.115255
0.60919	3.40055	0	0.0129469
1.09747	2.50919	0.40937	0.294761
0.783923	1.43323	0.193396	0.264792
0.516678	0.978616	0.145643	0.217339
0.393631	0.326679	0.960113	0.0513426
1.07745	0.201683	0.624876	0
3.70897	1.2197	0.180833	0.914539
3.30508	0	0	0
0.668812	0.131031	0.0224292	0.161784
0.894304	0	0.139719	0.226318
0.564926	0	0.0308898	0.575879
1.5156	0.635734	0.221406	0
1.2164	0.722044	0.152155	0.00279427
0.732473	1.12336	0.0421078	0.398146
0.476681	1.34675	0.279962	0.283607
1.14883	0	0.885336	0.44222
0.737782	0.649399	0.222736	0.00559501
0.292233	0.108369	0	0.00822235
0.111387	1.0893	0.530251	0.340578
0.322374	0	0.0219218	0.333187
2.44526	0.395532	0.00564318	0.199311
2.48484	0.54678	0.0147989	0.39937
0.411033	0.133449	0.391957	0.149664
0.740161	0.125403	0.0803581	0
0.916939	2.05402	0.549004	0.309881
0.853584	0.0953871	0.588682	0.281152
2.78938	1.05498	0.0123614	0
1.892	1.82642	0.491381	0.241041
0.282917	1.04412	0.684596	0.117349
0.344423	0.132913	0.0457615	0.986261
0.819941	1.65344	0.283782	1.1112
0.610908	0.0137448	0.0368404	0.539745
0.511399	0.143982	0.453338	0.66812
2.39867	0.0159056	0	1.8608
0.443224	0.310723	0.220107	0.425842
0.499688	0.327552	0	0.152286
1.39305	0.107	0.161712	0.517736
2.36736	0.338908	0.0393853	0
0.694938	0.222387	0.00414137	0.941964
0.574023	0	0.0742403	0
0.323724	0.161262	0.00942687	0.565922
2.73036	0.390155	0	0.33782
1.42228	0.862693	0.0638748	0.21684
0.490074	0.412866	0.33403	0.246718
1.23445	0.419694	0.213713	0.70135
0.361892	0	0.0868046	0.071092
1.90953	0.0289554	0	1.07871
0.929775	0.62091	0.236498	0.0130433
0.102488	0.660456	0.323934	0.101469
1.27989	0.133019	0.0549889	0
0.824596	0.0396189	0.0507874	0.0608224
1.40229	0.431342	0	0.108228
1.73225	0.297039	0	0.0211342
0.523022	1.31189	0	0
1.04579	0.524555	0.0270725	0.223256
0.259568	0.175773	0.941805	0.0336444
0.208678	0.954925	0.0797022	0.158461
0.5197	0.458319	0.0664433	0
1.55794	0.0633709	0.222034	0.0154589
0.96761	0.169239	0.391041	0
2.60512	0.725427	0.623814	1.0019
0.718809	0.251937	0.529332	0
2.15041	0	0.206167	0.070389
2.47308	0.63798	0.420785	0.00928108
2.10339		0.172356	1.07725
2.96996		0.45564	0
1.04217		0.200216	0.130536
0.334408		0.140477	0.576287
2.95277		0.0190297	0.218363
1.36409		1.34096	0.437355
2.36736		0.158786	1.08743
1.0586		0.916307	0
0.525204		0.0704633	0.595945
2.90123		0.477365	0.852424
2.14678		1.46162	0.6959
0.372402		0.317425	0.574837
0.930795		0.206599	0.395699
0.00706238		0.144882	0.230653
0.551414		0.314376	0.556573
6.63087		0.318495	0.279689
1.16253		0	0.872167
0.296255		0.0954945	0.603938
0.391385		0.0840361	0.463894
0.842006		1.01478	0.332822
0.380556		0.172987	0.00966452
1.23067		0.460608	0.0240386
0.362414		0.0207851	0.433822
1.19605		0.727642
0.119134		0
1.17241		0
1.11077		0.0312421
1.32048		0.2472
2.04141		0.0265453
2.08853		0.137734
2.15202		0.560006
1.91575		0.346452
0.701967		0.0975994
1.41421		0.477328
0.343486		1.50965
0.00833616		0.160292
0.0519449		0.28834
0		0.998288
0.18		0.468751
0.00105246		0.186101
0.0591379		0.381198
0.0788752		0.852317
0.608964		0.13827
0.0702826		0.305301
0.122378		0.404011
0		0.552753
0.199843		0.189526
0.0649311		1.33473
0.145318		0.682079
0.432501		2.19166
0.0654346		0.345655
0.295015		0.280406
0.144663		0.0508545
1.2632		0.0196563
0.333385		0.0888861
0.0446034		0.774227
0.108985		0.490698
0.0570704		0.484067
0.0537685		0.658693
0.01235		1.80732
0.0591549		0.208277
0.170179		0.194685
0.290947		0.509889
0.142697		1.29048
0.322761		1.07846
0.191746		0.0106559
0.308581		0.941541
0.199763		1.85028
0.0854031		0.820227
0.0528513		1.901
0.547834		0
0.149272		0.0483607
0.446335		0.442524
0.0983922		0.22365
0.439795		0.158676
1.6814		0.536469
0.734237		0.427166
0.98709		0.00452018
0.205485		0.505272
0.243075		0.150503
2.42394		0
0.336462		1.24604
2.09246		0.608757
0.5051		0.019048
0.279832		0.448064
0.507944		1.03013
0.515955		0
0.368699		0.0765469
0.158017		2.15193
0.494895		0.435481
0.246659		0.376638
8.52369		1.52859
3.16033		2.24127
8.85565		1.5043
2.12401		2.63754
0.371248		0.364698
0.876162		0.186106
0.492051		1.03778
0.115659		0
0.270295		2.07348
0.51145		0.332805
0.0987298		3.16558
		0.140898
		0.156213
		0.40087
