# Supplementary material for: Novel kinase regulators of extracellular matrix internalisation identified by high-content screening modulate invasive carcinoma cell migration
Source: PLoS Biol. 2024 Dec 12;22(12):e3002930. doi: 10.1371/journal.pbio.3002930 (PMC11637276; doi:10.1371/journal.pbio.3002930)
Supplement: S5 Data — The biological replicates are colour coded. (XLSX) [file pbio.3002930.s027.xlsx]

## Sheet: Fig.5c
Velocity						Directionality
DMSO	10µM SB202190	50µM SB202190	10µM SB203580	50µM SB203580		DMSO	10µM SB202190	50µM SB202190	10µM SB203580	50µM SB203580
0.834	0.11	0.16	0.33	0.09		0.834	0.68	0.434	0.158	0.238
0.634	0.2	0.07	0.46	0.05		0.634	0.894	0.129	0.713	0.847
0.657	0.4	0.35	0.4	0.11		0.657	0.905	0.807	0.705	0.159
0.56	0.16	0.12	0.52	0.09		0.56	0.79	0.178	0.873	0.169
0.805	0.39	0.05	0.34	0.04		0.805	0.782	0.223	0.594	0.851
0.753	0.11	0.14	0.34	0.36		0.753	0.432	0.48	0.734	0.755
0.565	0.34	0.11	0.38	0.07		0.565	0.837	0.383	0.859	0.471
0.175	0.2	0.18	0.4	0.23		0.175	0.726	0.692	0.884	0.405
0.744	0.31	0.1	0.33	0.18		0.744	0.794	0.597	0.824	0.253
0.784	0.03	0.06	0.34	0.07		0.784	0.521	0.72	0.708	0.1
0.36	0.21	0.06	0.46	0.15		0.778	0.776	0.531	0.802	0.281
0.32	0.24	0.09	0.25	0.07		0.778	0.677	0.255	0.679	0.235
0.23	0.41	0.08	0.18	0.09		0.34	0.955	0.31	0.096	0.208
0.32	0.27	0.06	0.24	0.13		0.738	0.878	0.206	0.304	0.514
0.2	0.2	0.07	0.41	0.08		0.263	0.797	0.439	0.93	0.202
0.31	0.12	0.13	0.33	0.05		0.968	0.856	0.622	0.886	0.679
0.52	0.45	0.14	0.25	0.1		0.11	0.926	0.622	0.62	0.262
0.36	0.33	0.02	0.21	0.11		0.67	0.911	0.202	0.364	0.09
0.32	0.21	0.09	0.67	0.13		0.541	0.118	0.798	0.776	0.214
0.39	0.42	0.01	0.19	0.12		0.792	0.965	0.598	0.222	0.148
0.44	0.4	0.03	0.16	0.19		0.714	0.934	0.744	0.657	0.635
0.37	0.45	0.16	0.66	0.19		0.71	0.647	0.198	0.814	0.623
0.4	0.22	0.04	0.11	0.1		0.836	0.728	0.581	0.204	0.599
0.24	0.26	0.18	0.15	0.12		0.546	0.737	0.93	0.072	0.209
0.43	0.45	0.08	0.28	0.09		0.589	0.833	0.296	0.701	0.327
0.35	0.45	0.06	0.22	0.1		0.597	0.864	0.159	0.102	0.417
0.36	0.48	0.08	0.31	0.17		0.843	0.892	0.215	0.94	0.167
0.32	0.21	0.24	0.76	0.07		0.636	0.851	0.708	0.962	0.139
0.54	0.24	0.11	0.23	0.06		0.953	0.844	0.073	0.092	0.608
0.31	0.28	0.05		0.17		0.315	0.876	0.505		0.144
0.54	0.32	0.12	0.27	0.05		0.886	0.915	0.12	0.677	0.345
0.18	0.3	0.17	0.21	0.11		0.135	0.858	0.701	0.265	0.521
0.33	0.49	0.1	0.54	0.08		0.804	0.684	0.145	0.688	0.34
0.27	0.07	0.17	0.33	0.19		0.784	0.362	0.805	0.75	0.858
0.41	0.47	0.06	0.26	0.2		0.816	0.934	0.155	0.291	0.076
0.55	0.34	0.98	0.34	0.1		0.839	0.867	0.908	0.853	0.174
0.72	0.25	0.09	0.23	0.1		0.199	0.811	0.527	0.393	0.569
0.41	0.32	0.06	0.23	0.09		0.733	0.425	0.519	0.813	0.373
0.53	0.24	0.12	0.15	0.31		0.826	0.239	0.208	0.275	0.309
0.58	0.14	0.06	0.28	0.14		0.785	0.452	0.289	0.578	0.108
0.55	0.26					0.271	0.38
0.51	0.21					0.878	0.28
0.23	0.19					0.585	0.159
0.46	0.2					0.588	0.4
0.63	0.24					0.872	0.321
0.4	0.22					0.791	0.252
0.61	0.18					0.921	0.158
0.67	0.17					0.839	0.442
0.65	0.25					0.882	0.826
0.5	0.37					0.853	0.794
0.47	0.21					0.852	0.085
0.58	0.26					0.849	0.547
0.68	0.14					0.904	0.589
0.52	0.18					0.924	0.621
0.48	0.1					0.947	0.146
0.4	0.23					0.826	0.731
0.41	0.09					0.875	0.14
0.54	0.19					0.875	0.279
0.6	0.16					0.757	0.396
0.54	0.32					0.947	0.807
0.42	0.27					0.592	0.783
0.5	0.16					0.61	0.801
0.32	0.1					0.563	0.829
0.47	0.15					0.396	0.895
0.53	0.48					0.529	0.822
0.62	0.23					0.283	0.794
0.49	0.08					0.629	0.968
0.78	0.21					0.22	0.894
0.62	0.38					0.901	0.723
0.53	0.21					0.435	0.93
0.54	0.2					0.742	0.742
0.41	0.29					0.655	0.847
0.33	0.05					0.711	0.704
0.32	0.22					0.879	0.71
0.41	0.1					0.883	0.41
0.44	0.15					0.897	0.225
0.52	0.22					0.823	0.896
0.3	0.25					0.874	0.635
0.3	0.35					0.951	0.743
0.24	0.06					0.388	0.741
0.31	0.08	0.1	0.39	0.22		0.555	0.451	0.186	0.104	0.012
0.44	0.3	0.05	0.28	0.11		0.879	0.733	0.314	0.854	0.139
0.5	0.43	0.05	0.19	0.07		0.834	0.876	0.338	0.251	0.264
0.34	0.28	0.04	0.29	0.16		0.546	0.689	0.185	0.906	0.378
0.43	0.13	0.01	0.17	0.31		0.737	0.071	0.89	0.676	0.698
0.33	0.23	0.05	0.48	0.22		0.593	0.851	0.207	0.77	0.194
0.45	0.19	0.01	0.38	0.17		0.431	0.819	0.322	0.856	0.103
0.42	0.39	0.02	0.32	0.1		0.786	0.217	0.192	0.86	0.549
0.4	0.11	0.04	0.43	0.1		0.043	0.077	0.152	0.7	0.08
0.48	0.08	0.07	0.43	0.05		0.714	0.393	0.578	0.34	0.171
0.34	0.08	0.09	0.24	0.18		0.782	0.443	0.16	0.322	0.181
0.57	0.27	0.02	0.29	0.17		0.706	0.828	0.238	0.695	0.028
0.53	0.39	0.05	0.34	0.16		0.789	0.938	0.033	0.352	0.017
0.3	0.15	0.05	0.29	0.07		0.631	0.059	0.123	0.663	0.552
0.47	0.19	0.03	0.27	0.1		0.475	0.513	0.239	0.493	0.074
0.57	0.26	0.06	0.46	0.03		0.308	0.764	0.101	0.8	0.483
0.37	0.17	0.05	0.16	0.11		0.527	0.744	0.14	0.253	0.167
0.47	0.23	0.03	0.28	0.13		0.754	0.841	0.383	0.655	0.039
0.46	0.11	0.02	0.17	0.13		0.829	0.33	0.462	0.673	0.061
0.43	0.17	0.05	0.29	0.24		0.769	0.843	0.105	0.749	0.906
0.46	0.27	0.05	0.34	0.12		0.433	0.694	0.393	0.679	0.163
0.6	0.16	0.03	0.34	0.1		0.747	0.704	0.408	0.65	0.286
0.32	0.14	0.02	0.34	0.16		0.674	0.557	0.937	0.794	0.493
0.4	0.12	0.04	0.42	0.07		0.537	0.062	0.42	0.83	0.222
0.25	0.13	0.1	0.4	0.24		0.559	0.747	0.039	0.811	0.885
0.67	0.2	0.08	0.11	0.07		0.874	0.934	0.268	0.446	0.289
0.49	0.21	0.12	0.25	0.04		0.599	0.65	0.088	0.533	0.359
0.39	0.17	0.08	0.34	0.14		0.472	0.782	0.286	0.847	0.278
0.5	0.11	0.01	0.31	0.07		0.436	0.395	0.62	0.398	0.414
0.25	0.28	0.02	0.18	0.14		0.184	0.559	0.597	0.168	0.189
0.33	0.31	0.04	0.59	0.11		0.655	0.143	0.42	0.804	0.391
0.64	0.26	0.02	0.49	0.07		0.823	0.35	0.624	0.503	0.167
0.5	0.08	0.04	0.21	0.1		0.023	0.062	0.217	0.733	0.165
0.32	0.19	0.08	0.3	0.08		0.526	0.886	0.181	0.742	0.421
0.41	0.05	0.02	0.36	0.11		0.684	0.597	0.549	0.034	0.286
0.49	0.14	0.05	0.32	0.04		0.824	0.219	0.229	0.767	0.434
0.36	0.16	0.05	0.21	0.07		0.601	0.565	0.844	0.328	0.578
0.3	0.23	0.04	0.63	0.11		0.827	0.768	0.665	0.56	0.403
0.49	0.18	0.06	0.33	0.06		0.209	0.749	0.243	0.803	0.125
0.49	0.09	0.03	0.59	0.23		0.162	0.472	0.297	0.781	0.14
0.53	0.22	0.12		0.09		0.423	0.258	0.076		0.539
0.51	0.06	0.07		0.09		0.796	0.484	0.083		0.22
0.44	0.14	0.03		0.05		0.419	0.651	0.1		0.054
0.4	0.26	0.06		0.09		0.67	0.735	0.279		0.227
0.41	0.24	0.04		0.18		0.839	0.586	0.222		0.539
0.45	0.11	0.03		0.22		0.896	0.608	0.551		0.303
0.55	0.13	0.03		0.07		0.606	0.427	0.246		0.05
0.51	0.13	0.02		0.12		0.571	0.727	0.372		0.77
0.45	0.24	0.03		0.07		0.393	0.684	0.171		0.306
0.57	0.27	0.03		0.12		0.92	0.787	0.299		0.788
0.42	0.19					0.653	0.874
0.45	0.24					0.853	0.874
0.48	0.18					0.851	0.57
0.28	0.15					0.825	0.386
0.5	0.2					0.129	0.344
0.34	0.17					0.696	0.036
0.52	0.22					0.602	0.505
0.37	0.31					0.691	0.608
0.49	0.22					0.734	0.735
0.48	0.21					0.85	0.154
0.82	0.28	0.11	0.21	0.07		0.411	0.717	0.006	0.426	0.284
0.45	0.22	0.08	0.17	0.09		0.501	0.313	0.159	0.624	0.186
0.62	0.21	0.08	0.09	0.04		0.587	0.39	0.108	0.221	0.26
0.44	0.11	0.07	0.25	0.03		0.464	0.225	0.515	0.878	0.375
0.92	0.28	0.05	0.44	0.07		0.482	0.093	0.773	0.873	0.408
0.56	0.38	0.16	0.22	0.03		0.017	0.381	0.149	0.397	0.551
0.33	0.37	0.02	0.12	0.05		0.373	0.802	0.402	0.602	0.308
0.4	0.19	0.07	0.11	0.17		0.544	0.721	0.696	0.846	0.359
0.67	0.22	0.07	0.03	0.11		0.734	0.851	0.2	0.549	0.214
0.3	0.53	0.13	0.14	0.11		0.74	0.39	0.044	0.283	0.117
		0.1						0.039
0.74	0.21		0.16	0.03		0.411	0.415		0.593	0.796
0.31	0.17	0.12	0.13	0.16		0.323	0.411	0.357	0.531	0.236
0.42	0.32	0.08	0.24	0.07		0.735	0.451	0.201	0.429	0.145
0.5	0.4	0.03	0.08	0.06		0.743	0.142	0.562	0.603	0.087
0.76	0.37	0.05	0.28	0.04		0.342	0.55	0.612	0.203	0.501
0.76	0.25	0.05	0.22	0.09		0.638	0.443	0.493	0.835	0.221
0.53	0.35	0.18	0.14	0.06		0.844	0.122	0.185	0.61	0.325
0.82	0.1	0.08	0.19	0.04		0.239	0.233	0.137	0.278	0.752
0.66	0.4	0.03	0.07	0.14		0.112	0.412	0.453	0.466	0.103
1.03	0.2	0.1	0.03	0.02		0.489	0.168	0.039	0.249	0.563
		0.19						0.138
0.63	0.4		0.12	0.1		0.405	0.319		0.506	0.125
0.67	0.46	0.14	0.22	0.04		0.239	0.126	0.249	0.852	0.227
0.46	0.26	0.07	0.08	0.13		0.394	0.283	0.17	0.474	0.218
0.46	0.26	0.1	0.14	0.17		0.624	0.553	0.458	0.333	0.06
0.42	0.39	0.11	0.04	0.07		0.789	0.592	0.246	0.654	0.181
0.48	0.24	0.08	0.17	0.07		0.555	0.124	0.578	0.132	0.258
0.31	0.14	0.04	0.2	0.07		0.341	0.29	0.149	0.257	0.229
0.61	0.24	0.05	0.19	0.15		0.705	0.154	0.177	0.775	0.093
0.52	0.18	0.07	0.02	0.01		0.668	0.077	0.098	0.388	0.631
0.78	0.29	0.03	0.05	0.09		0.872	0.729	0.43	0.658	0.178
		0.02	0.11					0.497	0.365
0.62	0.17			0.11		0.45	0.71			0.253
0.74	0.14	0.11	0.25	0.02		0.454	0.963	0.16	0.316	0.785
0.16	0.35	0.25	0.3	0.06		0.189	0.62	0.048	0.378	0.544
0.62	0.32	0.21	0.23	0.15		0.542	0.878	0.079	0.158	0.227
0.69	0.16	0.14	0.19	0.01		0.865	0.704	0.22	0.124	1
0.5	0.16	0.12	0.15	0.05		0.373	0.487	0.385	0.408	0.211
0.57	0.48	0.28	0.09	0.06		0.763	0.801	0.272	0.324	0.136
0.59	0.35	0.03	0.09	0.09		0.098	0.469	0.143	0.366	0.089
0.25	0.48	0.08	0.08	0.06		0.14	0.227	0.078	0.674	0.325
0.62	0.44	0.05	0.13	0.04		0.638	0.204	0.59	0.883	0.138
		0.24	0.15					0.058	0.641
0.39	0.19	0.05		0.11		0.545	0.264	0		0.04
0.78	0.44		0.09	0.07		0.371	0.79		0.254	0.138
0.87	0.12	0.19	0.05	0.18		0.749	0.1	0.102	0.432	0.08
0.74	0.12	0.07	0.09	0.12		0.212	0.367	0.082	0.347	0.123
0.89	0.31	0.11	0.14	0.06		0.172	0.049	0.037	0.32	0.61
0.49	0.49	0.12	0.17	0.09		0.668	0.188	0.362	0.1	0.062
0.54	0.3	0.08	0.25	0.08		0.663	0.467	0.042	0.288	0.242
0.58	0.6	0.19	0.25	0.04		0.128	0.119	0.022	0.457	0.383
0.74	0.19	0.14	0.21	0.05		0.417	0.586	0.059	0.255	0.255
0.45	0.21	0.11	0.32	0.1		0.477	0.438	0.103	0.85	0.251
		0.08	0.22					0.166	0.782
		0.08	0.13					0.153	0.878
			0.14						0.691

## Sheet: Fig.5d
Velocity					Directionality
siNT	siMAP3K1	siMAPK11	siPPP2R1A		siNT	siMAP3K1	siMAPK11	siPPP2R1A
0.71	0.28	0.41			0.925	0.04	0.67
0.48	0.29	0.18			0.894	0.123	0.732
0.58	0.21	0.2			0.574	0.128	0.31
0.57	0.49	0.44			0.882	0.139	0.527
0.63	0.23	0.4			0.745	0.623	0.675
0.42	0.61	0.65			0.195	0.156	0.363
0.79	0.35	0.28			0.19	0.234	0.539
0.61	0.3	0.56			0.493	0.455	0.27
0.57	0.4	0.58			0.653	0.494	0.083
0.53	0.51	0.53			0.274	0.125	0.361
0.62	0.45	0.32			0.557	0.218	0.196
0.67	0.52	0.65			0.534	0.458	0.364
0.56	0.19	0.53			0.916	0.129	0.524
0.46	0.41	0.25			0.9	0.149	0.389
0.68	0.26	0.64			0.574	0.476	0.329
0.56	0.5	0.56			0.828	0.656	0.379
0.83	0.36	0.11			0.804	0.045	0.273
0.59	0.46	0.48			0.778	0.018	0.262
0.68	0.39	0.43			0.846	0.19	0.364
0.69	0.42	0.3			0.071	0.414	0.145
0.51	0.37	0.3			0.253	0.14	0.777
0.6	0.47	0.71			0.857	0.648	0.421
0.63	0.37	0.53			0.682	0.068	0.849
0.48	0.33	0.5			0.444	0.857	0.715
0.73	0.36	0.25			0.657	0.404	0.392
0.62	0.33	0.42			0.897	0.167	0.719
0.73	0.2	0.46			0.361	0.214	0.391
0.7	0.44	0.36			0.864	0.521	0.874
0.66	0.34	0.23			0.589	0.139	0.753
0.73	0.58	0.11			0.782	0.114	0.074
0.49	0.58	0.81			0.852	0.046	0.145
0.76	0.48	0.58			0.805	0.771	0.595
0.67	0.33	0.29			0.827	0.473	0.908
0.78	0.46	0.43			0.673	0.404	0.223
0.72	0.6	0.47			0.422	0.208	0.528
0.7	0.55	0.47			0.68	0.226	0.309
0.72	0.64	0.47			0.236	0.861	0.768
0.37	0.46	0.46			0.603	0.157	0.705
0.59	0.43	0.45			0.629	0.072	0.377
0.38	0.41				0.153	0.639
0.83	0.41	0.48			0.617	0.045	0.027
0.76	0.47	0.47			0.253	0.521	0.825
0.7	0.48	0.25			0.725	0.469	0.116
0.53	0.34	0.44			0.816	0.115	0.229
0.6	0.88	0.48			0.478	0.044	0.576
0.76	0.81	0.02			0.534	0.448	0.55
0.73	0.78	0.48			0.73	0.305	0.189
0.52	0.61	0.38			0.567	0.25	0.356
0.67	0.59	0.44			0.389	0.647	0.818
0.37	0.75	0.38			0.293	0.795	0.3
1.27	1.32	1.05			0.802	0.844	0.626
1.3	0.6	0.34			0.677	0.206	0.547
0.96	0.74	0.54			0.579	0.812	0.564
1.07	0.27	0.5			0.759	0.077	0.197
1.48	0.73	0.64			0.472	0.19	0.297
0.87	0.85	0.48			0.828	0.219	0.157
0.81	0.65	0.46			0.853	0.326	0.495
0.94	0.39	1.04			0.819	0.036	0.076
1.48	0.49	1.03			0.829	0.123	0.201
1.17	0.23	0.89			0.936	0.163	0.902
0.86	0.56	0.53			0.774	0.305	0.186
1.08	0.8	0.83			0.107	0.593	0.808
1.03	0.95	0.47			0.085	0.706	0.472
0.92	0.58	0.42			0.832	0.583	0.351
0.37	0.97	1.63			0.601	0.193	0.915
0.9	1.03	0.83			0.892	0.29	0.162
0.85	1.1	1			0.867	0.819	0.555
1.11	0.99	0.52			0.832	0.846	0.206
0.93	0.44	1			0.785	0.528	0.859
1.32	0.17	0.78			0.902	0.524	0.393
1.1	1	0.83			0.83	0.431	0.946
0.79	0.29	0.79			0.584	0.107	0.311
0.96	0.94	0.95			0.836	0.309	0.643
0.91	0.29	1.3			0.927	0.181	0.58
1.38	1.14	0.28			0.855	0.901	0.606
1.06	0.73	0.68			0.775	0.159	0.152
0.73	0.33	0.51			0.675	0.192	0.269
0.95	0.45	0.32			0.775	0.209	0.579
0.78	0.5	0.99			0.767	0.035	0.196
1.11	0.89	1.18			0.759	0.491	0.62
1.21	0.56	0.67			0.91	0.176	0.195
1.18	0.51	0.62			0.817	0.198	0.685
0.85	0.43	0.43			0.163	0.254	0.452
1.32	0.3	0.44			0.951	0.22	0.259
1.13	1	0.64			0.857	0.761	0.363
0.9	0.47	0.74			0.652	0.282	0.899
1.32	0.82	0.71			0.762	0.524	0.072
0.53	0.59	0.48			0.205	0.282	0.797
0.99	0.44	0.28			0.406	0.239	0.069
1.1	0.57	0.29			0.905	0.724	0.052
1.13					0.923
1.38	1.06	0.72			0.881	0.927	0.674
0.9	1.03	0.74			0.612	0.723	0.172
1.09	0.66	1.04			0.864	0.467	0.817
0.96	0.76	0.46			0.761	0.211	0.072
0.95	1.08	0.34			0.781	0.852	0.157
1.2	0.53	0.93			0.448	0.254	0.096
0.8	0.29	0.35			0.612	0.593	0.372
0.74	0.97	0.35			0.772	0.513	0.128
1.47	0.79	1.02			0.82	0.669	0.151
0.82	0.38	0.95			0.867	0.019	0.144
0.57	0.19	0.26	0.54		0.684	0.104	0.132	0.257
0.64	0.36	0.53	0.13		0.626	0.652	0.237	0.036
0.69	0.19	0.69	0.19		0.594	0.722	0.107	0.003
0.71	0.75	0.22	0.16		0.256	0.201	0.033	0.035
0.96	0.69	0.54	0.28		0.499	0.206	0.129	0.074
0.63	0.68	0.59	0.3		0.448	0.574	0.162	0.343
0.87	0.45	0.64	0.53		0.743	0.329	0.457	0.614
0.62	0.61	0.62	0.45		0.346	0.469	0.24	0.106
0.83	0.63	0.59	0.36		0.179	0.481	0.234	0.226
0.88	0.36	0.61	0.46		0.255	0.128	0.051	0.119
0.63	0.47	0.55	0.19		0.257	0.101	0.66	0.26
0.93	0.67	0.32	0.21		0.543	0.577	0.04	0.101
0.63	0.7	0.48	0.44		0.64	0.155	0.113	0.415
0.87	0.54	0.48	0.2		0.768	0.174	0.666	0.07
0.83	0.61	1.03	0.41		0.811	0.311	0.182	0.318
0.66	0.6	0.75	0.07		0.662	0.384	0.655	0.057
0.9	0.72	0.38	0.16		0.742	0.636	0.132	0.491
1.02	0.39	0.56	0.32		0.561	0.238	0.806	0.203
0.63	0.74	0.47	0.06		0.676	0.316	0.055	0.128
0.86	0.35	0.6	0.46		0.56	0.298	0.572	0.181
0.69	0.38	0.6	0.32		0.208	0.143	0.434	0.322
0.77	0.49	0.5	0.26		0.46	0.57	0.159	0.696
0.77	0.11	0.37	0.08		0.574	0.025	0.055	0.131
1.23	0.63	0.48	0.11		0.844	0.261	0.131	0.081
0.68	0.36	0.4	0.23		0.623	0.055	0.359	0.189
0.71	0.31	0.59	0.21		0.269	0.161	0.253	0.092
0.8	0.56	0.8	0.17		0.295	0.174	0.574	0.048
0.69	0.47	0.59	0.14		0.622	0.184	0.721	0.132
0.73	0.32	0.8	0.18		0.251	0.045	0.327	0.084
0.65	0.45	0.66	0.49		0.329	0.243	0.374	0.418
0.86	0.82	0.82	0.28		0.6	0.683	0.064	0.385
0.7	0.79	1.03	0.13		0.461	0.092	0.23	0.368
0.73	0.64	0.58	0.3		0.309	0.027	0.235	0.186
0.76	0.55	0.33	0.3		0.359	0.107	0.157	0.349
0.99	0.38	0.14	0.19		0.075	0.473	0.13	0.159
0.37	0.65	0.66	0.28		0.67	0.479	0.791	0.239
0.86	0.44	0.31	0.21		0.05	0.505	0.085	0.032
0.59	0.69	0.58	0.11		0.462	0.216	0.137	0.272
0.58	0.34	0.63	0.4		0.665	0.072	0.448	0.592
0.72	0.36	0.51	0.26		0.79	0.18	0.174	0.316
0.56	0.28	0.49	0.27		0.67	0.31	0.604	0.348
0.55	0.36	0.83	0.22		0.319	0.061	0.265	0.274
0.66	0.24	0.47	0.28		0.53	0.094	0.309	0.029
0.45	0.16	0.46	0.32		0.621	0.589	0.164	0.205
0.65	0.55	0.53	0.42		0.883	0.032	0.417	0.435
0.55	0.67	0.08	0.23		0.619	0.319	0.123	0.282
0.89	0.54	0.77	0.33		0.597	0.088	0.555	0.149
0.55	0.51	0.62	0.12		0.485	0.417	0.113	0.156
0.6	0.36	0.48	0.23		0.827	0.047	0.44	0.328
0.59	0.43	0.46	0.37		0.575	0.319	0.144	0.292
0.92			0.88		0.827			0.09
1.11			0.43		0.457			0.106
1.55			0.45		0.503			0.129
1.09			0.58		0.615			0.127
0.65			0.74		0.421			0.369
0.56			0.39		0.48			0.078
0.8			0.68		0.41			0.255
0.75			0.79		0.387			0.217
0.8			0.55		0.858			0.433
0.85			0.66		0.596			0.269
0.9			0.51		0.067			0.51
1.01			0.66		0.101			0.66
1.15			0.71		0.482			0.71
0.52			0.66		0.453			0.66
1			0.68		0.205			0.68
0.85			0.61		0.696			0.61
0.74			0.23		0.316			0.23
0.8			0.69		0.529			0.69
1.12			0.86		0.814			0.86
0.97			0.27		0.283			0.27
0.87			0.73		0.857			0.73
0.92			0.41		0.941			0.41
0.44			0.12		0.376			0.12
0.45			0.26		0.567			0.26
0.58			0.67		0.625			0.67
0.77			0.63		0.717			0.63
0.89			0.75		0.206			0.75
0.93			0.28		0.147			0.28
1.2			0.27		0.894			0.27
0.73			0.35		0.187			0.35
1.15			0.33		0.164			0.33
0.86			0.51		0.866			0.51
1.11			0.79		0.424			0.79
1			0.52		0.929			0.52
0.62			0.64		0.447			0.64
0.89			0.29		0.84			0.29
0.32			0.2		0.378			0.2
0.81			0.57		0.659			0.57
1.16			0.54		0.905			0.54
0.55			0.52		0.164			0.52
			0.07					0.07
0.97			0.19		0.532			0.19
1.04			0.5		0.817			0.5
1.16					0.188
0.87					0.819
0.93					0.755
0.93					0.941
1.09					0.901
0.75					0.72
1.08					0.014
0.67					0.66
0.55			0.13		0.439			0.166
0.58			0.08		0.894			0.397
0.51			0.27		0.73			0.676
0.67			0.43		0.712			0.688
0.7			0.2		0.884			0.862
0.69			0.33		0.632			0.554
0.45			0.82		0.707			0.081
0.65			0.14		0.909			0.622
0.74			0.55		0.818			0.371
0.54			0.21		0.602			0.672
0.46			0.31		0.578			0.081
0.67			0.32		0.837			0.167
0.65			0.22		0.77			0.063
0.73			0.13		0.26			0.303
0.54			0.2		0.821			0.105
0.73			0.33		0.691			0.596
0.72			0.22		0.036			0.085
0.6			0.33		0.889			0.021
0.65			0.28		0.878			0.829
0.48			0.12		0.694			0.702
0.67			0.1		0.247			0.173
0.81			0.31		0.773			0.394
0.78			0.48		0.131			0.01
0.55			0.28		0.615			0.222
0.7			0.07		0.842			0.11
0.58			0.25		0.562			0.577
0.7			0.43		0.807			0.016
0.57			0.11		0.476			0.198
0.74			0.1		0.132			0.123
0.69			0.43		0.807			0.347
0.43			0.21		0.632			0.234
0.46			0.32		0.939			0.297
0.69			0.61		0.555			0.378
0.84			0.1		0.56			0.158
0.44			0.1		0.612			0.26
0.93			0.15		0.917			0.443
0.41			0.33		0.526			0.241
0.64			0.25		0.858			0.517
0.68			0.47		0.894			0.035
0.75			0.64		0.818			0.423
0.76			0.38		0.667			0.735
0.87			0.18		0.677			0.244
0.82			0.74		0.874			0.216
0.66			0.3		0.768			0.639
0.49			0.14		0.626			0.097
0.55			0.6		0.156			0.08
0.82			0.38		0.869			0.484
0.47			0.35		0.813			0.314
0.88			0.29		0.929			0.373
0.57			0.19		0.117			0.125

## Sheet: Fig.5e
Velocity			Directionality
siNT	siITGA2		siNT	siITGA2
0.73	0.57		0.778	0.731
0.65	0.58		0.619	0.827
0.64	0.6		0.175	0.86
0.81	0.47		0.786	0.447
0.81	0.59		0.708	0.715
0.77	0.28		0.649	0.745
0.7	0.4		0.806	0.804
0.58	0.5		0.7	0.754
1.75	0.54
0.65	0.42		0.783	0.84
1.02	0.59		0.609	0.72
0.84	0.28		0.709	0.545
0.69	0.39		0.186	0.667
0.78	0.36		0.903	0.503
1.06	0.41		0.509	0.836
0.98	0.41		0.783	0.708
0.69	0.57		0.887	0.586
0.72	0.39
0.75	0.55		0.719	0.82
0.9	0.48		0.604	0.817
0.77	0.63		0.573	0.858
0.83	0.39		0.735	0.868
0.62	0.43		0.701	0.227
1.14	0.41		0.776	0.695
0.82	0.52			0.766
0.88	0.51		0.366	0.87
0.67	0.48		0.583
1.03	0.54		0.758	0.22
0.91	0.38		0.825	0.864
0.53	0.43		0.726	0.92
0.81	0.4		0.352	0.953
0.73	0.46		0.888	0.31
0.76	0.7			0.261
0.72	0.48		0.119	0.646
0.78	0.6		0.478	0.894
0.9	0.54		0.662
0.73	0.56		0.834	0.862
	0.63		0.832	0.782
	0.71		0.73	0.745
	0.66		0.761	0.7
	0.47		0.814	0.874
	0.61			0.311
	0.66		0.82	0.328
	0.45		0.592
	0.52		0.885	0.906
	0.51		0.876	0.66
	0.67		0.851	0.287
	0.69		0.825	0.85
	0.75		0.247	0.931
	0.73			0.823
	0.57		0.529
	0.43		0.48	0.339
	0.57		0.781	0.232
	0.4		0.6	0.31
			0.394	0.887
1.06	0.68		0.855	0.381
0.86	1.04
0.96	0.45		0.606	0.768
0.92	0.8		0.889	0.311
0.66	0.7		0.669	0.026
0.76	0.97		0.727	0.944
0.81	0.55		0.733
0.67	0.64			0.667
0.97	0.65		0.736	0.911
0.57	0.45		0.927	0.649
0.8	0.7		0.638	0.843
0.81	0.66		0.894	0.924
0.78	0.59		0.327	0.745
0.57	0.78			0.062
0.87	1.03		0.87	0.263
0.62	0.6		0.835
0.74	0.8		0.581	0.072
1	0.53		0.91	0.517
0.92	0.68		0.831	0.201
0.9	0.54			0.082
1.09	0.74		0.864	0.636
0.53	0.59		0.105	0.424
1	0.79		0.302	0.364
2.04	0.86		0.597
0.82	1.05		0.104	0.735
1.01	0.59		0.679	0.684
0.83	0.6			0.255
0.89	0.64		0.43	0.484
0.87	0.68		0.758	0.165
0.71	0.69		0.413	0.278
0.87	0.91		0.754	0.833
0.78	0.96		0.841
1.02	0.75		0.669	0.214
0.91	0.78			0.734
0.94	0.7		0.034	0.281
1.12	0.67		0.273	0.909
1.07	1.25		0.692	0.7
1.11	0.56		0.367	0.621
0.75	0.52		0.327
0.87	0.76		0.768	0.406
0.91	0.54			0.568
0.92	0.5		0.865	0.154
1.1	0.93		0.77	0.088
1.11	0.62		0.189	0.061
0.95	0.73		0.904	0.142
0.65	0.87		0.294
0.86	1.03			0.049
0.76	0.46		0.4	0.769
0.7	0.82		0.864	0.174
0.65	0.8		0.719	0.9
0.8	0.83		0.1	0.448
0.87	0.44		0.853	0.244
0.83	0.57
0.48	0.6		0.877	0.828
0.92	0.98		0.763	0.498
0.9	0.63		0.245	0.127
0.59	0.6		0.887	0.384
0.85	1.05		0.507	0.316
0.73	0.63			0.835
0.63	0.92		0.914
0.82	0.56		0.192	0.452
0.89	0.76		0.874	0.503
0.81	0.35		0.777	0.269
0.49	0.73		0.853	0.502
0.63	0.47			0.714
0.56	0.47		0.496
			0.748	0.343
1.05	0.74		0.102	0.53
0.65	0.74		0.067	0.46
1.17	0.87		0.162	0.312
0.84	0.71			0.254
0.98	0.5		0.713
0.66	0.71		0.547	0.364
0.7	1.01		0.158	0.312
0.88	0.58		0.62	0.039
1.14	0.8		0.841	0.343
0.95	0.67			0.329
0.91	0.64		0.74
0.99	0.77		0.62	0.775
1.11	0.83		0.776	0.616
1.1	0.51		0.622	0.545
1.1	0.78		0.419	0.621
1.28	0.87		0.235	0.094
0.98	0.56
1.03	0.96		0.582
0.92	0.99		0.617	0.642
1.41	0.62		0.861	0.647
0.95	0.97		0.738	0.208
0.78	0.61		0.778	0.403
0.83	0.58			0.673
1.02	0.7		0.087	0.25
0.84	0.82		0.73	0.311
0.91	0.66		0.139
1.15	1.12		0.834	0.902
1.08	0.67		0.088	0.655
1.13	0.91		0.424	0.652
0.88	0.69		0.751	0.233
0.99	0.65		0.831	0.532
0.95	0.67			0.47
1.17	0.79		0.656	0.094
1.12	0.63		0.514
1.05	1.12		0.687	0.915
1.11	0.66		0.529	0.428
1.19	0.7		0.786	0.796
0.85	1.01		0.602	0.415
1.17	0.6		0.688	0.906
0.55	0.77			0.715
0.74	0.59		0.971
1.1	0.85		0.699	0.747
0.75	0.8		0.48	0.327
1.58	0.62		0.521	0.826
0.83	0.76		0.314	0.234
1.03	1.48		0.167	0.249
1.05	0.72		0.578	0.371
0.87	0.64		0.382
1.06	0.53			0.323
0.96	0.57		0.423	0.864
0.88	0.84		0.769	0.155
0.69	0.85		0.88	0.848
0.89	0.8		0.804	0.311
0.95	0.73		0.247	0.855
1.16	0.81		0.189	0.346
0.95	1.02		0.807
0.75	0.65			0.021
0.77	0.78		0.792	0.651
0.84	0.72		0.08	0.29
0.72	0.63		0.065	0.713
0.75	0.88		0.375	0.226
0.77	0.89		0.746
1	1.03		0.839	0.455
1.04	0.81		0.453	0.602
0.72	0.74			0.071
0.75	0.88		0.509	0.224
1.06	0.8		0.879	0.179
1.02	0.65		0.805	0.419
0.74	0.7		0.263	0.153
0.98	0.98		0.928
0.98	0.44			0.403
1.07	1.34		0.735	0.531
1.37	0.93		0.927	0.744
1.46	0.72		0.342	0.524
1.24	0.93		0.656	0.816
	0.6		0.827	0.584
			0.76
				0.442
			0.593	0.882
			0.477	0.093
			0.143	0.238
			0.158	0.681
			0.663	0.738
			0.026	0.826
				0.84
				0.36
				0.216
				0.212
				0.264
				0.415
				0.252
				0.621
				0.595
				0.439
				0.469
				0.467
				0.268
				0.83
				0.142
				0.211
				0.803
				0.108

## Sheet: Fig.5f
Velocity			Directionality
Control	Okadaic Acid		Control	Okadaic Acid
0.98	0.28		0.151	0.715
1.27	0.59		0.539	0.302
1.07	0.81		0.903	0.3
1.46	0.92		0.935	0.67
1.34	0.97		0.503	0.192
0.86	0.77		0.555	0.31
1.43	0.56		0.968	0.529
0.94	0.3		0.833	0.057
1.5	0.66		0.906	0.164
0.9	1.01		0.44	0.613
1.11	0.47		0.104	0.727
1.19	0.52		0.848	0.161
0.75	0.74		0.201	0.49
0.85	0.33		0.192	0.061
0.87	1.4		0.261	0.869
0.73	0.53		0.535	0.351
0.33	0.6		0.774	0.692
0.81	1.08		0.782	0.926
0.54	0.45		0.795	0.416
0.47	0.52		0.569	0.68
0.53	0.48		0.549	0.047
1.13	0.96		0.848	0.243
0.91	0.82		0.86	0.404
1	0.26		0.097	0.179
0.85	0.51		0.832	0.617
0.67	0.92		0.396	0.409
1.14	0.7		0.842	0.06
1.05	1.04		0.485	0.762
0.84	0.72		0.158	0.477
0.84	0.87		0.843	0.64
1.02	0.42		0.518	0.277
0.78	0.27		0.809	0.339
0.83	0.62		0.064	0.182
0.82	1.05		0.879	0.31
0.31	0.74		0.819	0.408
1	0.13		0.511	0.535
0.62	0.64		0.578	0.27
0.36	0.86		0.725	0.239
0.68	0.66		0.484	0.022
	0.61			0.137
0.84			0.675
0.77	0.83		0.384	0.364
0.89	1.02		0.758	0.096
1.02	0.78		0.775	0.462
0.69	0.55		0.281	0.276
0.95	0.61		0.127	0.244
0.7	0.55		0.031	0.237
0.83	0.91		0.934	0.391
1.09	0.57		0.493	0.077
1.19	0.79		0.588	0.265
	0.67			0.061
0.9	0.59		0.488	0.205
0.84	0.33		0.139	0.325
0.73	0.31		0.054	0.12
0.85	0.93		0.459	0.231
0.73	0.25		0.758	0.048
0.89	0.38		0.767	0.079
0.86	0.4		0.654	0.124
0.62	0.59		0.248	0.133
0.63	0.62		0.383	0.445
0.61	0.44		0.164	0.11
0.74	0.45		0.773	0.314
0.6	0.19		0.706	0.14
0.64	0.27		0.569	0.179
0.83	0.31		0.675	0.322
0.67	0.22		0.547	0.28
0.47	0.31		0.082	0.81
0.8	0.32		0.489	0.446
1.07	0.39		0.151	0.642
0.6	0.32		0.688	0.286
0.46	0.43		0.575	0.322
0.72	0.57		0.564	0.363
0.58	0.33		0.877	0.072
0.74	0.13		0.375	0.069
1	0.45		0.319	0.763
0.56	0.43		0.767	0.244
0.8	0.54		0.114	0.07
0.65	0.42		0.551	0.159
0.53	0.38		0.14	0.641
0.68	0.76		0.521	0.041
0.79	0.56		0.06	0.299
0.9	0.39		0.305	0.707
0.79	0.23		0.35	0.36
0.81	0.65		0.112	0.103
0.67	0.7		0.53	0.308
0.84	0.51		0.717	0.337
0.59	0.47		0.38	0.317
0.79	0.21		0.225	0.09
0.99	0.48		0.181	0.297
0.5	0.93		0.653	0.305
0.52	0.43		0.313	0.26
0.82	0.2		0.411	0.232
0.45	0.31		0.501	0.371
0.62	0.48		0.587	0.245
0.44	0.35		0.464	0.284
0.92	0.18		0.482	0.103
0.56	0.22		0.017	0.305
0.33	0.48		0.373	0.136
0.4	0.49		0.544	0.067
0.67	0.53		0.734	0.477
0.3			0.74
	0.36			0.058
0.74	0.37		0.411	0.113
0.31	0.43		0.323	0.101
0.42	0.51		0.735	0.455
0.5	0.11		0.743	0.064
0.76	0.34		0.342	0.074
0.76	0.38		0.638	0.079
0.53	0.18		0.844	0.022
0.82	0.7		0.239	0.809
0.66	0.25		0.112	0.229
1.03			0.489
	0.36			0.384
0.63	0.19		0.405	0.183
0.67	0.42		0.239	0.379
0.46	0.3		0.394	0.372
0.46	0.13		0.624	0.125
0.42	0.11		0.789	0.052
0.48	0.4		0.555	0.424
0.31	0.24		0.341	0.058
0.61	0.29		0.705	0.132
0.52	0.24		0.668	0.16
0.78			0.872
	0.23			0.165
0.62	0.31		0.45	0.049
0.74	0.19		0.454	0.211
0.16	0.2		0.189	0.208
0.62	0.26		0.542	0.229
0.69	0.23		0.865	0.818
0.5	0.25		0.373	0.419
0.57	0.7		0.763	0.03
0.59	0.22		0.098	0.437
0.25	0.38		0.14	0.324
0.62			0.638
	0.57			0.071
0.39	0.33		0.545	0.082
0.78	0.25		0.371	0.29
0.87	0.35		0.749	0.253
0.74	0.55		0.212	0.139
0.89	0.2		0.172	0.159
0.49	0.26		0.668	0.501
0.54	0.48		0.663	0.025
0.58	0.13		0.128	0.315
0.74	0.46		0.417	0.713
0.45			0.477
