# Supplementary material for: Novel kinase regulators of extracellular matrix internalisation identified by high-content screening modulate invasive carcinoma cell migration
Source: PLoS Biol. 2024 Dec 12;22(12):e3002930. doi: 10.1371/journal.pbio.3002930 (PMC11637276; doi:10.1371/journal.pbio.3002930)
Supplement: S6 Data — The biological replicates are colour coded. (XLSX) [file pbio.3002930.s028.xlsx]

## Sheet: Fig.6c
	siNT																									siMAP3K1
Day 2	0.75264				1.04742	5.70496	1.46618	3.8081	5.36829	4.37762	5.36829	4.37762	2.4959	2.26429	2.24685	2.40025	1.5797	1.41404								0.928965				0.173675	0.50903	0.590658	1.99941	1.17426	2.25214	1.40545	4.19026	1.56092	1.34394	0.422883	0.649966	0.137743	0.698569	1.35386
Day 3	3.26266				2.13796	11.7888	2.98373	7.56285	8.03564	7.90239	8.03564	7.90239	6.14689	4.69782	3.52449	4.32571	2.05869	9.25246								2.40042				0.336643	0.852473	0.838973	1.65184	1.78066	2.11052		5.51916	1.97004	0.915741	1.65029	0.76634	3.83487	1.55321	2.46688
Day 4	6.29836	6.48196	9.8753	8.69766	7.35636	17.9685	6.92376	12.3838	10.3427	23.8396	10.3427	23.8396	24.3898	22.6758	14.5597	14.7866	8.27731	20.9725								3.70965	1.9175	2.65026	3.79258	1.26366	2.16577	2.81375	1.36314	5.03211	3.42926		8.04696	2.09062	1.38578	2.79252	1.12156	9.43779	3.32259	3.73106

## Sheet: Fig.6d
	siNT											siMAP3K1
Day0	22043157	21738406		33317862	24435828	31047356	23915541	11194720	13330577	14481938		21973841	17689025	21639840	42197713	28344346	18109681	30975506	13231169	12217687	8836308	7734201	33632863	86391078
Day 2	127855981	256107688		106084656	220934596	230921597	219988714	150158858	112317646	118372273		99759577	31078535	66772338	141992261	59061693	114324757	118453152	157040276	74476067	74037023	71538791	63394496	188496429
Day 3	248742794	363733934		189489931	518761747	443518867	302928061	281807246	172877830	207412063		183636753	30690173	63600136	172412513	76146413	89595621		104811071	137245223	124447704	279821717	119147215	295562112
Day 4	373472336	523343506		237722128	784282362	638190342	555025684	545689022	389561447	481379799		252441874	47571576	78907339	129639279	150908299	104212991		128762057	204783844	178840770	513154570	89083266	340892741

## Sheet: Fig.6e
siNT	siMAP3K1
6.727	5.793
6.806	7.002
6.873	4.912
11.164	4.608
6.143	3.351
8.436	5.386
9.44	3.088
7.082	2.673
4.619	3.15
10.342	5.118
7.773	5.216
6.282	4.62
9.386	3.984
3.469	3.016
5.651	5.342
3.544	5.859
7.424	2.251
7.38	6.896
1.275	2.195
8.361	5.925
7.378	1.903
16.166	6.043
1.179	8.091
4.097	5.156
4.118
5.129	5.571
2.849	7.913
7.255	3.241
9.076	8.339
2.957	12.722
3.723	4.283
8.143	7.849
10.004	4.466
5.321	9.584
2.715	10.275
7.167	4.449
5.33	4.528
5.572	5.432
15.912	5.02
5.689	10.765
8.366	7.276
7.64	4.999
4.974	3.714
6.938	2.395
5.716	3.348
9.442	3.362
9.658	3.82
4.478	6.066
3.284	2.458
7.313	2.855
20.663	5.404
8.467	2.925
13.704	2.37
9.489	3.949
6.512	3.094
4.552	3.152
20.47	2.464
6.185	10.602
6.135	8.645
12.16	2.919
9.299	7.983
4.677	4.72
12.487	3.607
5.323	4.91
3.707	5.425
7.459	1.602
8.392	3.012
3.551	2.288
4.194	11.897
6.376	2.783
6.853	1.918
4.825	6.536
4.978	3.824
3.944	3.883
4.904	3.78
6.019	2.91
22.948	3.17
4.307	4.851
	1.888
	8.31
	1.819
	2.707
	2.898
	3.967
	2.174
	5.568
	8.979
	9.175
8.243	9.697
8.627	5.999
10.512	5.452
9.904	5.609
7.484	5.353
6.575	1.957
12.342	4.277
5.213	6.686
10.242	2.339
7.386	1.841
13.134	7.094
8.092	4.08
16.602	8.631
10.405	5.314
10.662	3.025
9.534	5.169
9.351	8.759
9.508	6.023
7.444	8.343
6.104	5.986
7.709	2.129
4.143	7.079
13.465	1.868
10.507	5.233
7.239	7.935
2.568	6.623
9.641	9.305
11.153	3.51
5.333	6.507
9.385	1.223
7.812	2.898
5.698	6.164
4.07	4.691
7.393	8.43
10.783	2.273
7.37	4.747
5.997	2.537
6.13	1.889
6.215	1.848
6.647	3.45
3.936	2.935
5.551	3.351
15.894	3.855
7.07	4.372
8.375	1.995
5.005	2.808
5.099	4.058
6.433	8.777
11.779	6.977
10.594	2.061
7.219	2.443
8.276	1.803
7.544
4.437
2.734
18.126
10.884
9.588
11.29
10.939
6.151
4.405
9.105
13.604
2.748
8.269	3.182
6.011	5.536
8.152	7.526
7.034	6.951
12.74	8.068
7.574	5.082
3.252	2.719
8.352	6.979
9.084	5.231
11.759	6.925
13.349	2.808
7.97	2.845
8.734	9.068
6.756	6.073
6.756	5.452
8.136	2.812
7.259	4.901
5.898	8.349
13.607	6.268
14.238	6.226
6.001	3.536
9.773	3.142
3.381	6.878
7.023	4.362
	6.192
	7.008
23.875	4.772
10.386	2.609
6.355	3.112
8.199	2.812
17.152	2.433
10.576	8.625
11.742	2.583
9.452	2.31
8.599	3.687
6.712	4.459
9.118	7.254
11.252	7.662
10.331	3.866
12.042	8.803
10.777	4.895
6.82	4.164
13.072	5.79
15.409	5.241
9.472	2.624
11.014	6.931
7.68	6.498
5.124	3.724
12.118	1.201
8.848	2.924
5.988	4.99
7.1	1.242
11.566	2.033
7.045	4.071
6.999	2.306
4.669	2.999
4.7	1.387
9.834	2.674
5.84	1.218
	5.954
	6.588
	3.928
	9.063
	4.286
	3.926
	5.124
	6.941
	3.358
	4.183
	5.595
	4.915
	7.033
	2.558
	5.551
	3.159
	3.217
	1.473
	1.252
	1.363
	7.29
	7.545
	6.108
	3.913
	5.249
11.182	10.05
9.781	7.622
10.052	6.62
10.542	6.902
6.742	3.478
7.758	6.7
13.67	8.985
6.125	5.488
4.575	7.762
7.383	4.287
7.717	4.278
5.699	3.526
8.57	5.952
7.258	7.007
8.196	19.761
10.193	6.653
9.041	6.12
3.96	6.244
6.821	3.412
7.441	3.482
7.375	3.117
5.395	2.665
11.259	2.906
20.347	5.376
10.19	4.104
5.389	5.135
20.727	3.556
7.849	3.359
5.376	3.153
5.729
14.214
6.379
8.068
7.391
15.556
8.022
14.661
4.821
5.497
12.064
6.315
5.85
5.766	1.66
5.122	1.123
12.053	1.233
6.509	1.287
5.902	1.453
10.693	2.423
12.07	3.951
4.755	3.02
5.303	6.789
5.469	1.633
6.496	2.218
14.787	2.649
8.068	3.372
10.142	1.675
9.721	2.212
7.497	4.489
7.911	2.872
6.576	6.749
6.16	3.027
13.178	3.647
7.202	7.036
9.803	9.446
9.575	6.429
7.846	1.399
11.249	1.576
8.931	2.747
18.71	4.165
10.901	2.283
3.976	2.183
7.665	4.868
5.594	6.105
11.827	5.295
7.713	2.314
7.128	1.666
7.259	4.269
11.713	14.003
10.064	4.372
6.859	1.337
4.087	1.402
5.098	3.952
12.005	2.882
9.002	3.849
6.881	3.56
10.358	2.737
10.871	3.443
13.348	2.333
10.48	1.632
4.392	1.139
10.963	7.576
4.783	8.161
6.385	6.114
5.115	2.507
9.306	7.159
10.378	13.114
7.216	8.713
10.886	8.494
3.421	6.92
6.585	3.38
8.721	4.772
6.643	3.064
11.403	16.674
7.383	4.843
6.2	12.274
5.51	5.47
7.594	10.176
13.342	8.872
6.124	9.381
6.082	5.868
6.629	8.467
3.741	8.718
5.7	17.419
8.356	6.213
16.498	8.579
9.824	1.751
9.262	3.961
10.837	4.49
5.189	3.915
8.725	6.189
6.572	3.142
8.816	5.724
3.234	3.424
6.561	3.494
6.294	5.419
15.399	2.013
8.509	1.414
5.965	11.339
10.197	6.348
7.155	5.819
4.28	2.958
5.112	6.106
8.851	7.474
8.78	3.041
	6.179
	4.668
	4.228
	4.972
	6.279
	3.657
	5.656
	5.398
	7.934
	6.404
	8.374
	4.726
	6.066
	3.03

## Sheet: Fig.6f
	siNT							siITGA2
Day 2	0.963044	1.77744	0.959629	1.3524	3.69396	0.997182		0.299753	0.255761	0.354837	0.709515	0.739069	0.837225	0.56804	0.283016	1.24021	1.12203
Day 3	3.0204	2.60403	5.98969	4.614	5.69293	2.71926		1.57794	1.20392	1.33793	2.91772	1.37957	2.20019	1.10072	1.15509	1.19425	1.29793

## Sheet: Fig.6g
	DMSO					BT-3033
Day 2	0.322749	0.584859	0.661142	0.653507		0.0537115	0.0820971	0.256378	0.118007	0.0303793	0.206949	0.211771
Day 3	1.12795	2.15392	0.755646	1.20102		0.295251	0.27892	0.708329	0.263379	0.239327	0.941679	0.482397
