# Supplementary material for: Novel kinase regulators of extracellular matrix internalisation identified by high-content screening modulate invasive carcinoma cell migration
Source: PLoS Biol. 2024 Dec 12;22(12):e3002930. doi: 10.1371/journal.pbio.3002930 (PMC11637276; doi:10.1371/journal.pbio.3002930)
Supplement: S7 Data — The biological replicates are colour coded. (XLSX) [file pbio.3002930.s029.xlsx]

## Sheet: Fig.7a
Normal	Tumour
96	5003
68	2191
126	6748
70	2800
296	2228
61	2127
87	2723
23	2086
27	6761
92	3231
97	1207
53	2830
110	267
290	3986
176	1350
45	8443
125	225
126	4453
46	5717
50	2204
184	6288
120	2797
116	801
213	439
146	1078
50	1242
102	3579
35	515
60	3509
49	134
109	1056
47	1535
201	468
171	68
125	223
99	3985
36	2931
92	4180
70	4694
396	3132
97	2177
122	1922
58	9450
287	84
109	2472
55	2022
46	2634
222	739
34	3376
76	2579
83	854
251	1049
89	5556
159	2298
95	1667
135	2897
107	3400
102	2750
136	843
52	3647
554	1999
48	14430
144	5959
81	3895
111	3038
277	1098
167	2983
46	7286
168	1668
76	2043
72	608
96	1256
39	10494
71	2807
32	3159
51	2666
50	5399
165	1566
102	177
93	2452
80	2842
238	2305
91	1687
91	10985
169	2358
295	8025
64	1178
51	2509
219	1986
26	16279
48	729
93	2045
50	886
165	6118
111	3486
134	2461
165	2271
96	9628
141	650
245	2903
60	2644
178	815
298	7310
77	3484
44	5187
136	1549
351	726
72	1525
170	1428
77	1339
46	5578
86	10431
284	5596
187	13296
207	3951
330	9043
131	4400
111	4418
126	7264
119	5481
174	9518
99	4503
79	2516
91	6247
156	2856
142	1815
162	2292
95	898
177	1978
87	1474
55	3622
84	1772
44	4094
95	1644
57	3480
135	4758
84	5713
58	8384
102	802
85	2595
99	1667
230	2254
68	1758
121	1355
190	2315
189	784
156	2427
243	598
50	693
76	5690
36	1816
74	1593
35	3666
99	11666
71	682
77	3445
150	682
106	2422
80	1159
225	5037
141	2281
169	8997
47	2648
55	1742
165	8736
118	1132
126	719
174	1212
66	3700
129	430
39	802
127	1420
237	2164
78	7310
120	866
138	1001
55	1960
256	2548
101	3213
91	4693
268	1007
285
153
630
62
47
151
84
139
87
46
115
132
74
121
50
52
86
130
262
98
123
120
160
153
76
251
109
432
67
44
80
91
80
44
84
500
84
55
70
84
63
199
104
222
58
273
62
77
88
61
288
89
61
56
102
69
70
94
301
121
99
78
73
179
127
75
156

## Sheet: Fig.7d
Normal	Tumour
3505	7601
1126	10178
1334	11205
2355	15244
5946	15853
3128	8731
1705	7718
1033	17026
2052	7677
2534	6013
1325	3440
2830	13691
4040	7401
8613	12155
2108	6892
1124	16391
2121	383
1147	4875
583	14068
1016	4941
2678	10414
2261	3587
1593	4670
1855	2715
2253	17697
3444	7697
2769	20494
2556	10517
2428	26218
1948	1577
1812	7253
4048	4326
4617	12813
3416	3089
3470	7690
3111	8067
747	1910
1121	3332
1164	15822
3753	4468
1427	3356
1371	9170
1429	11672
3030	2509
2505	18095
1191	21433
2655	16882
3704	13204
1597	21217
4743	16407
2231	11742
3102	12729
3201	13595
4394	5283
1575	3031
5101	13966
1287	1114
1405	4796
1711	7366
797	3767
1838	6725
1411	12621
3726	2885
1360	11615
1128	11803
3832	7144
3657	7726
2460	17708
3907	9696
2513	8330
1149	4035
2605	5085
3867	14870
2974	33572
1749	9136
1687	11489
1304	6352
2217	943
2016	174
1898	9226
1751	5419
1328	3661
675	17204
1590	22850
1409	12454
2512	42190
4177	9087
2307	18211
4136	24037
2294	12757
2378	8274
5488	16277
3426	7942
2114	22201
2088	51602
2010	8126
2627	6800
1578	12039
2915	7858
1838	5990
638	6399
1468	2533
4180	10697
804	11605
617	14264
2920	6081
2708	21640
2592	17693
4694	13648
2906	4450
2243	9746
1192	18193
2985	19582
3208	57904
4280	11542
6921	17304
1471	12962
1988	15627
1638	9159
1468	11560
1847	16901
2341	9863
1529	5692
1906	42636
1612	9371
6572	32425
2122	35610
3208	13903
1638	29305
2311	14293
2558	7854
3292	11785
2395	32977
2460	7395
3458	15898
2764	6497
2499	14548
1823	4773
1106	3052
1153	7011
1508	4252
2430	5434
1079	7893
933	6465
4638	8549
1816	24184
2333	19589
1184	16208
1594	14948
4075	20566
1631	11907
5854	5901
1740	9722
1788	18424
2472	3670
1829	6825
3116	2623
2310	2737
2569	7197
1239	12518
1121	7775
1141	6300
838	6057
3854	5814
3134	12861
2008	3115
5181	6321
3776	10750
1377	9868
3387	5767
2429	14433
3080	10529
3141	5191
3286	18323
3807	12403
6058	12976
1948	11026
1997	8886
7155	7473
1662	3914
1877	2433
1544
2352
2746
1259
2065
2023
3722
1101
1233
1908
6248
6840
3396
1644
1797
1232
3710
2582
4241
1171
1770
912
990
1095
2097
2635
2388
4765
3212
1693
5182
4999
1350
1432
2750
7106
5680
1657
2164
1499
952
1056
1533
834
1685
1493
1360
2495
1904
1944
2507
3212
1954
3438
5065
4819
1698
2442
4141
1710
1716
2043
1278
1253
1323
1078
1367

## Sheet: Fig.7g
Normal	Tumour
917	509
269	926
577	392
676	933
558	1055
652	678
1720	684
248	704
384	206
338	1331
422	1631
238	364
599	382
218	1577
522	642
302	1290
743	217
433	853
577	921
588	1024
1766	1624
506	1211
424	574
850	407
1206	1659
812	533
774	496
490	124
406	585
565	53
564	288
369	285
585	338
734	405
454	307
347	700
497	314
234	2639
750	696
1651	1568
1034	669
637	495
661	1124
878	525
499	1426
575	2027
326	970
687	523
398	586
643	315
489	1002
516	1745
273	377
813	263
350	805
509	609
530	272
325	842
1346	845
1044	490
1172	789
1132	1213
1077	674
1026	1696
624	977
924	1172
561	762
726	489
646	515
385	891
676	1493
541	1450
471	514
628	776
279	1154
353	1190
295	438
696	389
449	537
960	508
478	1227
1139	296
376	2625
510	701
866	964
448	1459
503	944
678	724
1487	765
306	584
493	204
469	1413
386	619
736	603
841	1636
362	688
373	746
962	1285
1877	1220
872	1271
176	1149
765	785
600	451
486	1031
410	874
725	465
769	658
1724	752
800	278
721	728
425	467
355	1113
719	402
852	674
575	1137
737	1653
534	1022
495	992
581	1200
1043	1201
928	1236
796	1490
763	1408
431	620
759	1658
657	603
368	689
942	969
808	797
749	226
406	193
457	477
335	330
480	524
511	804
440	791
492	1684
343	748
639	1013
646	1317
712	1610
669	2387
604	949
647	1817
1294	552
672	1220
840	1310
604	447
219	690
989	415
406	638
471	339
313	482
294	1319
365	222
374	372
526	1849
286	953
223	720
613	2105
1216	705
466	426
483	292
803	1071
370	758
619	174
851	1081
654	788
1399	757
731	458
572	138
406	597
384	603
455	627
569	664
539	1158
361	603
1195	405
537	523
815	619
618	3187
549
809
1002
711
1110
745
677
423
482
647
624
1023
455
530
377
462
417
545
534
549
545
591
852
742
334
699
581
989
953
539
747
488
382
259
491
490
541
295
1195
391
690
692
582
769
746
1535
704
857
855
639
876
361
452
408
662
220
360
1044
391
347
670
494
1009
564
1789
537
833
