# Supplementary material for: Novel kinase regulators of extracellular matrix internalisation identified by high-content screening modulate invasive carcinoma cell migration
Source: PLoS Biol. 2024 Dec 12;22(12):e3002930. doi: 10.1371/journal.pbio.3002930 (PMC11637276; doi:10.1371/journal.pbio.3002930)
Supplement: S8 Data — The biological replicates are colour coded. (XLSX) [file pbio.3002930.s030.xlsx]

## Sheet: extended data fig.1a
NMuMG E64d	NMuMG DMSO	PyMT E64d	PyMT DMSO
1.20227	0.587267	0.655763	0.0101104
2.4042	0.00521323	0.795108	0
2.61787	0.174857	0.480478	0.0341465
1.56868	0.318832	0.371148	0.10943
2.99823	0.0114671	0.183988	0.379734
1.04613	0.74105	0.164224	0.350072
1.26481	0.0645915	0.191851	0.00705084
0.304963	0.229734	0.699542	0.116412
0.608106	0.373009	0.176356	0.0489113
0.750679	0.0043647	0.465681	0.00375945
2.06887	0.189212	1.03952	0.031686
0.550692	0.223742	0.458336	0
0.372542	0.250415	0.0314326	0.0434759
0.275018	0.899525	0.332002	0.165208
1.09961	0.247906	1.90195	0.0481357
0.621004	0.0866323	0.678274	0.0980298
0.556357	0.364893	0.925846	0.157436
0.72751	0.0881272	0.356225	0.191201
0.469845	0.651713	0.167288	0.173194
0.397595	0.798595	0.0120426	0.0442135
0.612715	0.247087	0.188657	0.401441
0.980989	0.0883919	0.304445	0.0293722
0.740257	0.130156	0.239048	0.206828
0.271555	0.110107	0.293422	0.12157
1.07943	0.0460633	0.523943	0.177185
0.574735	0	0.608334	0.423203
1.13229	0.374859	0.308235	0.0109347
0.286238	0.347931	0.183117	0.264171
0.196702	0.160174	0.140174	0.136892
0.397584	0.409978	0.267337	0.0272279
0.56034	0.0402382	0.250272	0.0456683
1.44961	0.526928	0.384137	0.363547
0.434625	0.153035	0.963307	0.0732022
1.11151	0.0940633	0.0947343	0.242969
0.654706	0.0640651	0.12332	0.145939
0.598922	0.249504	0.128406	0.126723
1.70167	0	0.0452845	0.110656
1.4792	0.0529025	0.445255	0.179273
0.805328	0.0693985	1.23303	0.0191592
2.53799	0.134244	0.0744605	0.092948
2.16266	0.184582	0.0857844	0.0599143
0.233149	0.233328	1.1414	0.423215
0.3349	0.451023	0.0452531	0.0174194
0.260271	0.0306828	2.98947	0.143597
1.77016	0.0295063	2.9272	0.0725006
1.07435	0.210301	0.546341	1.40267
2.42617	0.0327603	0.34959	0.0137259
1.31896	0.655171	0.0488111	0.748459
0.402255	0.521155	0.342901	0.0884211
0.402467	0.0283196	0.934203	0.0214674
1.3711	0.0788162	0.402838	0.162346
1.94496	0.263486	0.422872	0.0266096
1.78657	0.0919721	0.193106	0
1.36479	2.47207	0.945302	0.089895
2.04931	0.281246	0.0989473	0.0221053
1.12589	0.336982	1.15936	0.111279
1.82269	0.0405247	0.282256	0.0407571
1.02186	0.296322	0.446588	0.00731054
2.02978	0.0406066	0.00674839	0.10512
0.300116	0.327703	0.359628	0.0542446
0.383385	0.387756	0.91463	0.0385026
0.340791	0.507738	0.340587	0.0647399
3.04402	0.0377611	0.692673	0.0658415
0.598069	0.182979	0.120358	0.0284971
0.666046	0.111338	0.318253	0.0375402
0.666046	0.0805407	0.156425	0.0674721
0.75685	0.0253285	0.25609	0.0109801
0.323824	0.233176	0.860009	0.0960559
0.772942	0.441408	0.538516	0.0798238
2.04745	0.0911367	0.225388	0.0184843
1.04261	0.139039	1.576	0.119583
0.694994	0.0338348	0.510597	0.178777
1.16237	0.893689	0.270408	0.211599
0.866201	0.263099	0.130255	0.843911
2.46532	0.145856	0.475392	0.239822
0.84971	0.190665	0.551188	0.085525
0.137823	0.130035	0.0255073	0.0269174
0.502683	1.45179	0.699483	0
0.61583	0.632196	0.237835	0.0320986
1.49769	0.161084	0.224333	0.0224425
0.415472	0.0209107	0.241644	0.0139846
0.438333	0.783544	0.549808	0
0.438658	0.0257319	0.288283	0.0180524
0.679185	0.478296	0.290841	0.113657
0.298199	0.0238675	0.348692	0.25389
0.37211	0.0607822	0.107316	0.0200432
0.285506	0.0672487	0.351638	0
0.414036	0.224965	0.267791
1.5433	0.0449386	0.818747
0.311596	0.291552	1.07918
1.02674	0.104068	0.10822
0.153828	0.217714	0.349605
2.14288	0.326104	0.972999
1.55426	0.223236	0.686925
0.0277574	0	0.277879
1.76461	0.0301817	0.744236
0.318205	0.970252	1.06606
0.8687	0.129393	0.618201
2.10575	0.445189	0.548256
0.385842	0.272491	1.11181
1.25331	0.171676	0.606798
1.0632	0.266655	0.609077
0.706033	0.157379	0.506188
1.48852	0.536844	0.358178
1.92291	0.0706633
1.19102	0.0127528
0.394235	0.199224
0.792911	0.0485932
1.41284	0.21135
0.657234
1.76226
1.37563
0.461816
1.15865
0.213029
0.769224
2.00982
0.786615
0.58229
1.0014
0.561283
0.742366
1.14961	0	0.851944	0
0.910431	0.00621768	0.781316	0.0258817
0.615198	0	0.56246	0.0201904
0.647714	0	1.3594	0
1.31913	0.033752	0.377684	0
1.05447	0.173263	0.841351	0.00211257
2.2266	0.180755	0.339491	0
0.135048	0	0.452245	0.00555012
0.180132	0	0.176849	0.00780845
0.424341	0.0209211	0.305683	0
0.46792	0.188177	0.535508	0.00621921
0.467752	0.0604757	0.348063	0
0.589552	0.102618	0.0501873	0.0145176
0.834808	0.0327111	0.22127	0.00326442
0.542217	0.0549964	0.149229	0.00571189
0.388663	0.00610203	0.290805	0.0212971
0.16859	0.0245106	0.109055	0.00293266
0.613952	0.00907639	0.106666	0
1.17599	0.0385157	0.0372505	0.00224161
3.18242	0.0251339	0.0631318	0.00165558
0.89084	0.0508399	0.142907	0
0.427998	0.0906861	0.274232	0.00555632
0.116324	0.12633	0.418043	0.0439487
1.00974	0.164454	0.298178	0.0261603
1.02113	0.155829	0.0613795	0
0.946759	0.116178	0.540163	0
1.21624	0.209802	0.270204	0.0148523
0.883441	0.0168276	0.102989	0.00613124
1.15797	0.047622	0.196955	0
0.624467	0.219894	0.408178	0.00998592
1.0174	0.124818	0.277773	0.00340897
0.557154	0.429602	0.256029	0.0123373
0.728162	0.267525	0.634081	0.0186827
0.480734	0.237904	0.90167	0.00503267
1.44593	0.0513439	0.681804	0
0.963192	0.0231703	0.99629	0
0.626461	0.214682	0.394651	0
1.29482	0.0417353	0.5265	0.0952626
0.926082	0.167455	0.788814	0.0048421
0.989655	0.0465369	0.495181	0.0179693
1.24991	0.157771	0.229066	0
0.290201	0.0242662	0.274934	0.0735477
1.35925	0.123653	0.250982	0.0066335
0.171485	0	0.120031	0
0.972559	0	0.0146934	0.142809
0.47558	0.0954264	0.456951	0.0110156
1.23599	0.0492831	0.116562	0.00278781
1.6456	0.00180851	0.243804	0
0.938326	0.0744947	0.284162	0.00283278
1.51519	0.0100566	0.155468	0.00194047
1.30451	0.10853	0.348269	0.0231562
1.35472	0.109972	0.254145	0.326013
1.98041	0.00144726	0.0279734	0.00210824
0.438624	0	0.331751	0.0243117
0.648012	0.0578082	0.167993	0.0642895
1.98117	0	0.130859	0.0475751
1.04343	0.154198	0.610088	0.095593
1.52501	0.194396	0.130681	0.107043
1.37286	0.161913	0.223641	0.0252424
0.170928	0.175049	0.0759065	0.00715861
0.649407	0.0071476	0.0459211	0.121321
0.772282	0.0380492	0.673926	0.00572701
1.28149	0.0143613	0.243446	0.0305932
1.18504	0.274155	0.873216	0.00490664
1.47299	0.0743433	0.451736	0.0305243
1.89988	0.199316	0.545921	0.0270048
0.61789	0.51887	0.38965	0.172271
1.50914	0.0437631	0.321954	0.037353
0.96894	0	0.156355	0.0649933
0.364395	0.170283	0.360481	0.0111302
0.999579	0.0419371	0.1407	0.00776466
0.819228	0.324603	0.19563	0.0721169
0.716522	0.0486056	0.36064	0.101168
0.50958	0.0182277	0.221418	0.0643775
0.561137	0.190173	0.131815	0.00238571
1.62286	0.0444255	0.0547009	0.00086044
0.104106	0.236584	0.20611	0.0299415
0.312993	0.00547764	0.193794	0.125377
2.28291		0.601743	0.093755
0.926784		0.420675	0.0262723
1.28694		0.297337	0.240422
0.635231		0.624378	0.0208747
0.46284		0.215875	0.0203036
1.17462		0.237698	0.0368793
2.09071		0.170944	0
1.46615		0.159199	0.00704687
0.443316		0.592759	0
0.986259		0.0235764	0.0304542
0.354151		0.195128	0.0342083
1.29991		0.148607	0.0230102
1.80982		0.742697	0
1.10777		0.312292	0.00324894
0.728431		1.27862
0.778672		0.145379
0.234294		0.200759
1.21332		0.938677
1.20188		0.530916
1.0845		0.228068
1.16859		0.296867
0.561632		0.939095
1.9592		0.256417
0.946692		0.196223
1.62254		0.137163
0.592579		0.115607
1.20382		0.520905
0.972122		0.155615
1.00406		0.0843861
1.12409		0.0542319
0.94035		0.1011
1.93573		0.303092
2.26136		0.145778
1.67846		0.325166
		0.514933
		0.010963
		0.109465
		0.00818023
		0.126814
		0.0863151
		0.100776
		0.0943753
		0.0627006
		0.573107
		0.451854
		0.242412
		0.175853
		0.194602
		0.288346
		0.286246
		0.238811
		0.424262
		0.129218
		0.0178722
		0.282904
		0.137531
		0.0674723
		0.358741
		0.107214
		0.0556453
		0.314446
		0.164401
1.19078	0.125438	1.39862	0.0837137
0.400637	0.363266	0.406666	0.0356196
1.55272	0.100838	0.973097	0.0116389
1.99342	0.210107	0.0510965	0.0536901
0.360004	0.212676	0.48956	0.157427
1.00177	0.507657	0.340857	0.118991
0.144986	0.525124	0.191019	0.0930265
0.573214	0.240021	0.810511	0.117779
0.671001	0.184114	0.0435015	0.385357
0.42448	0.205013	0.362738	0.28553
0.543413	0.0256654	0.956483	0.21952
0.937267	0.171564	0.972955	0.0476192
0.657261	0.172641	0.158144	0.0683465
1.04712	0.506822	0.38757	0.228078
0.736244	0.221982	0.554226	0.338535
0.762607	0	0.327308	0.00394272
2.64725	0.0548039	0.55692	0.15338
1.18656	0.239516	1.02486	0.0721614
0.8764	0.212924	0.484292	0.0226132
0.63425	0.104926	0.208652	0.222603
0.904903	0.156934	0.153384	0.0835273
1.49322	0.633073	0.272354	0.0308496
0.979104	0.325445	0.248213	0.0339754
0.347138	0.0792567	0.316047	0.0289363
1.44457	0.146966	0.500909	0.0701802
0.527187	0.0571197	0.572961	0.0100948
1.12742	0.0656953	1.2334	0.00958061
0.331633	0.311192	0.576332	0.00861859
0.223769	0.0519705	0.482969	0.0959213
0.286896	0.215743	0.267087	0.0330235
1.671	0.236386	0.738006	0
0.196226	0.0651751	0.144655	0.02953
0.356592	0.347013	0.145197	0.10306
0.77321	0.38969	0.22382	0.270686
0.196058	0.450942	0.258752	0.00411608
1.56942	0.0916808	0.580442	0.298023
1.86749	0.37912	0.518857	0.264756
1.16162	0.0133266	0.0904135	0.0900866
1.32587	0.0366546	0.792547	0.045957
1.78219	0.138621	0.669326	0.0516229
1.07829	0.225547	0.322807	0.0273918
0.383019	0.550915	0.115085	0.102322
0.732343	0.217546	0.27025	0.0187606
0.488606	0.0525933	0.295553	0.0548698
0.884599	0	0.0711324	0.0295886
0.737235	0.112426	0.301938	0.0171396
0.778168	0	0.203537	0.0755987
1.3364	0.0836274	0.342894	0.109812
0.839752	0.112715	0.430641	0.0751508
0.220874	0.0664152	0.283913	0.0224688
0.871146	0.208986	0.486245	0.118437
0.290052	0.281183	0.363514	0.0546721
0.938877	0.221968	1.14626	0
1.23488	0.0469825	0.549562	0.143601
0.853928	0.354628	0.666107	0.0824586
1.05529	0.159489	0.146839	0.221508
1.38812	0.324557	1.12379	0.279109
0.853489	0.257428	1.44824	0.801204
1.21253	0.294538	0.535353	0.0445174
0.925042	0.31528	0.223864	0
1.78036	0.529198	0.104933	0.0570361
0.0720283	0.0524763	0.644831	0.00461887
0.862303	0.261334	0.218895	0.143874
0.187692	0.0469519	0.120835	0.0362725
1.03347	0.120439	0.555984	0.0854173
0.634586	0.17163	0.0600603	0.0422772
0.235149	0.0403004	1.10377	0.0968497
0.375505	0.266007	0.0674151	0.0527669
0.488707	0.169599	0.304495	0.0585849
1.03001	0.399907	0.162519	0.0549432
1.08217	0.0099502	0.644384	0.405412
0.820513	0.14992	2.05817	0.0499441
0.864059	0.105099	0.330408	0.0498094
0.664769	0.313881	0.135926	0.0522374
0.959798	0.0285015	0.843267	0.189519
0.817393	0.210825	0.713681	0.0950723
2.16911	0.272264	1.03986	0
4.12533	0.0860986	0.181889	0.0272565
1.70835	0.62711	0.601998	0.0414581
1.09809	0.166016	0.374707	0.747484
0.799931	0.368552	0.151476	0.0676911
0.814526	0.17975	0.322469	0.0210508
3.60069	0.0899611	0.569945	0.133384
1.57074	0.0787872	0.361194	0.0652201
0.88565	0.156987	0.652777	0.0023876
0.286033	0.248803	0.845351	0.0247985
0.0617607	0.0742454	0.92384	0.0258026
1.55289	0.0601534	0.588812	0.0173665
0.985641	0.456786	0.046111	0.0153133
1.28786	0.0579488	1.06924	0.0207389
0.38904	0.304419	0.279451	0.00375566
0.275017	0.020993	1.154	0.0448838
1.87465		0.23027	0.187147
3.63717		0.646958	0
2.75723		0.60904	0.0355637
1.98247		0.336826	0.16094
0.847169		0.544567	0.32693
0.380376		0.457482	0.128814
1.13567		0.505932	0.137046
0.957404		0.174599	0.0224604
1.10067		0.552441	0.00600611
0.721942		0.56939	0.0101174
0.845543		1.256	0.422947
0.884477		0.195165	0.0136326
0.224865		1.45888	0.0379204
0.741959		1.68886	0.0326815
0.989453		0.476664
1.39022		0.756509
		0.497629
		0.382523
		0.803986
		0.387886

## Sheet: extended data fig.1b
NMuMG E64d	NMuMG DMSO	PyMT E64d	PyMT DMSO
0.984649	0.0433422	0	0.640233
2.6723	0	0	0.948857
0.979611	0.034294	0.195734	0.429616
1.18626	0	0.0137378	0.313308
2.1063	0.103531	0.0331291	0.0217598
2.33685	0	0	0
0.603424	0.233126	0.601965	0
0.480627	0	0	0.106734
0.341615	0.297691	1.60032	0.0256813
1.73856	0.0186754	0	0
1.68147	0	0	0.173498
6.09025	0	0.0833383	0.204575
2.00118	0	1.35984	0.294741
0.587766	0.0551181	0.379839	0
0	0.0523206	0.135909	0.0288612
0.313887	0	0.0606226	0
0.898736	0	0.142605	0
0.798686	0	0	0
3.01483	0	0.432119	0
2.73406	0	0.320964	0.147357
0.475791	0	0.131501	0.0400618
0.838424	0.0385869	0.0506037	0
1.01205	1.07026	0.0902652	0.358768
5.32219	0	0	0.178112
5.9949	0.204854	0.0214503	1.14117
1.88969	0	0	0.373978
0.432596	0	0	0.199255
0	0	0.179642	0
0.504934	0	0	0
1.5592	0.563805	0	0
0.166502	0	0.0804267	0
0.282316	0.255278	0	0.0713466
0.5139	0	0	0.0410197
0	0.0283179	0.0189972	1.01934
0.215183	0	0.607911	0.352963
0	0.821384	0	0.994411
0	0	0.0925365	0
0	0.0540574	0.24153	0.352803
0.890379	0.130189	0	0
0.258254	0	0	0
3.76959	0	0	0.255067
0.513205	0	1.57712	0
1.53249	0	0.0324116	0
4.36417	0	0	0
0	0	0.227221	0
2.20347	0.66007	0.0306073	0
0.108167	0.0488637	0.0204533	0
0.382552	0.0254936	0.976005	0.0216026
1.32947	0.16187	0	0
0.938455	0	0.0193548	0
0.526475	0	0	0
0.0637684	0.331448	0.0856743	0
0.735246	0	0	0
0.839988	0.0403411	1.25447	0.16962
0.256876	0.781998	0.0435288	0
0.0844674	0.0505733	0	0
0	0.09059	0	0
0.163097	0	0	0.0175455
0.105032	0.651154	0.0355138	0.0974583
0	0	0.0831476	0.0361974
1.77575	0.507122	0.676667	0
2.27523	0.00758836	0.0293285	0
2.97821	0.0271561	0	0
0.69268	0.179658	0	0.0133902
2.91891	0.0356367	0	0.107505
1.33324	0.145146	0	0
0.279549	0.480254	0.0282107	0.0283732
0.652675	0	0	0
1.48308	0	0.413351	0.15365
2.03263	0.437107	0.124671	0.445577
0.920462	0.291168	0.0109603	0
0.450167	0	0	0
0.916941	0.0359146	0	0.421091
1.02455	0	0.024106	0.0258746
0.0609992	0	0.319755	0.0308032
0.586759	0	0.336384	0
0.046913	0.110122	0	0
0.764224	0.0399379	0	0
1.0823	0	0	0
0	0	0.415838	0
2.41459	0	0.1568	0.36753
3.67145	0.0198094	0.0237431	0.214798
2.9666	0	0	0.182862
1.61966	0.0337017	0	0
0.210382	0	0.328809	0
0.618237	0	0.384972	0
0.124383	0	0	0
0.880788	1.01326	0	0
0.168463	0.472631	0	0.151066
0.0819425	0	0.575342	1.00175
0.966513	0	0	0.564916
2.36983	0	1.74823	0
0.388549	0.354017	0	0
0.609202	0	0.0150551	0.0146054
0.951539	0	0.162043	0
3.0382	0	0	0
0.10083	0.137391	0.640227	0
0.449686	0	0	0
0	0	0.366001	0.283129
0.569121	0	0.46493	0
0	0	0	0
1.35852	0	0	0
0.0583744	0.196043	0	0
0.707219	0	0	0.129154
0	0	0	0.155475
0.819068	0	0.206239	0
2.15687	0	0.399687	0.355636
0.383895	0	0	0.0635845
1.37363	0.409051	1.52085	0.146697
2.23156	0.271709	0.0914304	0
1.08527	0.031885	1.75853	0.0155199
0	0	0.111918	0
1.32929	0.0507212	0	0
0.477641	0.0200753	0.201703	0.061647
0.0608056	0	0.0436642	0.061647
1.34421	0.161525	0.328236	0
0.0571303	0.231544	0.106497	0
0.292704	0.0437802	0	0
1.67291	0.6014	0	0.248167
0.214075	0.277639	0.23382	0
0.559069	0	0.201799	0
1.83454	0	0	0.0789162
0	0.266359	0	0
0.0394011	0.165273	0	0
0.183817	0.197818	0	0.0810551
2.20707	0.138429	0	0.161006
0.157334	0	0	0
0.575037	0.0295957	0	0.13634
0.614424	0.0503243	0	0
1.62118	0.055489	0	1.28363
0.143226	0	0.054175	0
0.432416	0	0	0.567806
3.91573	0	0
0	0	0
1.32197	0	0.265212
0.998107	0.0582923	0.374462
0.489947	0.111434	0.342733
0.2514	0	1.63019
0.697482	0	0.263943
1.21133	0	0.543174
0.823422		0
0.122382		0
0.536818		0.0138423
1.74383		0
2.43865
1.85885
0.245328
0
0.158319
2.92965
0.781516
0.0398279
0.0144197
0.515767
0.0279708
0.415101
1.40065
0.359159
0.817913
0.121673
0.122548
3.99342
0
0
0.183223
0.528552
0.153488
0.193766
0.551686
0.354677
2.62633
1.52574
0
0
1.23786
0
0.117972
1.15447
0.562866
5.83406
0.185693
1.99079
0.715435
0.0498235
1.22643
0.708353
0
0.294109
2.65385
1.58024
0.523909
0.403683
0.786803	0	0.16748	0.988875
2.44952	0	0.0440833	0
4.72221	0	1.36285	0.71133
0.434025	0.301842	0.283671	0.212258
0.119408	0	0	0.309914
0.512027	0.336011	0.287437	0.0529507
1.20627	0.395045	0.508543	0.47211
0	0.0317869	0	0.0429718
4.00074	0.0557764	0.475037	0.0147853
2.1472	0.112659	0.933603	0
0.473782	0	0.443429	0.283025
1.68087	0.270992	0	0.183801
0.84519	0	0.0697062	0.0693097
1.24741	1.01752	0.113461	1.4628
0.786049	0.10311	0.796606	0.0527375
1.05745	0.133369	0.0539287	0
1.40875	0.127956	0.0524968	0.585981
0.961166	0	0	0
0.711928	0.0183367	0	0.00671503
0.923084	0.0611952	0	0.0111924
0.382442	0.026853	0.782822	0
0.783339	0	0.431779	0.491543
2.10031	0	0.296735	0.107512
0.0152302	0.0526062	0	0
0.100574	0	0	0.245995
0.0631794	0	0.0857194	0.84131
2.20127	0.065273	0	0.0329923
3.21737	0	0.137761	0.876741
8.96272	0	0.0664365	0.16186
3.12224	0.183894	0	0.131842
0.288741	0	0.012889	0.724526
0.632018	0	0.0286067	0
0.417252	0	0.137988	0.245785
0	0	1.37527	0
0.032862	0.0750726	0.163803	0.0444157
0.505963	0.353595	0	0.0818649
0.687773	0.194537	0.296115	0.363698
0.0517729	0.012549	1.15495	0
0.150603	0	0.0188223	0
1.80656	0.206937	0.30448	0.0114632
0.223718	0.0224616	0.0124832	0
0.256483	0	0.153838	0.116512
1.07015	0.108044	0.214687	0.107259
0.712901	0.252334	0	0.203331
0.695611	0.0648364	0.0760248	0.0650758
1.11257	0.0492233	0.59266	1.25929
0.0875643	0.089399	0.0820582	0.19208
0.443477	0	0.110042	0
0.733111	0	0.442132	0.132957
0.884093	0	0	0.788892
2.45996	0	1.01294	0
0.619154	0	0.593128	0.0748448
0	0	0	0.0533033
0.770955	0.027505	0.245779	1.10967
0.933543	0	0.405359	0.0685725
0.0321336	0	0	0.0192135
0.352071	0	0.0302905	0
0.837937	0	0	0
0.570879	0.291719	0.0248722	0
0.610983	0.286009	1.33825	0
0	0.0201865	0.056334	0.160634
0.37719	0.0945707	0.0178564	1.45811
1.68177	0	0	0
0.152771	0	0.197234	0.474292
6.06324	0	0.0110052	0.110765
2.56347	0.0498465	0.460836	0.0475072
5.80942	0	0.534664	0.135565
0.506172	0.288239	0.0698567	0
1.57963	0.0282899	0	0
0.421564	0	0.132548	0.577547
0.753612	0	0.41987	0.0671278
1.88141	0.406157	0	0.780533
0.602585	0	0.0355253	0.0818953
2.41532	0	0.395228	0.262625
0.0134812	0.138388	3.72367	0.468648
0.287096	0	0.298597	0
2.01968	0.0966644	0	0.0109389
1.79558	0.0659832	0	0.0642755
1.27275	0.0455609	0.00861756	0.592854
1.29583	0.178645	0.430571	0.99252
1.39596	0	0	0.0204023
0.0511369	0.0705518	0.588018	0
1.85935	0.0435373	0.577764	0.0529935
0.959668	0	0.34972	0
1.79469	0.154297	0.43878	0
0.499544	0	0	0.0207971
0.561919	0.263318	0	0
0.558701	0.470015	0.203103	0.0462209
0	0.251297	0.237259	0.0535171
2.13841	0	0.445559	0.166738
1.09625	0	0.329427	0.0460676
0.990996	0	0	0
0.330706	0	0.00616038	0.935073
0.338614	0	0	0
1.27498	0	0	0
1.26291	0.0474946	0.272551	0
0.53421	0	0.0370899	0
1.51014	0.0797519	0	0
4.10009	0	0	0
2.00104	0.00497958	0.0732317	0.362664
0.160173	0.197988	0	0
0.487636	0	0.433172	0.355383
0	0	0	0
2.14283	0	0.0088302	0.0601205
0.755939	0.0248162	0.0317035	0.157402
0.593911	0.224708	0.167877	0.0418618
0.132499	0	0.456056	0
0.208266	0	0.132781	0
0.564323	0.145073	0.245058	0
1.29217	0	0	0.674579
1.01301	0.421496	0	0.109973
1.11843	0.112701	0.0203268	0.0957967
0.695326	0.475956	0.346064	0.679078
3.57781	0	0.00737445	0.0480758
0.029217	0	0.174947	0
1.11353	0.0333179	0.0339393	0.0149967
0.2223	0.0213447	0	0.75817
0.864116	0	0	0
0.823113	0	0.0525259	0.115409
0.678384	0	0.207672	0
0.36868	0.019116	0	1.33563
0.670415		0	0.615982
0.917595		0.0943133	0.0281611
0.553393		0.0206202	0.70547
0.938857		0.305867	0.324501
0.234814		0.0162788	0.526288
0.21209		0.100149	0.0160443
0.789719		0.126851	0
0.432796		0.477845	0.148321
0.481705		0.520353	0.198391
0		0.390607	0.0346051
0.281956		0	0.260887
1.55273		0.054145	0.75471
0.281856		0.0202055	0
0.115238		0	0.287251
0		0	0.345231
0.155733		0.00473314	2.55336
0.349109		0.331618	0.196825
0		0.0296381	0.0119628
0.749942		0.0693518	0
0.483802		0.0352216	0.044883
3.18924		0.0497933	0.150305
0.378191		0.520419	0
0.915308		0.197636	0.882875
0.200689		0.0899751	0.77827
0.0900018		0	0
1.97725		0.249361	0.418262
0.706428		0.182806	0.0604729
0.938365		0.0354551	0.278855
0.283862		0	0.020623
0.167119		0.655344	0.151772
1.95604		0.0267937	0
1.18539		0	0.122018
0.120757		0.135092	0
0.823121		0.807784	0
0.154324		0.499338	0.193974
0		0	0
0.0338981		0	0.507018
1.3158		0.842974	0.0531576
1.73175		0.0214939	0
2.32297		0.0468725	0.0957079
1.77846		0.205766	0.123686
0.72153		0.1931	0.195648
0.595346		0.126752	0.137074
0.0251539		0.0195964	0.0170348
1.40715		0	0
1.00555		0.452542	0
0.367309		0	0
0.225986		0.232214	0.0852177
0.395005		0	0
0.326999		0.0585387	0.0320226
1.71949		0.11257
0.714246		0.160025
0.0285526		0.0791825
		0.234802
		0
		0
		0.241587
		0.187678
		0.519282
		0.020552
		0
		0
		0
		0.670851
		0.100897
		0
		0
		0
		0.016818
		0
		0
		0
		0.0166231
		0.567051
		0.0272025
		0
		0.354227
		0
		0.111636
		0
		0.194732
		0
		0.374086
		0.672194
		0.00587728
		0
		0
		0.13876
		0.0228264
		0.11742
		0
		1.07965
		0.0745728
		0
		0
		0.794114
		0.355394
		0
		0.00850126
		0.216323
		1.24242
		0
		0
		1.55892
		0.0982425
		0.177586
		0.120186
		0
		0
		0.359082
		0.971775
		0.0228425
		0.068352
		0.154838
		0.103544
		0
		0.0630087
2.13288	0.0223057	0.334995	0
0.25486	0.512509	0	0
2.25622	0	0.0937132	0.229413
2.18832	0.432133	0.227677	0
0.235665	0	0	0
0.839398	0.481987	0.229588	0.686706
0	0	1.5455	0.525911
0.0521422	0.0247323	0.0873493	1.51953
0	0	0	0.264493
0	0.497107	0	0.360811
0.939482	0.0183991	0.939482	0.778464
0.277953	2.20104	0.277953	0.803966
2.22508	0	0.298572	0
4.76724	0.624792	1.15758	0.326898
0	0	0	0.0950077
0.222975	1.67908	0.698397	0.180125
0	0	0.10089	0
0.194409	0	1.34676	1.3235
0.378354	0.33997	0.983903	0.0180646
0.120643	0.0875898	0	0.400035
2.26361	0.0687438	0.64681	0.0941465
1.30259	0	0.0538706	0
2.91632	0	0.671474	3.00042
1.10168	0.255641	0.457524	0.280749
0.49476	1.06122	0	0.461827
0.706787	0.133457	0.438763	0.487583
0.131786	0.208625	0	1.88404
0.22717	0.0580994	0.0343852	1.24179
0	0	2.95822	0
0	0.0568757	0	0.46798
0.104809	1.27114	0	0.229294
0.402685	0.363931	0.314795	0
0	0	0.683476	0.0867118
0.607529	0	1.76312	0
0.765092	0	0.356659	0.0501802
1.32342	0	0.0533861	1.32581
0.166099	0.05432	0	0.0295763
0	0.101593	0.0928068	0.181194
0	0.168025	0.166184	0.0932799
0.279373	0	0.203695	0
0.118662	0	0.0580072	0.984267
1.49361	0	0.861787	0
0.753622	0.0226127	1.12773	1.54005
0.328603	0.469195	0	1.30206
0.66535	0	0	1.15917
0.776421	0.286984	0.0151448	0.428944
0.472108	0	0	0.708085
0.0901352	0.223745	0	0.0151911
0.948332	0	0.115971	0.367738
0.356685	0	0.278436	0
0.778451	0.213687	0	1.58759
0.911574	1.91502	0	0.704389
1.02758	0.0696892	0	0
0.296554	0	0.269178	0.310822
1.00175	0	0.0462925	0
0.0633758	1.6638	0.0595343	2.3642
0	0	0.135725	0.507621
0.201369	0.43183	0	0.0541917
2.98728	0	0.33955	2.0483
2.06285	0.0548212	0.255024	0.162669
2.84943	0	0	0
1.16652	0.082252	0.036044	0.0489982
0.694222	0.218391	0	0
0.856266	0	0.192004	0.299395
2.04101	0.0199262	0.104809	0.197868
1.89715	0.169713	0.402685	0.23486
2.05663	0	0	1.27662
3.60265	0.695664	0	0.1409
0.348123	0	0.0402373	2.96248
1.37183	0	0.0486671	0.234836
1.55735	0.524497	0	0.569646
1.76279	0	0	0.174132
0	0	0.0887805	0
0.993981	0.276692	0.267078	0.185714
0.913895		0.716556	0.290175
0.382514		0.234942	2.4822
2.99594		1.7172	0.229868
1.52451		0	0
0.880059		0.0700064	0.605292
3.13831		0.493903	1.08401
0.118512		0.211152	0.280324
0.269717		0.701197	0.0947584
0.757672		0.100693	0
0.417821		0.0728714	0
4.59431		0.987972	0
1.21283		0.131265	0
0.584998		0.296977	0.166677
3.56073		0	0.147527
4.28832		0.421419	0.282279
0.0220188		0.268124	0
0.575133		0.32553	0.105755
0.291687		0.314627	0
0.059426		0	0.109402
		1.37912	1.15059
		0.535389	0.107568
		0.127915	0
		0	0.04478
		0	0.261369
		0	0.0692239
		0.0320832	0
		0.348277	0.247811
		0.916245	0
		0	0.131036
		0	0
		1.26088	0.499511
		0.156743	0.327515
		0.404545	0.43518
		0.501099	0.861281
		0.0701978	2.13719
		1.83116	0.100474
		4.62625	1.4656
		0	0
		0.0267573	0.761636
		0	1.07673
		1.39609	0.152903
		0	1.33656
		0	0.137712
		0	0.134168
		0.862166	0.186606
		0.0508995	0.0674518
		0	0.236193
		2.46525	0
		0.340654	0.721466
		0	0
		1.54962	0.507879
		1.57594	0
		0	0
		0.250263	0.170738
		0.0569135	0.0228262
		0	0.0287695
		0.723196	0.98171
		1.14994	0.385596
		0.73455	0.58971
		0.922516	0.295093
		0.296944	0
		0	0.0768429
		1.3958	0
		3.36381	0.209107
		0.299307	0
		0	0
		0	0.189553
		3.07679	0.127554
		0.614331	0
		0.0248742	0.562192
			0.755417

## Sheet: extended data fig.1c
3h	5h	8h	12h
6.33202	0.189221	2.82772	1.51592
5.30893	1.05161	0.936565	0.50806
5.66193	4.67494	0.901065	2.56711
5.25394	2.00538	1.00764	0.377587
2.37931	2.92326	2.30146	1.4872
2.00852	1.41651	1.60943	0.628784
2.10145	1.44338	0.537488	3.1461
3.43201	4.0347	3.39112	3.70777
4.4044	0.752274	2.61241	1.19809
5.90332	1.54025	1.02742	1.82935
5.01674	1.31115	2.213	1.60333
2.14885	2.4999	1.17639	1.54433
1.86234	2.88602	0.817223	0.699061
1.04756	1.70527	2.15313	0.798904
7.76282	0.502219	2.19228	0.728602
1.30167	2.11324	0.385271	1.01281
8.23856	2.45138	1.94344	1.27926
1.49295	2.04154	1.0189	1.65287
0.92511	0.674648	1.55669	1.09286
1.46239	2.17401	2.54983	0.887259
2.98727	1.35131	2.65414	0.82215
1.51209	3.1272	1.95737	2.34543
2.08874	1.88381	2.33381	2.64968
	3.35623	1.1482	1.44482
	2.13393	1.69492	4.84906
	2.63792	1.86629	1.88187
	3.00838	1.92436	1.85516
	1.99916	1.30644	3.05739
	0.377027	2.18322	1.51205
	0.750361	1.80961	2.35405
	1.11011	1.94815
	2.7835	3.62274
	3.89982	2.68325
	2.72271	2.05853
	2.34316	1.58836
	4.82017	1.97703
	2.53827	3.28628
	3.10246	2.2398
	2.55945	1.83313
	4.16399	4.28485
	5.89003	3.00793
	2.22559	0.67937
	3.89753

## Sheet: extended data fig.1d
3h	5h	8h	12h
5.89634	5.2598	4.66892	19.669
4.62126	2.33662	6.35822	4.70961
6.42913	3.26304	3.27472	4.50878
3.92033	1.6442	4.3251	4.96253
3.96859	4.99246	3.11722	4.71539
3.94633	5.81505	5.55865	4.55459
4.65116	3.05391	5.04318	3.32439
5.64165	3.17352	4.57561	2.9157
5.98207	2.05678	6.38749	35.4981
3.55668	3.45576	3.73291	3.59362
4.27222	2.36386	4.02291	6.67805
4.80271	4.17665	3.80788	3.24589
5.79465	4.4043	4.65201	6.16358
3.27792	4.07953	7.75864	7.78976
2.85869	4.31866	5.67811	4.23269
2.90772	3.92405	3.63304	4.47319
2.16452	5.76705	4.07675	3.5474
2.51707	5.46859	5.72027	4.61682
2.88592	3.62658	3.39687	7.51939
2.20483	4.87303	6.78466	6.14778
3.56296	3.9547	2.80468	3.7264
2.48536	3.44165	5.72561	3.48828
2.80969	4.53328	3.70406	3.93329
2.84981	3.79559	6.57867	2.27825
4.76813	3.55001	3.06027	6.23122
4.4462	3.19596	3.54504	3.52873
2.76276	2.7313	3.79756	3.84451
4.61021	4.47185	13.5022	4.44089
4.75019	5.69311	4.60909	4.8453
2.92864	5.55765	3.05732	3.78668
	3.21822	39.1596	3.40164
	4.85798	2.99505	67.7638
	3.51278	48.0981	2.45814
	38.6871	3.8202	30.9422
	23.6934	3.31372	54.0655
	1.8339	2.68642	34.9839
	25.7128	10.5064	43.6696
	26.3576	1.75464	59.7855
	14.5375	4.21752	46.7415
	1.6197	38.4906	33.9085
	34.5448	36.5727	58.4285
	30.513	36.8423	16.8465
	3.48183	3.25443	63.7222
	29.0723		58.712
	10.5379
	1.53061
	1.81399
