# Supplementary material for: Novel kinase regulators of extracellular matrix internalisation identified by high-content screening modulate invasive carcinoma cell migration
Source: PLoS Biol. 2024 Dec 12;22(12):e3002930. doi: 10.1371/journal.pbio.3002930 (PMC11637276; doi:10.1371/journal.pbio.3002930)
Supplement: S9 Data — The biological replicates are colour coded. (XLSX) [file pbio.3002930.s031.xlsx]

## Sheet: extended data fig.2a
CDKN3	1	0.740963
CDKN2D	3	0.027304
AAK1	4	0.188064
CDKN2C	5	0.023985
AATK	6	-0.30445
CDKN2B	7	0.107965
CERK	8	0.089686
CDKN1C	9	-0.04532
RAPGEF4	10	-0.27028
CDKN1B	11	-0.10229
CHEK1	12	-0.00907
CDKN1A	13	0.003525
CHEK2	14	-0.19019
CDKL5	15	-0.26581
CHKA	16	0.100842
CDKL3	17	0.005618
CHKB	18	-0.11968
CDKL2	19	-0.06438
CHRM1	20	0.192441
CHUK	22	-0.08181
ITGB1BP1	23	-0.28343
NT5 + BafA1	24	-0.99858
HUNK	25	-0.06785
PLK3	26	-0.10975
HSMDPKIN	27	0.052943
CNKSR1	28	-0.37064
STK32B	29	0.152883
COL4A3BP	30	-0.26533
HRI	31	-0.25652
COPB2	32	-0.99114
HK3	33	-0.24904
CRK7	34	0.069656
HK2	35	-0.35982
CRKL	36	-0.27067
HK1	37	-0.23922
CSF1R	38	0.168677
HIPK4	39	-0.24801
CSK	40	-0.25416
HIPK3	41	-0.29883
CSNK1A1	42	-0.17911
NT5+ BafA1	43	-0.99539
CSNK1D	44	-0.12136
Stx18	45	0.111145
CDKL1	46	0.254594
NT5	47	0.158563
CDK9	48	0.088146
CINP	49	0.045565
CDK8	50	0.261923
CIT	51	0.301864
CDK7	52	0.008479
CKB	53	0.125408
CDK6	54	0.211658
CKM	55	-0.20823
CDK5RAP3	56	-0.05837
CKMT1	57	0.34267
CDK5RAP1	58	0.102092
CKMT2	59	-0.00776
CDK5R2	60	-0.10133
CKS1B	61	0.000129
CDK5R1	62	0.047293
CKS2	63	-0.0209
CDK5	64	-0.01816
CLK1	65	-0.20218
NT5	66	0.103921
CLK2	67	-0.33154
HIPK2	69	0.233351
NT4	70	-0.00246
HIPK1	71	0.026298
CSNK1E	72	0.001432
HCK	73	0.163351
CSNK1G1	74	-0.40973
HAK	75	-0.04905
CSNK1G2	76	-0.00337
HSPB8	77	-0.12684
CSNK1G3	78	2.58e-05
GUK1	79	-0.15706
CSNK2A1	80	-0.0305
GUCY2F	81	0.031168
CSNK2A2	82	0.206356
GUCY2D	83	-0.15687
CSNK2B	84	-0.10684
GUCY2C	85	-0.10379
CXCL10	86	-0.00947
GTF2H1	87	-0.10073
DAPK1	88	-0.3771
NT4	89	-0.02831
DAPK2	90	-0.09916
CDK4	91	0.182779
ITGB1	92	-0.38552
CDK3	93	-0.1222
CLK3	94	-0.2294
CDK2	95	0.103916
CLK4	96	-0.211
CDK11	97	-0.12704
ABL1	98	-0.10478
CDK10	99	-0.06715
ABL2	100	0.042085
CDC7	101	-0.00752
TNK2	102	-0.26144
CDC42BPB	103	-0.209
ACVR1	104	-0.01324
CDC42BPA	105	-0.36434
ACVR1B	106	-0.21224
CDC2L5	107	-0.12318
ACVR2	108	-0.00485
CDC2L2	109	-0.32773
ACVR2B	110	-0.04668
ITGB1	111	-0.643
ACVRL1	112	-0.22312
GSK3B	113	-0.29361
PAK1	114	-0.35555
GSK3A	115	0.103196
DAPK3	116	-0.1989
GSG2	117	0.357351
DCAMKL1	118	0.467747
GRK7	119	-0.09862
DCK	120	0.188364
GRK6	121	0.106258
DDR1	122	-0.01899
GRK5	123	0.243323
DDR2	124	0.288412
GRK4	125	-0.18286
DGKA	126	-0.00637
GNE	127	-0.31631
DGKB	128	-0.15406
GMFG	129	-0.1647
DGKD	130	-0.338
GMFB	131	-0.32213
DGKE	132	-0.6214
PAK1	133	-0.4889
DGKG	134	-0.18652
CDC2L1	135	-0.10165
CDC2	137	0.354469
ADAM9	138	-0.0559
CDADC1	139	0.057109
ADCK1	140	0.022965
CD7	141	0.122307
ADCK2	142	0.008335
CD4	143	-0.01424
ADCK4	144	-0.12368
CD3E	145	0.167669
ADCK5	146	-0.14594
CCRK	147	0.628637
ADK	148	-0.06357
CCL4	149	0.057553
ADRA1A	150	-0.43996
CCL2	151	0.269373
ADRA1B	152	-0.10467
CASK	153	0.060582
ADRB2	154	-0.24886
ADRBK1	156	0.092972
GK2	157	-0.12885
GK	159	0.244694
DGKI	160	-0.17163
GFRA2	161	0.192295
DGKQ	162	-0.48143
GCK	163	0.048505
DGKZ	164	-0.13834
GAP43	165	-0.31152
DGUOK	166	-0.2591
GALK2	167	0.109349
DKFZP434C131	168	-0.41939
GALK1	169	-0.11431
EPHA6	170	0.259638
GAK	171	0.218556
DKFZP586B1621	172	-0.20782
FYN	173	-0.21719
DKFZP761P0423	174	-0.50638
FYB	175	-0.1805
STYK1	176	-0.58054
DLG1	178	-0.32534
CARKL	179	-0.1293
TNNI3K	181	-0.02736
ADRBK2	182	-0.24396
CARD14	183	0.366564
AGTR2	184	-0.19719
CARD10	185	-0.04147
AK1	186	0.042184
CAMKK2	187	-0.23546
AK2	188	-0.15348
CAMKK1	189	-0.06922
AK3	190	0.160618
CAMK4	191	-0.0002
AK3L1	192	-0.48851
CAMK2G	193	-0.42915
AK5	194	-0.19427
CAMK2D	195	-0.2426
AK7	196	-0.19919
CAMK2B	197	-0.36852
AKAP1	198	-0.42765
AKAP11	200	0.867994
FUK	201	-0.07029
FRK	203	-0.25564
DLG2	204	0.074499
FRDA	205	-0.37953
DLG3	206	0.095653
FRAP1	207	-0.11014
DLG4	208	-0.52393
FN3KRP	209	-0.00354
DMPK	210	-0.30987
FN3K	211	0.003484
DNAJC3	212	0.060834
FLT4	213	-0.45984
DOK1	214	0.188669
FLT3	215	-0.03449
DTYMK	216	0.081541
FLT1	217	-0.24043
DUSP1	218	-0.31559
TPRXL	219	-0.41352
DUSP10	220	-0.34763
DNM1	221	-0.20079
DUSP2	222	-0.03871
CAMK2A	223	-0.35772
PAK1	224	-0.30903
CAMK1G	225	-0.12575
AKAP13	226	0.114994
CAMK1D	227	-0.14764
AKAP3	228	0.044517
CAMK1	229	0.002623
AKAP4	230	-0.16185
CALM3	231	-0.03355
AKAP5	232	-0.37133
C9ORF12	233	0.076719
AKAP6	234	0.264736
TRIB1	235	-0.46131
AKAP7	236	-0.06071
C7ORF16	237	0.086483
AKAP8	238	0.1331
C6ORF199	239	-0.22011
AKT1	240	-0.37948
TRIB3	241	-0.40274
AKT2	242	0.115376
PAK1	243	-0.55978
AKT3	244	-0.23893
FLJ34389	245	-0.04207
ITGB1	246	-0.46646
C9ORF98	247	-0.17193
DUSP22	248	-0.27486
FLJ32685	249	-0.10835
DUSP4	250	0.092638
FLJ25006	251	0.009088
DUSP5	252	-0.15697
FLJ23356	253	-0.07662
DUSP6	254	-0.37657
LRRK1	255	-0.17792
LOC388445	256	-0.30341
FLJ23074	257	-0.29368
DUSP8	258	-0.4597
THNSL1	259	0.084126
DYRK1A	260	-0.26186
ULK4	261	-0.13788
DYRK1B	262	-0.09169
MASTL	263	0.042203
DYRK2	264	-0.21668
ITGB1	265	-0.36775
DYRK3	266	0.081258
TP53RK	267	-0.21444
NT4	268	-0.08022
C14ORF20	269	-0.251
ALK	270	-0.11765
BUB1B	271	-0.30031
ACVR1C	272	-0.07387
BUB1	273	-0.25799
ALS2CR2	274	-0.4609
BTK	275	-0.30336
ALS2CR7	276	0.053984
BRDT	277	-0.36518
AMHR2	278	0.056368
BRD2	279	-0.22232
ANGPT4	280	-0.19598
BRAF	281	-0.21089
ANKK1	282	-0.21185
BMX	283	-0.32852
ANKRD3	284	-0.16822
BMPR2	285	-0.14083
APEG1	286	0.121076
NT4	287	-0.18308
APPL	288	-0.03298
FLJ13052	290	-0.18349
NT5	291	-0.1144
FLJ12476	292	-0.14861
DYRK4	293	-0.29737
RFK	294	-0.214
EDN2	295	-0.2386
FLJ10842	296	0.195401
EEF2K	297	-0.0981
FLJ10761	298	-0.17633
EGFR	299	-0.07206
FLJ10074	300	0.032591
EIF2AK3	301	-0.29411
FGR	302	-0.48739
EIF2AK4	303	-0.23929
FGFR4	304	-0.28088
EKI1	305	0.062082
FGFR3	306	-0.13315
RAPGEF3	307	0.872103
FGFR2	308	0.011493
EPHA1	309	-0.14904
NT5	310	-0.14809
EPHA2	311	-0.45578
BMPR1B	313	-0.02244
NT5 + BafA1	314	-1.00039
BMPR1A	315	-0.03888
ARAF1	316	-0.18692
BMP2K	317	-0.14886
ARK5	318	-0.36741
BLNK	319	-0.32538
ASK	320	-0.38989
BLK	321	-0.2979
ASP	322	0.080175
BDKRB2	323	-0.14919
ATM	324	-0.00635
BCR	325	-0.25762
ATR	326	0.033409
BCKDK	327	-0.20986
AURKB	328	0.566934
AZU1	329	0.020553
AURKC	330	0.164871
AXL	331	-0.29774
AVPR1A	332	-0.12263
NT5+BafA1	333	-1.00564
AVPR1B	334	-0.15428
FGFR1	335	-0.21636
FES	337	-0.39918
EPHA3	338	-0.26073
FER	339	-0.30358
EPHA4	340	-0.48017
FASTK	341	-0.46133
EPHA5	342	-0.28726
EVI1	343	-0.32055
EPHA7	344	-0.34671
ERN1	345	-0.18778
EPHA8	346	-0.31697
ERK8	347	-0.18245
EPHB1	348	-0.30475
ERBB4	349	-0.09088
EPHB2	350	0.395112
ERBB3	351	-0.13924
EPHB3	352	-0.1636
ERBB2	353	-0.18596
EPHB4	354	-0.60657
EPHB6	356	-0.36868
NEK8	357	0.194033
NEK7	359	-0.41162
ICK	360	-0.04538
NEK6	361	-0.03058
IGF1R	362	0.036477
NEK4	363	-0.51238
IHPK1	364	0.040594
NEK3	365	0.25171
IHPK2	366	-0.13182
NEK2	367	0.365046
IHPK3	368	0.388192
NEK11	369	0.178805
IKBKAP	370	0.057826
NEK1	371	-0.30209
IKBKB	372	-0.02175
COASY	373	-0.06848
IKBKE	374	0.613521
NBEA	375	-0.47151
IL2	376	-0.02283
ILK	378	0.000857
RASGRF2	379	-0.06668
NT5 + BafA1	380	-0.98314
RAGE	381	0.04989
NEK9	382	0.14876
RAF1	383	-0.17399
NLK	384	-0.26817
RAC1	385	0.062968
NME1	386	0.335961
PYCS	387	0.48402
NME2	388	0.188924
PXK	389	-0.04208
NME3	390	0.027311
PTPRT	391	-0.30683
NME4	392	-0.08365
PTPRR	393	-0.04009
NME5	394	-0.16627
PTPRJ	395	0.062987
NME6	396	0.262754
PTPRG	397	-0.30846
NME7	398	-0.07422
NT5+ BafA1	399	-0.99812
NPR1	400	0.118463
NAGK	402	-0.49486
NT5	403	0.082358
MYO3B	404	0.050104
ILKAP	405	0.080599
MYO3A	406	0.155915
IPMK	407	0.124938
MYLK2	408	0.213162
INSR	409	0.393974
MYLK	410	-0.18827
INSRR	411	-0.10104
MVK	412	-0.13744
IRAK1	413	-0.25713
MVD	414	0.200544
IRAK2	415	-0.33968
MUSK	416	-0.03031
IRAK3	417	0.601894
RP6-213H19.1	418	0.000107
IRS1	419	-0.00596
MST1R	420	0.019384
ITK	421	0.067889
NT5	422	0.113342
ITPK1	423	-0.18644
PTPN5	426	-0.0803
NT4	427	-0.05681
PTK9L	428	-0.1116
NPR2	429	-0.27805
PTK9	430	0.372592
NRBP	431	0.46914
PTK7	432	0.225683
NRG3	433	0.027981
PTK6	434	-0.04069
NTRK1	435	0.228068
PTK2B	436	0.425061
NTRK2	437	0.376711
PTK2	438	-0.25553
NTRK3	439	0.03736
PSKH2	440	-0.13531
NYD-SP25	441	-0.14488
PSKH1	442	0.083934
OSR1	443	0.073471
TAO1	444	-0.35827
P15RS	445	0.111942
NT4	446	0.033006
PACE-1	447	0.39706
MRC2	450	-0.15624
ITGB1	451	-0.30687
MPZL1	452	-0.06456
ITPKA	453	0.133145
MPP3	454	0.689433
ITPKB	455	-0.11983
MPP2	456	0.183239
ITPKC	457	0.065217
MPP1	458	0.094616
JAK1	459	-0.03531
MOS	460	0.081909
JAK2	461	-0.08175
MKNK2	462	0.035372
JAK3	463	0.404432
MKNK1	464	-0.09442
JIK	465	-0.20681
MINK	466	-0.10589
KDR	467	-0.30931
MIDORI	468	-0.00504
KHK	469	0.068233
ITGB1	470	-0.57159
TNIK	471	-0.01327
PRPSAP2	473	-0.31057
PAK1	474	-0.38962
PRPSAP1	475	0.107372
PACSIN1	476	-0.01027
PRPS2	477	0.334688
PAG	478	-0.26501
PRPS1	479	-0.14765
PAK1	480	-0.09017
PRPF4B	481	-0.09229
PAK2	482	0.166333
PRKY	483	0.05001
PAK3	484	-0.03236
PRKX	485	0.255575
PAK4	486	0.684366
WNK4	487	-0.01395
PAK6	488	0.073845
PRKWNK3	489	-0.07954
PAK7	490	0.322503
PRKWNK2	491	0.027932
PANK1	492	0.179259
PAK1	493	-0.385
PANK3	494	-0.25255
MGC8407	495	0.02621
MGC5601	497	-0.0547
MAST3	498	0.086491
MGC4796	499	-0.07745
KIAA0999	500	-0.13544
PIP5KL1	501	-0.069
KIAA1361	502	-0.0637
MGC45428	503	0.222921
MARCH4	504	0.029934
C9ORF96	505	0.344718
KIAA1639	506	-0.1624
MGC42105	507	-0.22569
KIAA1765	508	-0.34778
CSNK1A1L	509	-0.32249
KIAA1804	510	-0.11948
MGC26597	511	-0.08802
KIAA1811	512	-0.0262
STK32A	513	-0.226
LMTK3	514	-0.38651
KIF13B	516	0.07866
PRKWNK1	517	0.046442
PRKRA	519	-0.04375
PANK4	520	0.023253
PRKR	521	-0.40559
PAPSS1	522	-0.17307
PRKG2	523	-0.04807
PAPSS2	524	0.098654
PRKG1	525	-0.14827
PASK	526	-0.0052
PRKDC	527	0.219063
PCK1	528	-0.23628
PRKD2	529	-0.15714
PCK2	530	-0.25905
PRKCZ	531	0.028774
PCTK1	532	0.317004
PRKCSH	533	-0.05057
PCTK2	534	-0.01014
PRKCQ	535	-0.07373
PCTK3	536	0.104914
PDGFRA	538	-0.32447
MGC16169	539	0.218635
MET	541	0.298005
UHMK1	542	0.343596
MERTK	543	-0.08664
KIT	544	-0.10779
MELK	545	-0.0248
LMTK2	546	-0.14274
MBIP	547	0.204985
KSR2	548	-0.00178
MATK	549	-0.06938
LAK	550	0.052663
MAST2	551	-0.21529
LATS1	552	-0.29272
MARK4	553	-0.01963
LATS2	554	-0.06302
MARK3	555	0.58396
LCK	556	-0.20156
MARK2	557	0.318349
LCP2	558	-0.04762
LIM	560	-0.36721
PRKCN	561	-0.23358
PRKCM	563	-0.26279
PDGFRB	564	-0.04768
PRKCL2	565	-0.10096
PDK1	566	-0.45668
PRKCL1	567	0.319526
PDK2	568	-0.12967
PRKCI	569	-0.08722
PDK3	570	-0.17162
PRKCH	571	-0.19763
PDK4	572	0.460023
PRKCG	573	0.075301
PDPK1	574	0.053665
PRKCE	575	-0.10249
PDXK	576	0.035847
PRKCD	577	0.025255
PFKFB1	578	-0.14998
PRKCB1	579	0.14784
PFKFB2	580	-0.07437
PFKFB3	582	-0.21515
MARK1	583	-0.2522
PAK1	584	-0.36983
MAPKAPK5	585	-0.07063
LIMK1	586	0.047418
MAPKAPK3	587	0.112081
LIMK2	588	0.448704
MAPKAPK2	589	-0.18136
LOC115704	590	-0.06316
MAPK9	591	0.047651
PDIK1L	592	-0.25694
MAPK8IP3	593	0.306917
PRPS1L1	594	-0.02224
MAPK8IP2	595	-0.1
NRBP2	596	-0.4294
MAPK8IP1	597	-0.02532
MLCK	598	0.411101
MAPK8	599	-0.08836
LTK	600	-0.26837
MAPK7	601	-0.20362
LYK5	602	-0.11257
PAK1	603	-0.45403
LYN	604	-0.45177
PRKCABP	606	0.007618
ITGB1	607	-0.37138
PRKCA	608	0.270575
PFKFB4	609	-0.17633
PRKAR2B	610	-0.10768
PFKL	611	-0.17487
PRKAR2A	612	-0.28606
PFKM	613	-0.00715
PRKAR1A	614	0.808132
PFKP	615	0.0426
PRKAG3	616	0.145045
PFTK1	617	-0.45272
PRKAG1	618	-0.13351
PGK1	619	-0.14658
PRKACG	620	0.287827
PGK2	621	0.120542
PRKACB	622	-0.41946
PHKA1	623	0.250414
PRKACA	624	-0.2405
PHKA2	625	-0.17829
ITGB1	626	-0.24221
PHKG1	627	-0.20265
MAPK6	630	-0.15181
NT4	631	-0.02874
MAPK4	632	0.191394
SMAD7	633	-0.17426
MAPK3	634	-0.02169
MAGI-3	635	-0.37634
MAPK14	636	0.060619
MAK	637	-0.3876
MAPK13	638	-0.15497
MALT1	639	-0.10047
MAPK12	640	-0.3047
MAP2K1	641	-0.19814
MAPK11	642	-0.39866
MAP2K1IP1	643	-0.03296
MAPK10	644	-0.19112
MAP2K2	645	-0.27325
MAPK1	646	0.01073
MAP2K3	647	-0.12148
MAP4K5	648	-0.28034
MAP2K4	649	-0.14505
NT4	650	-0.04332
MAP2K5	651	-0.25464
PRKAA2	654	0.106894
NT5	655	-0.10809
PRKAA1	656	-0.04596
PHKG2	657	-0.14834
PPP4C	658	-0.03638
PI4K2B	659	0.178344
PPP2CB	660	-0.07235
PI4KII	661	-0.42489
PPP2CA	662	-0.27086
PIK3C2A	663	-0.59468
PPP1R1B	664	0.034892
PIK3C2B	665	0.368393
PNKP	666	-0.28133
PIK3C2G	667	-0.41683
PMVK	668	-0.09685
PIK3CA	669	-0.00384
EXOSC10	670	0.161269
PIK3CB	671	-0.19227
PLK1	672	-0.14935
PIK3CG	673	-0.00457
NT5	674	-0.08761
PIK3R1	675	-0.50457
MAP4K4	677	-0.19427
NT5 + BafA1	678	-1.00955
MAP4K3	679	-0.21126
MAP2K6	680	-0.2672
MAP4K2	681	-0.06361
MAP2K7	682	0.196898
MAP4K1	683	0.256688
MAP3K1	684	-0.54054
MAP3K9	685	-0.37449
MAP3K10	686	0.024827
MAP3K8	687	-0.33404
MAP3K11	688	-0.16276
MAP3K7	689	0.054338
MAP3K12	690	-0.07533
MAP3K6	691	-0.41698
MAP3K13	692	0.030896
MAP3K5	693	-0.05294
MAP3K14	694	-0.49849
MAP3K4	695	-0.36425
MAP3K2	696	-0.00447
NT5+BafA1	697	-1.00919
MAP3K3	698	-0.31374
PKN3	699	-0.44917
PKMYT1	701	-0.28827
PIK3R2	702	-0.46957
PKM2	703	-0.34175
PIK3R3	704	-0.41301
PKLR	705	-0.37613
PIK3R4	706	-0.45864
PKIB	707	-0.65444
PIK4CA	708	-0.34319
PKIA	709	-0.40478
PIK4CB	710	-0.25344
STK32C	711	-0.48052
PIM1	712	-0.16309
PITPNM3	713	0.057709
PIM2	714	0.15826
PIP5K2C	715	0.297292
PINK1	716	-0.02037
PIP5K2B	717	-0.42255
PIP5K1A	718	-0.49347
PIP5K2A	720	-0.18082
RBKS	722	-0.0836
RET	723	-0.11992
RFP	724	-0.03577
GRK1	725	-0.54089
RIOK1	726	-0.03944
RIOK3	727	-0.24401
RIPK1	728	-0.30195
RIPK2	729	-0.3968
RIPK3	730	-0.20804
RNASEL	732	-0.03411
NT5 + BafA1	733	-0.9696
NT5+ BafA1	734	-1.01329
NT5	736	0.080893
ROCK1	737	-0.11895
ROCK2	738	-0.06234
ROR1	739	0.106891
ROR2	740	-0.18424
ROS1	741	-0.09328
RP2	742	0.056976
RPS6KA1	743	-0.01471
RPS6KA2	744	-0.13566
RPS6KA3	745	-0.26871
NT5	746	-0.04845
RPS6KA4	747	0.134323
NT4	749	-0.02502
NT4	750	0.014974
ITGB1	751	-0.42802
ZAP70	752	0.54406
RPS6KA5	753	0.031078
ZAK	754	-0.04767
RPS6KA6	755	-0.10139
YWHAQ	756	-0.27169
RPS6KB1	757	0.1044
YWHAH	758	0.113775
RPS6KB2	759	-0.06017
YES1	760	0.106835
RPS6KC1	761	-0.15916
XYLB	762	-0.28623
RPS6KL1	763	0.040684
WIF1	764	-0.28292
RYK	765	-0.06953
WEE1	766	-0.54009
SAST	767	-0.07536
VRK3	768	0.085666
SCAP1	769	-0.38764
ITGB1	770	-0.58757
SCYL1	771	-0.28173
PAK1	772	-0.32615
PAK1	773	-0.14916
VRK2	774	-0.1297
VRK1	776	-0.03972
SEPHS1	777	-0.31282
URKL1	778	-0.07756
SGK	779	-0.08477
UMPK	780	-0.22485
SGK2	781	-0.27824
UMP-CMPK	782	-0.18573
SGKL	783	-0.06252
ULK2	784	0.04035
SHC1	785	-0.04895
ULK1	786	-0.27185
SIK2	787	-0.20177
UGP2	788	-0.14263
SLK	789	0.176598
UCK1	790	-0.31704
SMG1	791	0.208208
TYRO3	792	0.125135
SNARK	793	0.21824
SNF1LK	795	-0.1856
TYK2	798	-0.42635
TXNDC3	800	-0.30931
PLK2	801	-0.03792
TXK	802	0.024621
SNRK	803	0.276159
TTN	804	-0.19332
SOCS1	805	0.04022
TTK	806	0.101504
SOCS5	807	0.162364
TTBK2	808	0.01593
SPA17	809	0.102541
TTBK1	810	-0.23272
SPEC2	811	-0.29706
TSKS	812	0.268995
SPHK1	813	0.070183
TRPM7	814	-0.14064
SPHK2	815	0.192796
TRPM6	816	-0.01993
SEPHS2	817	-0.10299
SQSTM1	819	-0.43162
TRIO	822	-0.11933
PAK1	823	-0.31531
TRIM	824	0.100335
SRC	825	-0.03129
TRIB2	826	-0.01806
SRMS	827	0.616646
KALRN	828	-0.4694
SRPK1	829	-0.03721
TPK1	830	0.447083
SRPK2	831	0.064408
TOPK	832	0.033336
ABI1	833	-0.52719
TNK1	834	0.077893
SSTK	835	-0.02695
TNFRSF10A	836	-0.04963
STK10	837	-0.12855
TLR6	838	-0.27014
STK11	839	0.227926
TLR4	840	0.102876
STK16	841	-0.54715
PAK1	842	-0.34448
STK17A	843	-0.07056
ITGB1	844	-0.3593
ITGB1	845	-0.21963
TLR3	846	0.183276
NT4	847	0.004187
TLR1	848	-0.2104
STK17B	849	-0.0861
TLK2	850	-0.40527
PLK4	851	-0.21706
TLK1	852	-0.05435
STK19	853	-0.00495
TK2	854	-0.35919
STK22B	855	-0.13322
TK1	856	0.138267
STK22C	857	-0.41914
TJP2	858	-0.12608
STK22D	859	-0.54786
TIE	860	-0.1878
STK23	861	-0.3322
TGFBR2	862	0.242433
STK24	863	0.005993
TGFBR1	864	0.046906
STK25	865	-0.06724
NT4	866	-0.1981
STK29	867	-0.20813
NT5	869	0.031865
NT5	870	-0.06431
TEX14	872	-0.11037
NT5 + BafA1	873	-1.00812
TESK2	874	-0.15304
STK3	875	0.028855
TESK1	876	-0.33696
STK31	877	-0.22912
TEK	878	-0.11369
STK33	879	0.109676
TEC	880	0.020384
STK35	881	-0.15293
TBK1	882	-0.12094
STK36	883	-0.0493
TAO1	884	-0.14267
STK38	885	-0.62044
TAF1L	886	0.052155
STK38L	887	-0.35635
TAF1	888	0.029082
STK39	889	-0.59424
SYK	890	0.28713
STK4	891	-0.1312
NT5+BafA1	892	-1.009
STK6	893	-0.26006
PTPN9	896	-0.04956
PTPN7	898	-0.04999
ACP1	899	0.017207
PTPN6	900	0.056876
ACP2	901	0.05888
PTPN5	902	-0.02452
ACP5	903	-0.18476
PTPN4	904	0.148998
ACP6	905	0.033728
PTPN3	906	-0.13821
ACPP	907	-0.21715
PTPN23	908	-0.21889
ACPT	909	-0.25381
PTPN22	910	0.02371
ACYP1	911	-0.08611
PTPN21	912	0.078071
ACYP2	913	-0.23509
PTPN2	914	-0.05342
AKAP11	915	0.42752
ALPI	917	-0.23304
NT5 + BafA1	918	-1.00022
PTPRA	919	-0.30263
PTPRB	920	0.034178
PTPRC	921	-0.01052
PTPRD	922	0.035338
PTPRE	923	-0.12638
PTPRF	924	-0.09193
PTPRG	925	-0.15733
PTPRH	926	-0.02456
PTPRJ	927	-0.22752
NT5+ BafA1	928	-1.01383
PTPRK	929	-0.26504
PTPN18	931	0.05609
NT5	932	0.052637
PTPN14	933	-0.23888
ALPL	934	0.130789
PTPN13	935	-0.21215
ALPP	936	0.075163
PTPN12	937	0.019928
ALPPL2	938	0.058861
PTPN11	939	0.165656
ANP32E	940	-0.02395
PTPN1	941	-0.09584
BPNT1	942	-0.26358
PTPLA	943	0.133883
C14ORF24	944	-0.05025
PTPDC1	945	-0.04879
C21ORF6	946	-0.12885
PTP4A3	947	0.111795
C7ORF16	948	0.174936
PTP4A2	949	-0.06842
CDC14A	950	-0.12279
NT5	951	0.015782
CDC14B	952	0.117816
NT4	954	-0.01932
PTPRM	955	0.03002
PTPRN	956	-2.9e-05
PTPRN2	957	-0.41358
PTPRO	958	-0.0183
PTPRR	959	0.19938
PTPRS	960	-0.15428
PTPRT	961	-0.49021
PTPRU	962	-0.20561
PTPRZ1	963	-0.01655
NT4	964	-0.00639
RNGTT	965	0.059971
PTP4A1	966	-0.25258
ITGB1	967	-0.3834
PTEN	968	-0.20455
CDC25A	969	0.055654
PSPH	970	-0.17963
CDC25B	971	-0.01218
PR48	972	0.183244
CDC25C	973	0.009607
PPP6C	974	-0.27853
CDKN3	975	0.29177
PPP5C	976	-0.09537
CILP	977	-0.29416
PPP4C	978	-0.00973
CTDP1	979	0.165782
PPP3R1	980	-0.23931
DKFZP761G058	981	0.060213
PPP3CC	982	0.102643
DNAJC6	983	-0.17056
PPP3CA	984	0.007949
DUSP1	985	-0.07842
ITGB1	986	-0.45668
DUSP10	987	-0.13233
PAK1	988	-0.30215
RWDD2	989	-0.06511
SAG	990	0.262737
SBF1	991	0.076382
SSH3	992	-0.16402
STYX	993	-0.11174
SYNJ1	994	0.003553
SYNJ2	995	-0.02879
TENS1	996	-0.3427
TPTE2	997	-0.19861
PAK1	998	-0.20408
TPTE	999	-0.13643
PPP2R5E	1000	-0.08102
PPP2R5D	1002	0.237705
DUSP11	1003	0.09192
PPP2R5C	1004	-0.01412
DUSP12	1005	-0.01226
PPP2R5B	1006	-0.15705
DUSP13	1007	-0.02138
PPP2R5A	1008	0.195062
DUSP14	1009	0.167649
PPP2R4	1010	-0.15658
DUSP15	1011	-0.15513
PPP2R3A	1012	0.002346
DUSP18	1013	-0.31886
PPP2R2B	1014	-0.18574
DUSP19	1015	-0.03975
PPP2R2A	1016	-0.1276
DUSP2	1017	0.029166
PPP2R1A	1018	-0.50471
DUSP21	1019	-0.03002
DUSP22	1021	-0.08283
TRIO	1023	0.014126
ZFHX1B	1024	0.155489
ENPP7	1025	-0.02964
PPP2CB	1027	-0.03597
PPP2CA	1029	-0.1903
DUSP3	1030	-0.14462
PPP1R8	1031	0.140596
DUSP4	1032	0.199579
PPP1R7	1033	0.416487
DUSP5	1034	0.069861
PPP1R3C	1035	-0.23166
DUSP6	1036	-0.3233
PPP1R2	1037	0.18346
DUSP7	1038	0.091007
PPP1R1B	1039	-0.06857
DUSP8	1040	-0.19497
PPP1R16B	1041	0.26625
DUT	1042	-0.17503
PPP1R11	1043	-0.07608
ENPP1	1044	-0.1161
PPP1CC	1045	-0.06575
ENPP2	1046	-0.21386
ENPP3	1048	0.062612
PPP1CB	1051	0.081974
PAK1	1052	-0.36321
PPP1CA	1053	0.039803
ENPP4	1054	-0.00099
PPM2C	1055	-0.07573
ENPP5	1056	-0.08752
PPM1L	1057	-0.06531
ENPP6	1058	-0.02074
PPM1G	1059	0.041105
EPM2A	1060	0.303335
PPM1F	1061	-0.02411
FBP1	1062	-0.05693
PPM1E	1063	0.063482
FBP2	1064	-0.18463
PPM1D	1065	0.09203
FHIT	1066	-0.06445
PPM1B	1067	-0.18281
DUSP23	1068	-0.08306
PPM1A	1069	-0.28106
FLJ23751	1070	-0.23714
PAK1	1071	-0.20656
FLJ40125	1072	0.049759
ITGB1	1073	-0.2409
ITGB1	1074	-0.31555
PPEF2	1075	0.012617
NT4	1076	-0.06341
PPEF1	1077	-0.01867
HSPC129	1078	0.019162
PPAP2C	1079	0.113607
I-4	1080	-0.05198
PPAP2B	1081	-0.16516
IGBP1	1082	0.073422
PPAP2A	1083	-0.3898
ILKAP	1084	-0.01712
PON2	1085	-0.16164
IMPA1	1086	-0.01249
PON1	1087	-0.13914
IMPA2	1088	-0.10178
PME-1	1089	-0.16774
INPP1	1090	-0.24877
PIB5PA	1091	-0.14701
INPP4B	1092	-0.21729
PHPT1	1093	-0.03286
INPP5B	1094	-0.04182
NT4	1095	-0.07567
INPP5D	1096	-0.12329
NT5	1098	-0.05925
NT5	1099	-0.00917
PFKFB4	1101	0.041793
NT5 + BafA1	1102	-0.98987
PFKFB3	1103	-0.08664
LOC151242	1104	0.095099
PFKFB2	1105	0.100766
LPPR4	1106	-0.08283
PFKFB1	1107	0.100083
MAP3K7IP1	1108	-0.32726
PDP2	1109	0.01637
MGC1136	1110	-0.10746
OCRL	1111	-0.02802
MGC26484	1112	0.640866
MTMR7	1113	0.311894
FRMPD2	1114	-0.20296
MTMR4	1115	-0.09492
MINPP1	1116	-0.02993
MTMR3	1117	0.058354
MK-STYX	1118	-0.09358
MTMR2	1119	-0.099
MTM1	1120	0.05781
NT5+BafA1	1121	-0.99608
MTMR1	1122	-0.00725

## Sheet: extended data fig.2b
COPB2	1	-0.99114
PKIB	2	-0.65444
DGKE	3	-0.6214
STK38	4	-0.62044
EPHB4	5	-0.60657
PIK3C2A	6	-0.59468
STK39	7	-0.59424
STYK1	8	-0.58054
STK22D	9	-0.54786
STK16	10	-0.54715
GRK1	11	-0.54089
MAP3K1	12	-0.54054
WEE1	13	-0.54009
ABI1	14	-0.52719
DLG4	15	-0.52393
NEK4	16	-0.51238
DKFZP761P0423	17	-0.50638
PPP2R1A	18	-0.50471
PIK3R1	19	-0.50457
MAP3K14	20	-0.49849
NAGK	21	-0.49486
PIP5K1A	22	-0.49347
PTPRT	23	-0.49021
AK3L1	24	-0.48851
FGR	25	-0.48739
DGKQ	26	-0.48143
STK32C	27	-0.48052
EPHA4	28	-0.48017
NBEA	29	-0.47151
PIK3R2	30	-0.46957
KALRN	31	-0.4694
FASTK	32	-0.46133
TRIB1	33	-0.46131
ALS2CR2	34	-0.4609
FLT4	35	-0.45984
DUSP8	36	-0.4597
PIK3R4	37	-0.45864
PDK1	38	-0.45668
EPHA2	39	-0.45578
PFTK1	40	-0.45272
LYN	41	-0.45177
PKN3	42	-0.44917
ADRA1A	43	-0.43996
SQSTM1	44	-0.43162
NRBP2	45	-0.4294
CAMK2G	46	-0.42915
AKAP1	47	-0.42765
TYK2	48	-0.42635
PI4KII	49	-0.42489
PIP5K2B	50	-0.42255
PRKACB	51	-0.41946
DKFZP434C131	52	-0.41939
STK22C	53	-0.41914
MAP3K6	54	-0.41698
PIK3C2G	55	-0.41683
PTPRN2	56	-0.41358
TPRXL	57	-0.41352
PIK3R3	58	-0.41301
NEK7	59	-0.41162
CSNK1G1	60	-0.40973
PRKR	61	-0.40559
TLK2	62	-0.40527
PKIA	63	-0.40478
TRIB3	64	-0.40274
FES	65	-0.39918
MAPK11	66	-0.39866
RIPK2	67	-0.3968
ASK	68	-0.38989
PPAP2A	69	-0.3898
SCAP1	70	-0.38764
MAK	71	-0.3876
LMTK3	72	-0.38651
FRDA	73	-0.37953
AKT1	74	-0.37948
DAPK1	75	-0.3771
DUSP6	76	-0.37657
MAGI-3	77	-0.37634
PKLR	78	-0.37613
MAP3K9	79	-0.37449
AKAP5	80	-0.37133
CNKSR1	81	-0.37064
EPHB6	82	-0.36868
CAMK2B	83	-0.36852
ARK5	84	-0.36741
LIM	85	-0.36721
BRDT	86	-0.36518
CDC42BPA	87	-0.36434
MAP3K4	88	-0.36425
HK2	89	-0.35982
TK2	90	-0.35919
TAO1	91	-0.35827
CAMK2A	92	-0.35772
STK38L	93	-0.35635
KIAA1765	94	-0.34778
DUSP10	95	-0.34763
EPHA7	96	-0.34671
PIK4CA	97	-0.34319
TENS1	98	-0.3427
PKM2	99	-0.34175
IRAK2	100	-0.33968
DGKD	101	-0.338
TESK1	102	-0.33696
MAP3K8	103	-0.33404
STK23	104	-0.3322
CLK2	105	-0.33154
BMX	106	-0.32852
CDC2L2	107	-0.32773
MAP3K7IP1	108	-0.32726
BLNK	109	-0.32538
DLG1	110	-0.32534
PDGFRA	111	-0.32447
DUSP6	112	-0.3233
CSNK1A1L	113	-0.32249
GMFB	114	-0.32213
EVI1	115	-0.32055
DUSP18	116	-0.31886
UCK1	117	-0.31704
EPHA8	118	-0.31697
GNE	119	-0.31631
DUSP1	120	-0.31559
MAP3K3	121	-0.31374
SEPHS1	122	-0.31282
GAP43	123	-0.31152
PRPSAP2	124	-0.31057
DMPK	125	-0.30987
TXNDC3	126	-0.30931
KDR	127	-0.30931
PTPRG	128	-0.30846
PTPRT	129	-0.30683
EPHB1	130	-0.30475
MAPK12	131	-0.3047
AATK	132	-0.30445
FER	133	-0.30358
LOC388445	134	-0.30341
BTK	135	-0.30336
PTPRA	136	-0.30263
NEK1	137	-0.30209
RIPK1	138	-0.30195
BUB1B	139	-0.30031
HIPK3	140	-0.29883
BLK	141	-0.2979
AXL	142	-0.29774
DYRK4	143	-0.29737
SPEC2	144	-0.29706
CILP	145	-0.29416
EIF2AK3	146	-0.29411
FLJ23074	147	-0.29368
GSK3B	148	-0.29361
LATS1	149	-0.29272
PKMYT1	150	-0.28827
EPHA5	151	-0.28726
XYLB	152	-0.28623
PRKAR2A	153	-0.28606
ITGB1BP1	154	-0.28343
WIF1	155	-0.28292
SCYL1	156	-0.28173
PNKP	157	-0.28133
PPM1A	158	-0.28106
FGFR4	159	-0.28088
MAP4K5	160	-0.28034
PPP6C	161	-0.27853
SGK2	162	-0.27824
NPR2	163	-0.27805
DUSP22	164	-0.27486
MAP2K2	165	-0.27325
ULK1	166	-0.27185
YWHAQ	167	-0.27169
PPP2CA	168	-0.27086
CRKL	169	-0.27067
RAPGEF4	170	-0.27028
TLR6	171	-0.27014
RPS6KA3	172	-0.26871
LTK	173	-0.26837
NLK	174	-0.26817
MAP2K6	175	-0.2672
CDKL5	176	-0.26581
COL4A3BP	177	-0.26533
PTPRK	178	-0.26504
PAG	179	-0.26501
BPNT1	180	-0.26358
PRKCM	181	-0.26279
DYRK1A	182	-0.26186
TNK2	183	-0.26144
EPHA3	184	-0.26073
STK6	185	-0.26006
DGUOK	186	-0.2591
PCK2	187	-0.25905
BUB1	188	-0.25799
BCR	189	-0.25762
IRAK1	190	-0.25713
PDIK1L	191	-0.25694
HRI	192	-0.25652
FRK	193	-0.25564
PTK2	194	-0.25553
MAP2K5	195	-0.25464
CSK	196	-0.25416
ACPT	197	-0.25381
PIK4CB	198	-0.25344
PTP4A1	199	-0.25258
PANK3	200	-0.25255
MARK1	201	-0.2522
C14ORF20	202	-0.251
HK3	203	-0.24904
ADRB2	204	-0.24886
INPP1	205	-0.24877
HIPK4	206	-0.24801
RIOK3	207	-0.24401
ADRBK2	208	-0.24396
CAMK2D	209	-0.2426
PRKACA	210	-0.2405
FLT1	211	-0.24043
PPP3R1	212	-0.23931
EIF2AK4	213	-0.23929
HK1	214	-0.23922
AKT3	215	-0.23893
PTPN14	216	-0.23888
EDN2	217	-0.2386
FLJ23751	218	-0.23714
PCK1	219	-0.23628
CAMKK2	220	-0.23546
ACYP2	221	-0.23509
PRKCN	222	-0.23358
ALPI	223	-0.23304
TTBK1	224	-0.23272
PPP1R3C	225	-0.23166
CLK3	226	-0.2294
STK31	227	-0.22912
PTPRJ	228	-0.22752
STK32A	229	-0.226
MGC42105	230	-0.22569
UMPK	231	-0.22485
ACVRL1	232	-0.22312
BRD2	233	-0.22232
C6ORF199	234	-0.22011
PTPN23	235	-0.21889
INPP4B	236	-0.21729
FYN	237	-0.21719
ACPP	238	-0.21715
PLK4	239	-0.21706
DYRK2	240	-0.21668
FGFR1	241	-0.21636
MAST2	242	-0.21529
PFKFB3	243	-0.21515
TP53RK	244	-0.21444
RFK	245	-0.214
ENPP2	246	-0.21386
ACVR1B	247	-0.21224
PTPN13	248	-0.21215
ANKK1	249	-0.21185
MAP4K3	250	-0.21126
CLK4	251	-0.211
BRAF	252	-0.21089
TLR1	253	-0.2104
BCKDK	254	-0.20986
CDC42BPB	255	-0.209
CKM	256	-0.20823
STK29	257	-0.20813
RIPK3	258	-0.20804
DKFZP586B1621	259	-0.20782
JIK	260	-0.20681
PTPRU	261	-0.20561
PTEN	262	-0.20455
MAPK7	263	-0.20362
FRMPD2	264	-0.20296
PHKG1	265	-0.20265
CLK1	266	-0.20218
SIK2	267	-0.20177
LCK	268	-0.20156
AK7	269	-0.19919
DAPK3	270	-0.1989
TPTE2	271	-0.19861
MAP2K1	272	-0.19814
PRKCH	273	-0.19763
AGTR2	274	-0.19719
ANGPT4	275	-0.19598
DUSP8	276	-0.19497
AK5	277	-0.19427
MAP4K4	278	-0.19427
TTN	279	-0.19332
PIK3CB	280	-0.19227
MAPK10	281	-0.19112
PPP2CA	282	-0.1903
CHEK2	283	-0.19019
MYLK	284	-0.18827
TIE	285	-0.1878
ERN1	286	-0.18778
ARAF1	287	-0.18692
DGKG	288	-0.18652
ITPK1	289	-0.18644
ERBB2	290	-0.18596
PPP2R2B	291	-0.18574
UMP-CMPK	292	-0.18573
SNF1LK	293	-0.1856
ACP5	294	-0.18476
FBP2	295	-0.18463
ROR2	296	-0.18424
FLJ13052	297	-0.18349
GRK4	298	-0.18286
PPM1B	299	-0.18281
ERK8	300	-0.18245
MAPKAPK2	301	-0.18136
PIP5K2A	302	-0.18082
FYB	303	-0.1805
PSPH	304	-0.17963
CSNK1A1	305	-0.17911
PHKA2	306	-0.17829
LRRK1	307	-0.17792
PFKFB4	308	-0.17633
FLJ10761	309	-0.17633
DUT	310	-0.17503
PFKL	311	-0.17487
SMAD7	312	-0.17426
RAF1	313	-0.17399
PAPSS1	314	-0.17307
C9ORF98	315	-0.17193
DGKI	316	-0.17163
PDK3	317	-0.17162
DNAJC6	318	-0.17056
ANKRD3	319	-0.16822
PME-1	320	-0.16774
NME5	321	-0.16627
PPAP2B	322	-0.16516
GMFG	323	-0.1647
SSH3	324	-0.16402
EPHB3	325	-0.1636
PIM1	326	-0.16309
MAP3K11	327	-0.16276
KIAA1639	328	-0.1624
AKAP4	329	-0.16185
PON2	330	-0.16164
RPS6KC1	331	-0.15916
PTPRG	332	-0.15733
PRKD2	333	-0.15714
GUK1	334	-0.15706
PPP2R5B	335	-0.15705
DUSP5	336	-0.15697
GUCY2D	337	-0.15687
PPP2R4	338	-0.15658
MRC2	339	-0.15624
DUSP15	340	-0.15513
MAPK13	341	-0.15497
PTPRS	342	-0.15428
AVPR1B	343	-0.15428
DGKB	344	-0.15406
AK2	345	-0.15348
TESK2	346	-0.15304
STK35	347	-0.15293
MAPK6	348	-0.15181
PFKFB1	349	-0.14998
PLK1	350	-0.14935
BDKRB2	351	-0.14919
EPHA1	352	-0.14904
BMP2K	353	-0.14886
FLJ12476	354	-0.14861
PHKG2	355	-0.14834
PRKG1	356	-0.14827
PRPS1	357	-0.14765
CAMK1D	358	-0.14764
PIB5PA	359	-0.14701
PGK1	360	-0.14658
ADCK5	361	-0.14594
MAP2K4	362	-0.14505
NYD-SP25	363	-0.14488
DUSP3	364	-0.14462
LMTK2	365	-0.14274
TAO1	366	-0.14267
UGP2	367	-0.14263
BMPR2	368	-0.14083
TRPM7	369	-0.14064
ERBB3	370	-0.13924
PON1	371	-0.13914
DGKZ	372	-0.13834
PTPN3	373	-0.13821
ULK4	374	-0.13788
MVK	375	-0.13744
TPTE	376	-0.13643
RPS6KA2	377	-0.13566
KIAA0999	378	-0.13544
PSKH2	379	-0.13531
PRKAG1	380	-0.13351
STK22B	381	-0.13322
FGFR3	382	-0.13315
DUSP10	383	-0.13233
IHPK2	384	-0.13182
STK4	385	-0.1312
VRK2	386	-0.1297
PDK2	387	-0.12967
CARKL	388	-0.1293
C21ORF6	389	-0.12885
GK2	390	-0.12885
STK10	391	-0.12855
PPP2R2A	392	-0.1276
CDK11	393	-0.12704
HSPB8	394	-0.12684
PTPRE	395	-0.12638
TJP2	396	-0.12608
CAMK1G	397	-0.12575
ADCK4	398	-0.12368
INPP5D	399	-0.12329
CDC2L5	400	-0.12318
CDC14A	401	-0.12279
AVPR1A	402	-0.12263
CDK3	403	-0.1222
MAP2K3	404	-0.12148
CSNK1D	405	-0.12136
TBK1	406	-0.12094
RET	407	-0.11992
ITPKB	408	-0.11983
CHKB	409	-0.11968
KIAA1804	410	-0.11948
TRIO	411	-0.11933
ROCK1	412	-0.11895
ALK	413	-0.11765
ENPP1	414	-0.1161
GALK1	415	-0.11431
TEK	416	-0.11369
LYK5	417	-0.11257
STYX	418	-0.11174
PTK9L	419	-0.1116
TEX14	420	-0.11037
FRAP1	421	-0.11014
PLK3	422	-0.10975
FLJ32685	423	-0.10835
KIT	424	-0.10779
PRKAR2B	425	-0.10768
MGC1136	426	-0.10746
CSNK2B	427	-0.10684
MINK	428	-0.10589
ABL1	429	-0.10478
ADRA1B	430	-0.10467
GUCY2C	431	-0.10379
SEPHS2	432	-0.10299
PRKCE	433	-0.10249
CDKN1B	434	-0.10229
IMPA2	435	-0.10178
CDC2L1	436	-0.10165
RPS6KA6	437	-0.10139
CDK5R2	438	-0.10133
INSRR	439	-0.10104
PRKCL2	440	-0.10096
GTF2H1	441	-0.10073
MALT1	442	-0.10047
MAPK8IP2	443	-0.1
DAPK2	444	-0.09916
MTMR2	445	-0.099
GRK7	446	-0.09862
EEF2K	447	-0.0981
PMVK	448	-0.09685
PTPN1	449	-0.09584
PPP5C	450	-0.09537
MTMR4	451	-0.09492
MKNK1	452	-0.09442
MK-STYX	453	-0.09358
ROS1	454	-0.09328
PRPF4B	455	-0.09229
PTPRF	456	-0.09193
DYRK1B	457	-0.09169
ERBB4	458	-0.09088
PAK1	459	-0.09017
MAPK8	460	-0.08836
MGC26597	461	-0.08802
ENPP5	462	-0.08752
PRKCI	463	-0.08722
MERTK	464	-0.08664
PFKFB3	465	-0.08664
ACYP1	466	-0.08611
STK17B	467	-0.0861
SGK	468	-0.08477
NME4	469	-0.08365
RBKS	470	-0.0836
DUSP23	471	-0.08306
DUSP22	472	-0.08283
LPPR4	473	-0.08283
CHUK	474	-0.08181
JAK2	475	-0.08175
PPP2R5E	476	-0.08102
PTPN5	477	-0.0803
PRKWNK3	478	-0.07954
DUSP1	479	-0.07842
URKL1	480	-0.07756
MGC4796	481	-0.07745
FLJ23356	482	-0.07662
PPP1R11	483	-0.07608
PPM2C	484	-0.07573
SAST	485	-0.07536
MAP3K12	486	-0.07533
PFKFB2	487	-0.07437
NME7	488	-0.07422
ACVR1C	489	-0.07387
PRKCQ	490	-0.07373
PPP2CB	491	-0.07235
EGFR	492	-0.07206
MAPKAPK5	493	-0.07063
STK17A	494	-0.07056
FUK	495	-0.07029
RYK	496	-0.06953
MATK	497	-0.06938
CAMKK1	498	-0.06922
PIP5KL1	499	-0.069
PPP1R1B	500	-0.06857
COASY	501	-0.06848
PTP4A2	502	-0.06842
HUNK	503	-0.06785
STK25	504	-0.06724
CDK10	505	-0.06715
RASGRF2	506	-0.06668
PPP1CC	507	-0.06575
PPM1L	508	-0.06531
RWDD2	509	-0.06511
MPZL1	510	-0.06456
FHIT	511	-0.06445
CDKL2	512	-0.06438
KIAA1361	513	-0.0637
MAP4K2	514	-0.06361
ADK	515	-0.06357
LOC115704	516	-0.06316
LATS2	517	-0.06302
SGKL	518	-0.06252
ROCK2	519	-0.06234
AKAP7	520	-0.06071
RPS6KB2	521	-0.06017
CDK5RAP3	522	-0.05837
FBP1	523	-0.05693
ADAM9	524	-0.0559
MGC5601	525	-0.0547
TLK1	526	-0.05435
PTPN2	527	-0.05342
MAP3K5	528	-0.05294
I-4	529	-0.05198
PRKCSH	530	-0.05057
C14ORF24	531	-0.05025
PTPN7	532	-0.04999
TNFRSF10A	533	-0.04963
PTPN9	534	-0.04956
STK36	535	-0.0493
HAK	536	-0.04905
SHC1	537	-0.04895
PTPDC1	538	-0.04879
PRKG2	539	-0.04807
PDGFRB	540	-0.04768
ZAK	541	-0.04767
LCP2	542	-0.04762
ACVR2B	543	-0.04668
PRKAA1	544	-0.04596
ICK	545	-0.04538
CDKN1C	546	-0.04532
PRKRA	547	-0.04375
PXK	548	-0.04208
FLJ34389	549	-0.04207
INPP5B	550	-0.04182
CARD10	551	-0.04147
PTK6	552	-0.04069
PTPRR	553	-0.04009
DUSP19	554	-0.03975
VRK1	555	-0.03972
RIOK1	556	-0.03944
BMPR1A	557	-0.03888
DUSP2	558	-0.03871
PLK2	559	-0.03792
SRPK1	560	-0.03721
PPP4C	561	-0.03638
PPP2CB	562	-0.03597
RFP	563	-0.03577
JAK1	564	-0.03531
FLT3	565	-0.03449
RNASEL	566	-0.03411
CALM3	567	-0.03355
APPL	568	-0.03298
MAP2K1IP1	569	-0.03296
PHPT1	570	-0.03286
PAK3	571	-0.03236
SRC	572	-0.03129
NEK6	573	-0.03058
CSNK2A1	574	-0.0305
MUSK	575	-0.03031
DUSP21	576	-0.03002
MINPP1	577	-0.02993
ENPP7	578	-0.02964
SYNJ2	579	-0.02879
OCRL	580	-0.02802
TNNI3K	581	-0.02736
SSTK	582	-0.02695
KIAA1811	583	-0.0262
MAPK8IP1	584	-0.02532
MELK	585	-0.0248
PTPRH	586	-0.02456
PTPN5	587	-0.02452
PPM1F	588	-0.02411
ANP32E	589	-0.02395
IL2	590	-0.02283
BMPR1B	591	-0.02244
PRPS1L1	592	-0.02224
IKBKB	593	-0.02175
MAPK3	594	-0.02169
DUSP13	595	-0.02138
CKS2	596	-0.0209
ENPP6	597	-0.02074
PINK1	598	-0.02037
TRPM6	599	-0.01993
MARK4	600	-0.01963
DDR1	601	-0.01899
PPEF1	602	-0.01867
PTPRO	603	-0.0183
CDK5	604	-0.01816
TRIB2	605	-0.01806
ILKAP	606	-0.01712
PTPRZ1	607	-0.01655
RPS6KA1	608	-0.01471
CD4	609	-0.01424
PPP2R5C	610	-0.01412
WNK4	611	-0.01395
TNIK	612	-0.01327
ACVR1	613	-0.01324
IMPA1	614	-0.01249
DUSP12	615	-0.01226
CDC25B	616	-0.01218
PTPRC	617	-0.01052
PACSIN1	618	-0.01027
PCTK2	619	-0.01014
PPP4C	620	-0.00973
CXCL10	621	-0.00947
CHEK1	622	-0.00907
CKMT2	623	-0.00776
CDC7	624	-0.00752
MTMR1	625	-0.00725
PFKM	626	-0.00715
DGKA	627	-0.00637
ATM	628	-0.00635
IRS1	629	-0.00596
PASK	630	-0.0052
MIDORI	631	-0.00504
STK19	632	-0.00495
ACVR2	633	-0.00485
PIK3CG	634	-0.00457
MAP3K2	635	-0.00447
PIK3CA	636	-0.00384
FN3KRP	637	-0.00354
CSNK1G2	638	-0.00337
KSR2	639	-0.00178
ENPP4	640	-0.00099
CAMK4	641	-0.0002
PTPRN	642	-2.9e-05
CSNK1G3	643	2.58e-05
RP6-213H19.1	644	0.000107
CKS1B	645	0.000129
ILK	646	0.000857
CSNK1E	647	0.001432
PPP2R3A	648	0.002346
CAMK1	649	0.002623
FN3K	650	0.003484
CDKN1A	651	0.003525
SYNJ1	652	0.003553
CDKL3	653	0.005618
STK24	654	0.005993
PRKCABP	655	0.007618
PPP3CA	656	0.007949
ADCK2	657	0.008335
CDK7	658	0.008479
FLJ25006	659	0.009088
CDC25C	660	0.009607
MAPK1	661	0.01073
FGFR2	662	0.011493
PPEF2	663	0.012617
TRIO	664	0.014126
TTBK2	665	0.01593
PDP2	666	0.01637
ACP1	667	0.017207
HSPC129	668	0.019162
MST1R	669	0.019384
PTPN12	670	0.019928
TEC	671	0.020384
AZU1	672	0.020553
ADCK1	673	0.022965
PANK4	674	0.023253
PTPN22	675	0.02371
CDKN2C	676	0.023985
TXK	677	0.024621
MAP3K10	678	0.024827
PRKCD	679	0.025255
MGC8407	680	0.02621
HIPK1	681	0.026298
CDKN2D	682	0.027304
NME3	683	0.027311
PRKWNK2	684	0.027932
NRG3	685	0.027981
PRKCZ	686	0.028774
STK3	687	0.028855
TAF1	688	0.029082
DUSP2	689	0.029166
MARCH4	690	0.029934
PTPRM	691	0.03002
MAP3K13	692	0.030896
RPS6KA5	693	0.031078
GUCY2F	694	0.031168
FLJ10074	695	0.032591
TOPK	696	0.033336
ATR	697	0.033409
ACP6	698	0.033728
PTPRB	699	0.034178
PPP1R1B	700	0.034892
PTPRD	701	0.035338
MKNK2	702	0.035372
PDXK	703	0.035847
IGF1R	704	0.036477
NTRK3	705	0.03736
PPP1CA	706	0.039803
SOCS1	707	0.04022
ULK2	708	0.04035
IHPK1	709	0.040594
RPS6KL1	710	0.040684
PPM1G	711	0.041105
PFKFB4	712	0.041793
ABL2	713	0.042085
AK1	714	0.042184
MASTL	715	0.042203
PFKP	716	0.0426
AKAP3	717	0.044517
CINP	718	0.045565
PRKWNK1	719	0.046442
TGFBR1	720	0.046906
CDK5R1	721	0.047293
LIMK1	722	0.047418
MAPK9	723	0.047651
GCK	724	0.048505
FLJ40125	725	0.049759
RAGE	726	0.04989
PRKY	727	0.05001
MYO3B	728	0.050104
TAF1L	729	0.052155
LAK	730	0.052663
HSMDPKIN	731	0.052943
PDPK1	732	0.053665
ALS2CR7	733	0.053984
MAP3K7	734	0.054338
CDC25A	735	0.055654
PTPN18	736	0.05609
AMHR2	737	0.056368
PTPN6	738	0.056876
RP2	739	0.056976
CDADC1	740	0.057109
CCL4	741	0.057553
PITPNM3	742	0.057709
MTM1	743	0.05781
IKBKAP	744	0.057826
MTMR3	745	0.058354
ALPPL2	746	0.058861
ACP2	747	0.05888
RNGTT	748	0.059971
DKFZP761G058	749	0.060213
CASK	750	0.060582
MAPK14	751	0.060619
DNAJC3	752	0.060834
EKI1	753	0.062082
ENPP3	754	0.062612
RAC1	755	0.062968
PTPRJ	756	0.062987
PPM1E	757	0.063482
SRPK2	758	0.064408
ITPKC	759	0.065217
ITK	760	0.067889
KHK	761	0.068233
CRK7	762	0.069656
DUSP5	763	0.069861
SPHK1	764	0.070183
IGBP1	765	0.073422
OSR1	766	0.073471
PAK6	767	0.073845
DLG2	768	0.074499
ALPP	769	0.075163
PRKCG	770	0.075301
SBF1	771	0.076382
C9ORF12	772	0.076719
TNK1	773	0.077893
PTPN21	774	0.078071
KIF13B	775	0.07866
ASP	776	0.080175
ILKAP	777	0.080599
DYRK3	778	0.081258
DTYMK	779	0.081541
MOS	780	0.081909
PPP1CB	781	0.081974
PSKH1	782	0.083934
THNSL1	783	0.084126
VRK3	784	0.085666
C7ORF16	785	0.086483
MAST3	786	0.086491
CDK9	787	0.088146
CERK	788	0.089686
DUSP7	789	0.091007
DUSP11	790	0.09192
PPM1D	791	0.09203
DUSP4	792	0.092638
ADRBK1	793	0.092972
MPP1	794	0.094616
LOC151242	795	0.095099
DLG3	796	0.095653
PAPSS2	797	0.098654
PFKFB1	798	0.100083
TRIM	799	0.100335
PFKFB2	800	0.100766
CHKA	801	0.100842
TTK	802	0.101504
CDK5RAP1	803	0.102092
SPA17	804	0.102541
PPP3CC	805	0.102643
TLR4	806	0.102876
GSK3A	807	0.103196
CDK2	808	0.103916
RPS6KB1	809	0.1044
PCTK3	810	0.104914
GRK6	811	0.106258
YES1	812	0.106835
ROR1	813	0.106891
PRKAA2	814	0.106894
PRPSAP1	815	0.107372
CDKN2B	816	0.107965
GALK2	817	0.109349
STK33	818	0.109676
PTP4A3	819	0.111795
P15RS	820	0.111942
MAPKAPK3	821	0.112081
PPAP2C	822	0.113607
YWHAH	823	0.113775
AKAP13	824	0.114994
AKT2	825	0.115376
CDC14B	826	0.117816
NPR1	827	0.118463
PGK2	828	0.120542
APEG1	829	0.121076
CD7	830	0.122307
IPMK	831	0.124938
TYRO3	832	0.125135
CKB	833	0.125408
ALPL	834	0.130789
AKAP8	835	0.1331
ITPKA	836	0.133145
PTPLA	837	0.133883
RPS6KA4	838	0.134323
TK1	839	0.138267
PPP1R8	840	0.140596
PRKAG3	841	0.145045
PRKCB1	842	0.14784
NEK9	843	0.14876
PTPN4	844	0.148998
STK32B	845	0.152883
ZFHX1B	846	0.155489
MYO3A	847	0.155915
PIM2	848	0.15826
AK3	849	0.160618
EXOSC10	850	0.161269
SOCS5	851	0.162364
HCK	852	0.163351
AURKC	853	0.164871
PTPN11	854	0.165656
CTDP1	855	0.165782
PAK2	856	0.166333
DUSP14	857	0.167649
CD3E	858	0.167669
CSF1R	859	0.168677
C7ORF16	860	0.174936
SLK	861	0.176598
PI4K2B	862	0.178344
NEK11	863	0.178805
PANK1	864	0.179259
CDK4	865	0.182779
MPP2	866	0.183239
PR48	867	0.183244
TLR3	868	0.183276
PPP1R2	869	0.18346
AAK1	870	0.188064
DCK	871	0.188364
DOK1	872	0.188669
NME2	873	0.188924
MAPK4	874	0.191394
GFRA2	875	0.192295
CHRM1	876	0.192441
SPHK2	877	0.192796
NEK8	878	0.194033
PPP2R5A	879	0.195062
FLJ10842	880	0.195401
MAP2K7	881	0.196898
PTPRR	882	0.19938
DUSP4	883	0.199579
MVD	884	0.200544
MBIP	885	0.204985
CSNK2A2	886	0.206356
SMG1	887	0.208208
CDK6	888	0.211658
MYLK2	889	0.213162
SNARK	890	0.21824
GAK	891	0.218556
MGC16169	892	0.218635
PRKDC	893	0.219063
MGC45428	894	0.222921
PTK7	895	0.225683
STK11	896	0.227926
NTRK1	897	0.228068
HIPK2	898	0.233351
PPP2R5D	899	0.237705
TGFBR2	900	0.242433
GRK5	901	0.243323
GK	902	0.244694
PHKA1	903	0.250414
NEK3	904	0.25171
CDKL1	905	0.254594
PRKX	906	0.255575
MAP4K1	907	0.256688
EPHA6	908	0.259638
CDK8	909	0.261923
SAG	910	0.262737
NME6	911	0.262754
AKAP6	912	0.264736
PPP1R16B	913	0.26625
TSKS	914	0.268995
CCL2	915	0.269373
PRKCA	916	0.270575
SNRK	917	0.276159
SYK	918	0.28713
PRKACG	919	0.287827
DDR2	920	0.288412
CDKN3	921	0.29177
PIP5K2C	922	0.297292
MET	923	0.298005
CIT	924	0.301864
EPM2A	925	0.303335
MAPK8IP3	926	0.306917
MTMR7	927	0.311894
PCTK1	928	0.317004
MARK2	929	0.318349
PRKCL1	930	0.319526
PAK7	931	0.322503
PRPS2	932	0.334688
NME1	933	0.335961
CKMT1	934	0.34267
UHMK1	935	0.343596
C9ORF96	936	0.344718
CDC2	937	0.354469
GSG2	938	0.357351
NEK2	939	0.365046
CARD14	940	0.366564
PIK3C2B	941	0.368393
PTK9	942	0.372592
NTRK2	943	0.376711
IHPK3	944	0.388192
INSR	945	0.393974
EPHB2	946	0.395112
PACE-1	947	0.39706
JAK3	948	0.404432
MLCK	949	0.411101
PPP1R7	950	0.416487
PTK2B	951	0.425061
AKAP11	952	0.42752
TPK1	953	0.447083
LIMK2	954	0.448704
PDK4	955	0.460023
DCAMKL1	956	0.467747
NRBP	957	0.46914
PYCS	958	0.48402
ZAP70	959	0.54406
AURKB	960	0.566934
MARK3	961	0.58396
IRAK3	962	0.601894
IKBKE	963	0.613521
SRMS	964	0.616646
CCRK	965	0.628637
MGC26484	966	0.640866
PAK4	967	0.684366
MPP3	968	0.689433
CDKN3+K39J1K4:K26K4:K1069	969	0.740963
PRKAR1A	970	0.808132
AKAP11	971	0.867994
RAPGEF3	972	0.872103

## Sheet: extended data fig.2c
	Replicate 1	Replicate 2
COPB2	-0.99628	-0.99114
EPHB4	-0.62348	-0.60657
ARK5	-0.61728	-0.36741
DGKE	-0.60533	-0.6214
EPHA4	-0.57029	-0.48017
PKIB	-0.53201	-0.65444
CDC42BPA	-0.52155	-0.36434
CDKL5	-0.51974	-0.26581
CRKL	-0.51602	-0.27067
DUSP8	-0.50849	-0.4597
FASTK	-0.5066	-0.46133
DLG4	-0.50112	-0.52393
STK39	-0.48832	-0.59424
ADCK5	-0.48686	-0.14594
PPP2R1A	-0.48579	-0.50471
GRK1	-0.48313	-0.54089
HK2	-0.47762	-0.35982
STYK1	-0.47421	-0.58054
MAP3K1	-0.46034	-0.54054
ALS2CR2	-0.45639	-0.4609
AKAP1	-0.45172	-0.42765
NEK4	-0.45023	-0.51238
PRKR	-0.4362	-0.40559
BLNK	-0.43121	-0.32538
PIK3C2A	-0.42634	-0.59468
HIPK3	-0.42622	-0.29883
STK22D	-0.42618	-0.54786
TESK1	-0.42602	-0.33696
NEK1	-0.42108	-0.30209
RAPGEF4	-0.41862	-0.27028
STK32C	-0.41774	-0.48052
ADRB2	-0.41729	-0.24886
ABI1	-0.41452	-0.52719
APPL	-0.41238	-0.03298
STK38	-0.41122	-0.62044
AKT1	-0.41111	-0.37948
AATK	-0.4096	-0.30445
TRIB1	-0.40818	-0.46131
ASK	-0.40811	-0.38989
CDC42BPB	-0.40654	-0.209
STK16	-0.40575	-0.54715
CDC2L2	-0.40225	-0.32773
BMPR1A	-0.39867	-0.03888
PKN3	-0.39799	-0.44917
STK22C	-0.39466	-0.41914
MAP3K7IP1	-0.39438	-0.32726
CHEK1	-0.3943	-0.00907
PTPN14	-0.39356	-0.23888
DKFZP761P0423	-0.39298	-0.50638
CLK3	-0.39077	-0.2294
NAGK	-0.38626	-0.49486
GRK4	-0.38547	-0.18286
PRKCH	-0.38489	-0.19763
CINP	-0.38373	0.045565
PTPRT	-0.38049	-0.30683
PIK4CA	-0.37941	-0.34319
CAMK2A	-0.37827	-0.35772
GNE	-0.37327	-0.31631
FLT4	-0.37099	-0.45984
MAP3K8	-0.37095	-0.33404
TLK2	-0.3702	-0.40527
KALRN	-0.37013	-0.4694
HIPK4	-0.36453	-0.24801
MAP3K14	-0.36317	-0.49849
ADRA1A	-0.35819	-0.43996
GAP43	-0.35141	-0.31152
NRBP2	-0.35119	-0.4294
ADRBK2	-0.35038	-0.24396
NBEA	-0.34963	-0.47151
HRI	-0.34825	-0.25652
CSNK1G1	-0.34495	-0.40973
FES	-0.34271	-0.39918
KIAA1765	-0.34253	-0.34778
CLK1	-0.33761	-0.20218
FLJ23074	-0.33712	-0.29368
PRKWNK3	-0.33653	-0.07954
STK23	-0.33597	-0.3322
CNKSR1	-0.3337	-0.37064
ACP5	-0.33312	-0.18476
CAMK2B	-0.33231	-0.36852
BUB1	-0.33116	-0.25799
EPHB6	-0.33074	-0.36868
GK2	-0.32917	-0.12885
AK3L1	-0.32409	-0.48851
MGC42105	-0.32065	-0.22569
PI4KII	-0.31846	-0.42489
HSPB8	-0.31552	-0.12684
CDC2L5	-0.31411	-0.12318
PPP2R5E	-0.31353	-0.08102
LMTK3	-0.3095	-0.38651
C6ORF199	-0.3074	-0.22011
PIK3R3	-0.30336	-0.41301
DGKQ	-0.3019	-0.48143
NEK7	-0.30156	-0.41162
DAPK1	-0.30013	-0.3771
PIK3R1	-0.29989	-0.50457
DUSP6	-0.29789	-0.37657
TPRXL	-0.29698	-0.41352
EPHB1	-0.29287	-0.30475
BMX	-0.29121	-0.32852
PPP4C	-0.29105	-0.03638
YWHAQ	-0.28824	-0.27169
PPM1A	-0.28395	-0.28106
MYLK	-0.28283	-0.18827
PIP5K1A	-0.27884	-0.49347
FRDA	-0.27559	-0.37953
LYN	-0.27503	-0.45177
MAP3K4	-0.27301	-0.36425
HIPK1	-0.27186	0.026298
DUSP22	-0.27085	-0.27486
PIK3C2G	-0.27079	-0.41683
JIK	-0.27032	-0.20681
DLG1	-0.26905	-0.32534
CKM	-0.26894	-0.20823
TENS1	-0.26756	-0.3427
PPP2CA	-0.26748	-0.27086
FRK	-0.26671	-0.25564
PTPRJ	-0.26597	0.062987
DAPK3	-0.26553	-0.1989
PIK3R2	-0.26456	-0.46957
PFKFB4	-0.26288	-0.17633
CSNK2B	-0.26207	-0.10684
ACPT	-0.2604	-0.25381
GMFG	-0.2602	-0.1647
DYRK4	-0.2586	-0.29737
BTK	-0.25628	-0.30336
BCKDK	-0.25289	-0.20986
BRDT	-0.25238	-0.36518
MAPK11	-0.25185	-0.39866
LCK	-0.25164	-0.20156
CDKL2	-0.25038	-0.06438
CDK11	-0.24895	-0.12704
PDK1	-0.2484	-0.45668
EPHA5	-0.2452	-0.28726
TESK2	-0.24412	-0.15304
CDK10	-0.24039	-0.06715
ALPI	-0.23999	-0.23304
EPHA7	-0.23996	-0.34671
DUSP1	-0.23947	-0.31559
CSK	-0.23626	-0.25416
TBK1	-0.23487	-0.12094
ATM	-0.23421	-0.00635
DGKB	-0.234	-0.15406
DKFZP586B1621	-0.23388	-0.20782
PTPRO	-0.23385	-0.0183
EPHB3	-0.23119	-0.1636
LIM	-0.23084	-0.36721
CDADC1	-0.22981	0.057109
STK31	-0.22934	-0.22912
MAP2K6	-0.22862	-0.2672
ULK1	-0.22858	-0.27185
NLK	-0.22798	-0.26817
EDN2	-0.22784	-0.2386
DDR1	-0.22779	-0.01899
PDK3	-0.22531	-0.17162
PIK3CG	-0.22526	-0.00457
PRKCN	-0.22464	-0.23358
TYK2	-0.22394	-0.42635
PSPH	-0.22388	-0.17963
PRPSAP2	-0.22259	-0.31057
KDR	-0.22245	-0.30931
PTPRG	-0.21874	-0.30846
SQSTM1	-0.21693	-0.43162
TXNDC3	-0.21667	-0.30931
ACYP1	-0.21616	-0.08611
PPP2CA	-0.21419	-0.1903
FGFR4	-0.21381	-0.28088
CDK3	-0.21289	-0.1222
PTPN5	-0.21109	-0.0803
EPHA2	-0.21088	-0.45578
SNF1LK	-0.21009	-0.1856
ENPP5	-0.20971	-0.08752
ANKK1	-0.20947	-0.21185
STK38L	-0.20884	-0.35635
SCAP1	-0.20636	-0.38764
PIK3CB	-0.20503	-0.19227
CDC7	-0.20432	-0.00752
MAGI-3	-0.20418	-0.37634
SEPHS1	-0.20357	-0.31282
PAG	-0.20316	-0.26501
DYRK1A	-0.20276	-0.26186
DKFZP434C131	-0.20212	-0.41939
EPHA8	-0.20092	-0.31697
IRAK2	-0.19971	-0.33968
AKAP5	-0.19925	-0.37133
SGK2	-0.19749	-0.27824
RIPK1	-0.19731	-0.30195
TTN	-0.19612	-0.19332
LMTK2	-0.19523	-0.14274
PTPN9	-0.19518	-0.04956
CLK2	-0.19513	-0.33154
LRRK1	-0.19378	-0.17792
HUNK	-0.19322	-0.06785
ACVR2	-0.19111	-0.00485
COL4A3BP	-0.19041	-0.26533
ERBB3	-0.18976	-0.13924
PTK2	-0.18974	-0.25553
PRKCM	-0.18932	-0.26279
FGFR2	-0.1893	0.011493
PKLR	-0.18342	-0.37613
TLR1	-0.18299	-0.2104
MAP3K6	-0.18142	-0.41698
DGKZ	-0.18127	-0.13834
PTPN13	-0.18075	-0.21215
TTBK1	-0.18063	-0.23272
CAMK1D	-0.1797	-0.14764
CLK4	-0.17678	-0.211
FYB	-0.17568	-0.1805
PANK3	-0.17539	-0.25255
TRIB3	-0.17395	-0.40274
PIP5K2B	-0.17391	-0.42255
IHPK1	-0.17377	0.040594
PTP4A1	-0.17363	-0.25258
PTPN23	-0.17318	-0.21889
ANKRD3	-0.17269	-0.16822
RIPK2	-0.17014	-0.3968
PIK3R4	-0.16958	-0.45864
EPHA1	-0.16872	-0.14904
PPP3CA	-0.16794	0.007949
CXCL10	-0.16724	-0.00947
LATS1	-0.16675	-0.29272
BRD2	-0.16553	-0.22232
DYRK2	-0.16477	-0.21668
DAPK2	-0.16447	-0.09916
ERBB4	-0.16428	-0.09088
HK3	-0.16388	-0.24904
DGKD	-0.16231	-0.338
SPEC2	-0.1622	-0.29706
DGKI	-0.16127	-0.17163
CAMK2G	-0.1579	-0.42915
TNK2	-0.15702	-0.26144
BDKRB2	-0.15657	-0.14919
PON2	-0.15619	-0.16164
PPAP2A	-0.15593	-0.3898
MERTK	-0.15534	-0.08664
PAK3	-0.15519	-0.03236
RPS6KA3	-0.15418	-0.26871
TK2	-0.15415	-0.35919
PPM2C	-0.15401	-0.07573
MAP4K4	-0.15392	-0.19427
FLJ32685	-0.15382	-0.10835
STK6	-0.15122	-0.26006
TAO1	-0.15003	-0.35827
PTPN6	-0.14983	0.056876
MVK	-0.1497	-0.13744
PTPRZ1	-0.14594	-0.01655
C21ORF6	-0.14537	-0.12885
PLK1	-0.14394	-0.14935
MTMR2	-0.14368	-0.099
STK19	-0.14352	-0.00495
CDKN1C	-0.14337	-0.04532
PPP1R3C	-0.14284	-0.23166
DUSP6	-0.14271	-0.3233
PRKACB	-0.14229	-0.41946
ITGB1BP1	-0.1412	-0.28343
GSK3B	-0.14006	-0.29361
IGF1R	-0.13997	0.036477
EPHA3	-0.13973	-0.26073
KSR2	-0.13906	-0.00178
ACVRL1	-0.13852	-0.22312
BLK	-0.13833	-0.2979
ERK8	-0.13824	-0.18245
MAP4K3	-0.13801	-0.21126
LPPR4	-0.13789	-0.08283
TPTE2	-0.1378	-0.19861
UCK1	-0.13765	-0.31704
FLJ13052	-0.13729	-0.18349
CARKL	-0.13699	-0.1293
AK7	-0.13503	-0.19919
PTPRU	-0.13495	-0.20561
CAMK2D	-0.13307	-0.2426
PPP2CB	-0.13236	-0.07235
TEX14	-0.13213	-0.11037
PTPRN2	-0.13213	-0.41358
FYN	-0.13209	-0.21719
DGUOK	-0.13174	-0.2591
CHKB	-0.13161	-0.11968
MAP3K9	-0.13023	-0.37449
PRKAR2A	-0.12874	-0.28606
VRK2	-0.12869	-0.1297
RFK	-0.12861	-0.214
MGC1136	-0.12847	-0.10746
PRKAA2	-0.12822	0.106894
GMFB	-0.12735	-0.32213
KIAA1804	-0.12723	-0.11948
PLK4	-0.12722	-0.21706
AXL	-0.127	-0.29774
MGC26597	-0.12613	-0.08802
IGBP1	-0.1259	0.073422
SCYL1	-0.12583	-0.28173
MKNK1	-0.12479	-0.09442
DUSP18	-0.12466	-0.31886
PON1	-0.12459	-0.13914
STK22B	-0.1243	-0.13322
MAP4K5	-0.12408	-0.28034
INPP4B	-0.12371	-0.21729
MINK	-0.1237	-0.10589
MAP2K5	-0.12215	-0.25464
TPTE	-0.12109	-0.13643
GUCY2C	-0.12031	-0.10379
ASP	-0.12025	0.080175
DMPK	-0.12005	-0.30987
MAP3K2	-0.11948	-0.00447
TRPM7	-0.11929	-0.14064
BUB1B	-0.11653	-0.30031
MAPK1	-0.11551	0.01073
XYLB	-0.11494	-0.28623
IRAK1	-0.11419	-0.25713
PTPRA	-0.11376	-0.30263
FLJ10761	-0.11285	-0.17633
BRAF	-0.11167	-0.21089
PTPN12	-0.1105	0.019928
CARD14	-0.11011	0.366564
PITPNM3	-0.10999	0.057709
PRPSAP1	-0.10861	0.107372
GCK	-0.10754	0.048505
AKAP4	-0.10681	-0.16185
MAPK10	-0.10623	-0.19112
STK32A	-0.10578	-0.226
C14ORF24	-0.10479	-0.05025
MAK	-0.10463	-0.3876
C14ORF20	-0.1046	-0.251
HK1	-0.10458	-0.23922
MAP4K2	-0.10304	-0.06361
TRIB2	-0.1029	-0.01806
PPP2R4	-0.10275	-0.15658
WNK4	-0.10112	-0.01395
ADCK4	-0.10056	-0.12368
TRIO	-0.10021	-0.11933
PPP2R2A	-0.10018	-0.1276
NPR2	-0.09984	-0.27805
PFKL	-0.09927	-0.17487
CRK7	-0.09892	0.069656
ADCK1	-0.09823	0.022965
FRAP1	-0.09741	-0.11014
PHKG1	-0.0974	-0.20265
PXK	-0.09598	-0.04208
LOC388445	-0.09495	-0.30341
FGFR1	-0.09487	-0.21636
ADRA1B	-0.09426	-0.10467
MAP2K7	-0.09394	0.196898
CHEK2	-0.09325	-0.19019
PRKCSH	-0.09201	-0.05057
BCR	-0.09147	-0.25762
AGTR2	-0.09113	-0.19719
PMVK	-0.09024	-0.09685
MGC4796	-0.08982	-0.07745
RAF1	-0.08916	-0.17399
ROCK1	-0.08529	-0.11895
MAP2K1	-0.08273	-0.19814
IHPK2	-0.08252	-0.13182
PRKAA1	-0.08105	-0.04596
FLT1	-0.08097	-0.24043
PPP2CB	-0.07931	-0.03597
CSNK1A1	-0.07909	-0.17911
TIE	-0.07886	-0.1878
INSRR	-0.07753	-0.10104
ERN1	-0.07749	-0.18778
PKM2	-0.07739	-0.34175
I-4	-0.07679	-0.05198
PDGFRB	-0.07632	-0.04768
RWDD2	-0.07624	-0.06511
CDKN1B	-0.07618	-0.10229
MAP2K2	-0.07609	-0.27325
CKS1B	-0.07604	0.000129
DUSP22	-0.07421	-0.08283
CILP	-0.07407	-0.29416
PKIA	-0.0724	-0.40478
CAMKK2	-0.07194	-0.23546
FBP2	-0.07136	-0.18463
RIPK3	-0.07125	-0.20804
JAK2	-0.07109	-0.08175
THNSL1	-0.0709	0.084126
MAP3K10	-0.06992	0.024827
ITPK1	-0.06969	-0.18644
INPP5D	-0.06902	-0.12329
MAPK13	-0.06856	-0.15497
PTK6	-0.06849	-0.04069
ARAF1	-0.06829	-0.18692
PFKFB2	-0.06819	-0.07437
ACP6	-0.06815	0.033728
PDGFRA	-0.06809	-0.32447
PRKG1	-0.06702	-0.14827
PCK2	-0.06692	-0.25905
PPP3R1	-0.06665	-0.23931
IL2	-0.06578	-0.02283
ROR2	-0.06571	-0.18424
KIAA1361	-0.06549	-0.0637
WIF1	-0.06514	-0.28292
SMAD7	-0.06338	-0.17426
TAF1L	-0.06238	0.052155
NME7	-0.06213	-0.07422
MAP2K4	-0.0611	-0.14505
NYD-SP25	-0.06107	-0.14488
ICK	-0.05964	-0.04538
CDK5RAP3	-0.05957	-0.05837
PAPSS2	-0.0588	0.098654
CDK5R2	-0.05811	-0.10133
ANGPT4	-0.05749	-0.19598
PTPRH	-0.05734	-0.02456
CDK5R1	-0.05703	0.047293
PGK1	-0.05583	-0.14658
PAK1	-0.05523	-0.09017
ALK	-0.05475	-0.11765
PPP2R5B	-0.05321	-0.15705
PDPK1	-0.05314	0.053665
GTF2H1	-0.05304	-0.10073
NME5	-0.05203	-0.16627
RPS6KB2	-0.05139	-0.06017
ABL1	-0.05139	-0.10478
ENPP4	-0.05093	-0.00099
PTPN1	-0.05079	-0.09584
CKMT2	-0.05065	-0.00776
STK29	-0.05015	-0.20813
CDK7	-0.04993	0.008479
DUSP21	-0.0491	-0.03002
DUSP19	-0.04857	-0.03975
PIK3CA	-0.04708	-0.00384
FRMPD2	-0.04693	-0.20296
TEC	-0.04677	0.020384
PTPDC1	-0.04644	-0.04879
RNGTT	-0.04618	0.059971
DUSP8	-0.04517	-0.19497
DUSP5	-0.0445	-0.15697
IKBKAP	-0.04397	0.057826
PTEN	-0.04378	-0.20455
FLJ23356	-0.04058	-0.07662
LTK	-0.03925	-0.26837
STK24	-0.03891	0.005993
GUCY2D	-0.03886	-0.15687
PNKP	-0.03873	-0.28133
TTBK2	-0.03692	0.01593
FLJ23751	-0.03543	-0.23714
PTPN7	-0.03378	-0.04999
CD7	-0.03377	0.122307
PPP6C	-0.03335	-0.27853
DUSP3	-0.03332	-0.14462
AKAP7	-0.03306	-0.06071
MAP2K3	-0.03291	-0.12148
PTPLA	-0.03252	0.133883
BMP2K	-0.03195	-0.14886
SOCS1	-0.03152	0.04022
TAO1	-0.03042	-0.14267
PFKFB2	-0.03031	0.100766
ITPKB	-0.02653	-0.11983
DUSP7	-0.02617	0.091007
PTPN2	-0.02611	-0.05342
DYRK3	-0.02605	0.081258
OCRL	-0.02538	-0.02802
RPS6KA6	-0.02377	-0.10139
RIOK3	-0.02353	-0.24401
PTPRC	-0.02279	-0.01052
PFTK1	-0.02208	-0.45272
PIB5PA	-0.02189	-0.14701
IMPA1	-0.02163	-0.01249
STK35	-0.02012	-0.15293
PFKFB3	-0.02006	-0.21515
ILKAP	-0.01877	0.080599
UMP-CMPK	-0.01844	-0.18573
PTPRF	-0.01836	-0.09193
PTPRT	-0.01819	-0.49021
JAK1	-0.01819	-0.03531
BMPR1B	-0.01789	-0.02244
UGP2	-0.01772	-0.14263
CDC25B	-0.01709	-0.01218
ACVR2B	-0.01709	-0.04668
ADRBK1	-0.01701	0.092972
NRG3	-0.01679	0.027981
FLJ12476	-0.01589	-0.14861
SBF1	-0.01559	0.076382
RIOK1	-0.0155	-0.03944
INPP1	-0.01549	-0.24877
NME4	-0.01503	-0.08365
PLK2	-0.0141	-0.03792
LATS2	-0.01402	-0.06302
NTRK3	-0.01402	0.03736
FGR	-0.01397	-0.48739
ERBB2	-0.01347	-0.18596
PDIK1L	-0.01339	-0.25694
RET	-0.01315	-0.11992
PIP5K2A	-0.01257	-0.18082
ENPP6	-0.01247	-0.02074
URKL1	-0.0116	-0.07756
PTPRS	-0.01132	-0.15428
ALPP	-0.01097	0.075163
MAP3K5	-0.0099	-0.05294
CSNK1G2	-0.0098	-0.00337
MAP3K12	-0.00922	-0.07533
NEK6	-0.00854	-0.03058
STK36	-0.00847	-0.0493
ACVR1C	-0.0084	-0.07387
DYRK1B	-0.00834	-0.09169
PRKX	-0.00801	0.255575
DUSP23	-0.00792	-0.08306
PTPN21	-0.00749	0.078071
PTPN3	-0.00733	-0.13821
RPS6KA2	-0.0045	-0.13566
BPNT1	-0.00439	-0.26358
ROS1	-0.00265	-0.09328
ANP32E	-0.00086	-0.02395
CSNK1G3	-0.00069	2.58e-05
CTDP1	-0.00034	0.165782
ITPKC	-0.00033	0.065217
DUSP12	-0.00015	-0.01226
DUT	-2.2e-05	-0.17503
DNAJC6	0.001018	-0.17056
MELK	0.003116	-0.0248
PPAP2B	0.003276	-0.16516
ACYP2	0.003529	-0.23509
ROCK2	0.003712	-0.06234
ALS2CR7	0.004367	0.053984
EIF2AK4	0.004902	-0.23929
PRKAG1	0.005141	-0.13351
RPS6KA5	0.005266	0.031078
PME-1	0.005867	-0.16774
KIAA1639	0.007345	-0.1624
KIT	0.008233	-0.10779
PTK9L	0.009103	-0.1116
MYLK2	0.009108	0.213162
ENPP3	0.009715	0.062612
PPAP2C	0.01042	0.113607
HSPC129	0.011398	0.019162
PPEF1	0.011733	-0.01867
PIK4CB	0.011822	-0.25344
EGFR	0.011995	-0.07206
PTPRE	0.01226	-0.12638
SIK2	0.014122	-0.20177
PSKH2	0.014576	-0.13531
PKMYT1	0.016395	-0.28827
PPM1B	0.0165	-0.18281
MAPK9	0.016712	0.047651
PDP2	0.017092	0.01637
MAPK12	0.01883	-0.3047
PTPRG	0.018973	-0.15733
MGC5601	0.019262	-0.0547
PFKFB4	0.019599	0.041793
ENPP2	0.020069	-0.21386
PRPF4B	0.020306	-0.09229
PTPRK	0.021087	-0.26504
MPP1	0.021166	0.094616
AVPR1A	0.021362	-0.12263
PHKA2	0.021521	-0.17829
CKS2	0.022736	-0.0209
RASGRF2	0.02295	-0.06668
KIF13B	0.023473	0.07866
ABL2	0.023562	0.042085
PTPRB	0.023998	0.034178
MAPK6	0.025015	-0.15181
SGK	0.026272	-0.08477
PRKRA	0.026808	-0.04375
PPP2R5C	0.027275	-0.01412
MAPK7	0.027824	-0.20362
RAGE	0.028013	0.04989
MTMR4	0.028578	-0.09492
SGKL	0.029536	-0.06252
RPS6KA1	0.030477	-0.01471
RBKS	0.030765	-0.0836
ALPPL2	0.030865	0.058861
ACVR1B	0.031305	-0.21224
DUSP10	0.03276	-0.34763
PPEF2	0.032941	0.012617
MTMR3	0.033348	0.058354
PACSIN1	0.03451	-0.01027
CSNK1D	0.036866	-0.12136
IMPA2	0.037087	-0.10178
WEE1	0.037784	-0.54009
STK17B	0.037915	-0.0861
CDKL3	0.038448	0.005618
STK10	0.039101	-0.12855
RFP	0.039349	-0.03577
IPMK	0.040295	0.124938
MIDORI	0.0415	-0.00504
PRKCABP	0.042881	0.007618
MAPKAPK2	0.043268	-0.18136
RPS6KC1	0.043587	-0.15916
ACP2	0.045028	0.05888
PRKWNK1	0.045378	0.046442
HCK	0.045861	0.163351
PI4K2B	0.046847	0.178344
CDKN2B	0.047942	0.107965
DUSP13	0.048293	-0.02138
GRK7	0.04862	-0.09862
PRKACA	0.050822	-0.2405
BMPR2	0.051133	-0.14083
CDC25A	0.051503	0.055654
CDK6	0.051766	0.211658
EEF2K	0.052089	-0.0981
PTPRM	0.052206	0.03002
PRKY	0.052356	0.05001
ADK	0.052655	-0.06357
GUK1	0.052876	-0.15706
DUSP10	0.053207	-0.13233
PRKD2	0.053294	-0.15714
DUSP1	0.054353	-0.07842
MAST2	0.054423	-0.21529
DUSP2	0.054792	-0.03871
FGFR3	0.055432	-0.13315
PPM1E	0.056451	0.063482
SRPK2	0.057056	0.064408
FLT3	0.057172	-0.03449
PAPSS1	0.058999	-0.17307
FER	0.059326	-0.30358
PTPRN	0.06	-2.9e-05
RP2	0.060518	0.056976
RNASEL	0.060585	-0.03411
PRKCL2	0.060941	-0.10096
PFKFB3	0.062143	-0.08664
OSR1	0.062284	0.073471
PRKCD	0.062694	0.025255
RYK	0.062781	-0.06953
PIK3C2B	0.064449	0.368393
DUSP5	0.065331	0.069861
ACVR1	0.065467	-0.01324
MAP3K11	0.065498	-0.16276
MRC2	0.066801	-0.15624
PFKM	0.067045	-0.00715
DLG2	0.067439	0.074499
SEPHS2	0.068784	-0.10299
AK2	0.068845	-0.15348
KIAA0999	0.069125	-0.13544
SNARK	0.069319	0.21824
CKB	0.069498	0.125408
PFKFB1	0.069614	-0.14998
PFKFB1	0.070139	0.100083
CDKN1A	0.07024	0.003525
PTPN5	0.070333	-0.02452
TNK1	0.070651	0.077893
EXOSC10	0.070901	0.161269
STK33	0.073925	0.109676
PRKG2	0.074053	-0.04807
CD3E	0.074412	0.167669
ADAM9	0.07469	-0.0559
MALT1	0.07486	-0.10047
STK25	0.075994	-0.06724
MK-STYX	0.076628	-0.09358
PIM1	0.077192	-0.16309
PASK	0.077738	-0.0052
MAP3K3	0.078045	-0.31374
TAF1	0.078701	0.029082
TLK1	0.079086	-0.05435
AVPR1B	0.08043	-0.15428
NME3	0.080801	0.027311
COASY	0.082444	-0.06848
PGK2	0.082741	0.120542
PRPS1L1	0.085017	-0.02224
LOC115704	0.085241	-0.06316
GALK2	0.085783	0.109349
YES1	0.086275	0.106835
STK4	0.08787	-0.1312
GALK1	0.0885	-0.11431
IRS1	0.08969	-0.00596
ADCK2	0.090061	0.008335
AK1	0.090387	0.042184
LCP2	0.090593	-0.04762
PRKAR2B	0.091006	-0.10768
SSH3	0.091118	-0.16402
TEK	0.091127	-0.11369
MAPK8IP2	0.091891	-0.1
HAK	0.09244	-0.04905
IKBKB	0.092626	-0.02175
CAMK1	0.094848	0.002623
ZAK	0.095388	-0.04767
MAPKAPK3	0.096114	0.112081
ACPP	0.096507	-0.21715
EIF2AK3	0.096567	-0.29411
PIP5KL1	0.096768	-0.069
STYX	0.096832	-0.11174
PRKCI	0.098328	-0.08722
TSKS	0.098922	0.268995
MAP2K1IP1	0.099344	-0.03296
TRIO	0.101612	0.014126
CHUK	0.101783	-0.08181
PTPN4	0.101985	0.148998
PRKCZ	0.102476	0.028774
DGKA	0.10251	-0.00637
ILKAP	0.103937	-0.01712
CSNK1A1L	0.104214	-0.32249
PCK1	0.10436	-0.23628
PLK3	0.104802	-0.10975
PCTK3	0.106686	0.104914
ILK	0.106812	0.000857
PPP1R1B	0.10864	0.034892
TP53RK	0.108978	-0.21444
TLR3	0.109244	0.183276
DKFZP761G058	0.109557	0.060213
AKT3	0.110324	-0.23893
TNIK	0.110658	-0.01327
CASK	0.111832	0.060582
MINPP1	0.11281	-0.02993
NME2	0.113153	0.188924
PTPN11	0.1138	0.165656
TNNI3K	0.114363	-0.02736
PPP4C	0.11479	-0.00973
PTPRD	0.11518	0.035338
UMPK	0.117883	-0.22485
LOC151242	0.121091	0.095099
PINK1	0.121861	-0.02037
PPP2R2B	0.124267	-0.18574
PPP1R8	0.125162	0.140596
MUSK	0.125317	-0.03031
RP6-213H19.1	0.126057	0.000107
PANK4	0.127211	0.023253
SRPK1	0.128201	-0.03721
PRKCQ	0.128416	-0.07373
ATR	0.131399	0.033409
PTPN18	0.131442	0.05609
PIM2	0.131618	0.15826
PRKCE	0.131636	-0.10249
CKMT1	0.13347	0.34267
PFKP	0.133645	0.0426
CARD10	0.13496	-0.04147
DNAJC3	0.135466	0.060834
LYK5	0.136208	-0.11257
FLJ10842	0.13767	0.195401
ULK2	0.137809	0.04035
AKAP8	0.140464	0.1331
FLJ10074	0.141937	0.032591
PPP1CC	0.142446	-0.06575
AKAP3	0.143832	0.044517
MAPK3	0.144187	-0.02169
SHC1	0.144655	-0.04895
PTPN22	0.147656	0.02371
FN3K	0.149118	0.003484
NEK8	0.149165	0.194033
MAP4K1	0.149318	0.256688
C9ORF98	0.149353	-0.17193
VRK1	0.150164	-0.03972
CSNK2A2	0.150619	0.206356
SPHK1	0.150859	0.070183
TLR6	0.153246	-0.27014
TJP2	0.153409	-0.12608
MAPK8	0.153586	-0.08836
MAP3K7	0.1541	0.054338
PPP1R2	0.154552	0.18346
MTMR7	0.154925	0.311894
CHKA	0.155498	0.100842
PPP1R1B	0.155634	-0.06857
PTP4A3	0.157822	0.111795
INPP5B	0.159594	-0.04182
EVI1	0.161111	-0.32055
PRKWNK2	0.163107	0.027932
PPP2R5D	0.16434	0.237705
PPM1L	0.165125	-0.06531
CCL4	0.16567	0.057553
ROR1	0.166003	0.106891
STK17A	0.166215	-0.07056
CDK9	0.167852	0.088146
GUCY2F	0.16858	0.031168
MOS	0.169586	0.081909
PRKCG	0.171548	0.075301
FLJ40125	0.174429	0.049759
ZFHX1B	0.174891	0.155489
CDC25C	0.175784	0.009607
PTPRJ	0.177381	-0.22752
LIMK1	0.177439	0.047418
NEK11	0.177618	0.178805
MST1R	0.179343	0.019384
CALM3	0.181427	-0.03355
EKI1	0.18181	0.062082
MASTL	0.184306	0.042203
PTPRR	0.185413	-0.04009
PTPRR	0.18738	0.19938
TNFRSF10A	0.187792	-0.04963
CDC14B	0.190313	0.117816
ITK	0.191145	0.067889
MAPK14	0.191459	0.060619
TTK	0.19295	0.101504
AK5	0.193237	-0.19427
GSK3A	0.195181	0.103196
ULK4	0.197297	-0.13788
PRKAG3	0.198298	0.145045
CDC14A	0.198553	-0.12279
IRAK3	0.200439	0.601894
PPP1R11	0.202834	-0.07608
TGFBR1	0.203595	0.046906
PAK6	0.204013	0.073845
SPHK2	0.204078	0.192796
PRKACG	0.204861	0.287827
CDKN2D	0.20568	0.027304
MYO3A	0.206129	0.155915
DOK1	0.206383	0.188669
RAC1	0.206722	0.062968
PTP4A2	0.207633	-0.06842
MGC8407	0.20876	0.02621
KIAA1811	0.209813	-0.0262
DUSP15	0.210339	-0.15513
MVD	0.211011	0.200544
CDK5	0.211269	-0.01816
TRPM6	0.212522	-0.01993
SMG1	0.213228	0.208208
PIP5K2C	0.21339	0.297292
MYO3B	0.21505	0.050104
CDKN2C	0.216994	0.023985
PANK1	0.218748	0.179259
CDK2	0.220344	0.103916
CD4	0.221026	-0.01424
MPP2	0.223866	0.183239
EPHA6	0.223985	0.259638
SYK	0.226497	0.28713
DUSP11	0.226635	0.09192
DLG3	0.227082	0.095653
MPZL1	0.22772	-0.06456
CERK	0.22775	0.089686
C7ORF16	0.228551	0.086483
PPP2R3A	0.229481	0.002346
NME1	0.229933	0.335961
TK1	0.23309	0.138267
TRIM	0.23326	0.100335
FLJ34389	0.23337	-0.04207
DGKG	0.233788	-0.18652
DUSP2	0.237179	0.029166
RPS6KA4	0.238271	0.134323
PPP5C	0.239832	-0.09537
ENPP1	0.24081	-0.1161
FBP1	0.241308	-0.05693
FUK	0.241409	-0.07029
STK3	0.241782	0.028855
CDC2L1	0.242632	-0.10165
RPS6KL1	0.242841	0.040684
PPP3CC	0.243533	0.102643
PRKDC	0.24425	0.219063
SSTK	0.244956	-0.02695
MAPK4	0.248672	0.191394
SLK	0.249772	0.176598
MTMR1	0.250159	-0.00725
SYNJ1	0.250318	0.003553
GFRA2	0.252294	0.192295
PSKH1	0.253934	0.083934
CDK5RAP1	0.255778	0.102092
NEK9	0.256495	0.14876
AMHR2	0.256874	0.056368
HSMDPKIN	0.258449	0.052943
PDK2	0.259574	-0.12967
GRK6	0.260579	0.106258
FLJ25006	0.260952	0.009088
DUSP14	0.261028	0.167649
PHPT1	0.261426	-0.03286
PPP1CB	0.26151	0.081974
SRC	0.265517	-0.03129
PPM1G	0.26733	0.041105
MKNK2	0.268548	0.035372
MAST3	0.270271	0.086491
IKBKE	0.270598	0.613521
NTRK1	0.274615	0.228068
PAK2	0.275256	0.166333
TLR4	0.275556	0.102876
MATK	0.275948	-0.06938
SYNJ2	0.27666	-0.02879
LAK	0.27709	0.052663
CSNK1E	0.278748	0.001432
TYRO3	0.280531	0.125135
NEK3	0.281072	0.25171
MARK1	0.281927	-0.2522
MARK4	0.282878	-0.01963
VRK3	0.286389	0.085666
MAPK8IP1	0.288613	-0.02532
MGC16169	0.289053	0.218635
CSF1R	0.289141	0.168677
KHK	0.29226	0.068233
PDXK	0.293922	0.035847
CSNK2A1	0.296414	-0.0305
CDK4	0.299514	0.182779
MAP3K13	0.29976	0.030896
AZU1	0.299946	0.020553
P15RS	0.303463	0.111942
CDC2	0.304076	0.354469
CHRM1	0.305549	0.192441
ITPKA	0.305863	0.133145
TGFBR2	0.306315	0.242433
AKT2	0.307545	0.115376
NRBP	0.307679	0.46914
PPM1D	0.31041	0.09203
MARCH4	0.311348	0.029934
CAMK4	0.311415	-0.0002
GSG2	0.312677	0.357351
YWHAH	0.314181	0.113775
STK11	0.314814	0.227926
SAG	0.316235	0.262737
PR48	0.318407	0.183244
FHIT	0.320894	-0.06445
CAMKK1	0.323886	-0.06922
PRKCL1	0.328085	0.319526
ACP1	0.328271	0.017207
IHPK3	0.334539	0.388192
NEK2	0.336924	0.365046
PPP1R16B	0.340857	0.26625
SAST	0.344466	-0.07536
FN3KRP	0.345766	-0.00354
NPR1	0.34615	0.118463
DDR2	0.349998	0.288412
STK32B	0.350655	0.152883
PAK7	0.351301	0.322503
PTK7	0.351573	0.225683
PDK4	0.35306	0.460023
PRPS1	0.355308	-0.14765
MAPKAPK5	0.356138	-0.07063
DCK	0.359218	0.188364
PHKG2	0.359461	-0.14834
PHKA1	0.366393	0.250414
PRPS2	0.366481	0.334688
CDK8	0.373692	0.261923
PPP2R5A	0.374509	0.195062
MAPK8IP3	0.378404	0.306917
MTM1	0.378949	0.05781
MLCK	0.382016	0.411101
PCTK2	0.382239	-0.01014
HIPK2	0.384634	0.233351
GAK	0.389706	0.218556
PPP1CA	0.390595	0.039803
RPS6KB1	0.414722	0.1044
PTK2B	0.417569	0.425061
CAMK1G	0.418121	-0.12575
PCTK1	0.421627	0.317004
SPA17	0.430594	0.102541
EPM2A	0.43507	0.303335
ENPP7	0.435612	-0.02964
DUSP4	0.436043	0.092638
TOPK	0.438851	0.033336
GRK5	0.441618	0.243323
DUSP4	0.444145	0.199579
AURKC	0.447368	0.164871
C7ORF16	0.451669	0.174936
TXK	0.452695	0.024621
SNRK	0.457803	0.276159
DTYMK	0.462384	0.081541
MET	0.471125	0.298005
AKAP13	0.482183	0.114994
ALPL	0.482278	0.130789
JAK3	0.485052	0.404432
AKAP11	0.489455	0.867994
UHMK1	0.492266	0.343596
CCL2	0.494292	0.269373
NTRK2	0.504908	0.376711
MBIP	0.508907	0.204985
MGC45428	0.509373	0.222921
CIT	0.512643	0.301864
NME6	0.52122	0.262754
EPHB2	0.522425	0.395112
C9ORF96	0.526358	0.344718
ZAP70	0.52901	0.54406
PPM1F	0.536451	-0.02411
MARK3	0.548382	0.58396
PACE-1	0.549708	0.39706
LIMK2	0.558303	0.448704
PTK9	0.563019	0.372592
PRKCB1	0.565818	0.14784
SOCS5	0.588711	0.162364
TPK1	0.592088	0.447083
PRKCA	0.597436	0.270575
INSR	0.608116	0.393974
PYCS	0.609275	0.48402
AAK1	0.62435	0.188064
PRKAR1A	0.639245	0.808132
AK3	0.641886	0.160618
PAK4	0.64302	0.684366
APEG1	0.643679	0.121076
CDKL1	0.652069	0.254594
PPP1R7	0.667029	0.416487
MARK2	0.677487	0.318349
C9ORF12	0.698554	0.076719
CCRK	0.714817	0.628637
DCAMKL1	0.734476	0.467747
AKAP6	0.757818	0.264736
AKAP11	0.762042	0.42752
MPP3	0.785104	0.689433
SRMS	0.791871	0.616646
MGC26484	0.799601	0.640866
CDKN3	0.808476	0.29177
CDKN3	0.810865	0.740963
GK	1.1204	0.244694
AURKB	1.23054	0.566934
RAPGEF3	1.53477	0.872103

## Sheet: extended data fig.2e
NT5	PAK1
0.547523	0.10344
0	2.36272
1.65094	0.213761
0.658389	0.443205
0.0874841	0.0513511
0.21151	0.174154
0.693434	0
0.781862	0.0363688
0.195431	0
0.333657	0
0.552108	0.173338
1.94222	0
0	0.496246
1.39698	0.312851
0.546984	0
0.458669	0.375039
1.52834	2.54108
0.225253	0.117928
0.989274	0.0615006
5.34234	0.413564
0.786477	0
3.20336	0
0.53557	2.56894
0	0.453347
1.08401	0
0.996015	0
1.44817	0
0	0.373796
0.316015	0.0217061
1.66875	0
0.0961011	0
5.43333	0.0190864
1.7344	0.349406
1.45725	0.502525
0.605412	0.765014
1.51144	0.6369
1.86514	0.138266
0.544857	0
0.284597	1.00628
5.48067	0.63119
0.988173	0.713075
0.293697	0.207326
2.72648	0
0.126284	0.216227
1.21615	0.685797
0.407228	1.94953
0.795157	0.11939
1.92731	0
0.188068	0.300511
0.757428	0.211466
8.89699	0
0.709682	0.898419
3.15993	0
0.890816	0.667828
0.108972	0.0737534
0.718086	0
0.434599	0
1.95083	0.0166404
0.659523	0.131288
0	0
0.428638	0
0	0.149131
0.156724	0.478255
0.0697752	0
0.293047	1.07996
1.27839	0
1.20004	3.78639
2.27466	2.13532
0.229493	0.591037
2.72812	0.0792536
1.47391	1.24777
0.0391951	0
0.495589	0.631722
1.49334	0.767162
0.0645102	0.429833
0.820415	0.258468
0	1.37833
0.487212	1.27454
1.2845	1.58034
0.280481	0
0.0149635	0.725369
0	0
0.407919	0.452701
0	3.83275
0	0.236279
0.326587	0.74918
1.07161	0.390931
1.45915	1.03131
1.15615	0.0265397
0.25145	1.11963
1.26024	0.243592
2.15556	3.49397
0.727915	0
0.938451	1.8124
6.35781	0
0.900282	0.206832
0.455719	1.0226
0.68816	0.865951
0	1.05352
0.498549	0
0.773992	0
0.948866	1.80098
0.129483	0
1.82042	0.166372
1.69506	0.430281
0.493302	0.195798
0.752914	0
0.122304	0
1.33819	0
1.33137	0
0	0
1.69778	0
0.643635	8.42552
8.45665	0.184825
0.206626	1.14362
1.79825	0
0.691961	0
0.682546	0
0.597702	0.329075
1.45306	0.178641
1.26798	1.80231
0.576727	0
2.24419	0.694957
0.0210397	0
0.00862003	0.0931089
1.47437	0
0.605235	1.61828
0.429953	0
0.126307	0.162634
0.663104	0.0483736
0.976826	0.0262432
0.350393	0
0.433829	0
1.76038	0
0.742862	0.0747037
0	0
0	0
0.634903	0.341689
0.355337	0.47279
2.06392	0
0.3972	0.201659
2.44634	0.612784
0.193481	0
0.489772	0.0134183
0	0.510525
0.933115	0
0.862523	1.52683
1.36992	1.32574
0.956394	0.14717
1.6234	0.304838
0.0195931	0
1.92328	0.118348
0.0603191	1.40597
0.250375	0.0281627
0.587838	0
0.697211	0.163536
0.387325	2.06656
1.464	0.400006
0.159381	0
1.52136	0.407004
1.22822	0
1.06774	0
1.92843	1.22027
1.08906	0.197764
0.433167	1.66921
0.689432	0
0.0469149	0
0.543318	1.0435
1.62667	0.162919
1.12708	0.901222
0	0
0.6426	0
0.134049	0.653282
1.64113	0
0.554457	0
1.99943	0.478777
1.71283	0.513587
0.934645	0.600289
1.58396	0
0.179351	0
1.30937	0
0.543795	0.615281
0.730927	0.922509
0	0.362514
1.70182	0.154499
2.44547	0.175205
1.50924	0
0.373796	0.177874
2.11969	1.1518
0.407195	0
1.10976	0
1.85496	0.756165
0.113584	0.181592
0.913193	0.763123
1.54782	1.27881
2.43407	0
0	0
1.52276	0
0.777528	1.29857
4.29311	1.37181
1.43507	0
0	0.659608
0.182359	0.772774
0.53438	0.787785
0.461995	0.735459
0.599631	0
1.35623	1.23376
0.541602	0
0.381452	0.399327
2.78338	0.760095
0.19562	0.239671
0.830009	0.0599631
0.189268	0.140401
0.774387	0.479216
0.778144	0
0.616831	1.07087
0.56397	0.0264868
0.239055	0.111423
0.596868	1.05462
0.406065	0.378977
1.84476	0.283395
0.413434	0.147461
0.260642	0
2.54284	0.0586595
0.664295	0.593629
3.53809	2.26323
0.886258	2.42861
0.856157	0
0.314446	0.0777899
0.25607	0.837506
1.381	0
1.16622	0
0.582915	1.7872
0.910626	0.771419
0.888383	1.11731
0.17148	0.93286
0.0581754	1.99928
1.59068	0.49784
5.63066	0.267792
2.29138	0
0.504854	0.62635
0	1.18935
1.17011	0.314465
2.33536	0
0.531239	0.63119
0.452845	0
0	1.48828
0.264597	0.068711
0.24055	0.882476
0.390121	0.549523
0.422355	0.0508371
0.367894	0.0652068
1.04117	1.09899
1.22685	0
0.099292	4.13646
1.33849	0
0.32139	0
0	0.00703895
0.0618309	0
1.15838	1.40401
1.77402	1.13854
0.52061	0.33913
0.153537	0.140879
2.12029	0
0.117049	2.87715
0.482502	0
0.997616	0.774352
0.867194	0
1.87933	0.305169
0.408148	0
1.06601	1.5683
0.0272689	0.549837
0.595354	0.333759
0.835463	0.107626
3.03954	0.0763861
2.05954	0.368502
0.254781	0.474009
0.925534	0.313769
1.01704	0.912688
1.38528	0
1.80653	0.854425
1.19231	0
0.51977	0.261572
0.105311	0
0.597143	0
3.99705	0
0.991876	0.414031
0.478734	0.565238
0.147121	0.282995
0.877321	0
0.567711	0.124084
0.888696	0
0.924991	0.4784
0.904155	0
1.50776	0.179029
1.22413	2.11375
0.661523	0.313735
0.547641	0.729692
2.75575	0.884475
0.27529	0
2.05362	0.0294097
0.470299	0.231857
0.474183	0
1.36607	0.0797072
1.80436	0.0467371
2.99584	0.0488996
1.97458	0
0.25174	0.837921
0.994329	0.70598
1.51778	0.751741
0.0265764	0.924732
3.25953	0.12281
1.76519	0.447692
1.22461	0.591012
2.18527	0.649846
1.29874	0.169932
0	0.57707
0.619869	0.423136
1.17598	0.640609
2.31516	0.0796558
0.234002	0
0.0569946	0.213353
0.073344	0.410617
4.12784	0
1.18068	0.224346
0.860131	0.195251
0.896445	0
0.402784	0.178306
1.36484	0
1.2587	0.844934
0.658066	0.257797
2.42858	1.59613
0.793838	1.32186
1.00091	0.786094
1.10248	0
0.292503	0.755465
0.547545	0.222307
0.904003	0.165099
2.58108	0
1.69447	0
0.789758	0
1.02047	0.53793
0.207565	0
1.13904	0
1.28317	0
0	1.79052
1.81833	0
0.926579	2.80437
0.599785	0.518985
0.461853	0
0.279121	1.76358
1.31791	0.749946
0	0
0.126585	0.185892
3.80215	6.33677
1.26475	0.0332839
0	1.84943
0.0296776	1.02091
0.319121	0
0.738693	0.875265
0.606855	1.94475
0.91161	0.829023
0.877072	0
1.79764	0.0375748
0.465661	0
0.508125	1.98353
4.85799	0.834579
0.290027	1.90856
0.474699	0
1.91463	0.857234
0.762445	0.826286
0.602851	0
0.987255	0
0.534712	1.5298
0.829252	0.728776
1.21965	0
0.564051	0
1.01462	0
0.112372	0.638644
1.40287	0.662597
1.46293	1.76077
0.344639	0
0.792173	0.720103
0.809272	0.501331
1.66748	2.48042
1.39877	0
0.616134	0.471716
1.25824	0
1.08364	0
1.43555	0.432921
1.15859	0
1.12321	0
0.0109982	0.388143
1.37647	0
0.511624	0.0792381
0.0564912	0.0133375
1.02356	0
0.452078	0.953369
2.10631	0
5.89018	0.337161
0.385477	0.18163
0.88544	0
0.0927962	0
1.16743	0
1.95705	0.101704
0.223188	0.491843
1.16882	3.05288
0	0.385251
1.27858	0
3.15422	0.0807483
1.50249	1.21863
0.94991	0
0.618974	0.139282
1.38205	0.0170008
0.259828	1.31605
0.772231	0
0.257752	0
0.463137	0.83758
0.333569	0
0.373534	0.085335
0.305436	0
0.563196	5.19964
0.909968	0
0.410696	0.952165
0	0
1.40065	0.840459
2.04527	0.339651
0.932919	0.877723
1.1121	0
2.24694	0
0.462248	0
0.723632	0.521208
1.93934	0
0.142223	0
2.30891	1.1954
3.30142	0.449913
1.1009	0.283752
0.191807	0.797646
0	0
3.83092	0.704979
2.48986	0
3.80966	2.1009
2.50387	2.0861
1.05695	0.036924
8.60207	0.085698
0	0.251945
0.567838	0.311109
2.5485	0.880602
0.994109	0.0686314
0.0222687	0.274964
2.28512	0
1.46666	0
1.9296	0.848005
1.85835	1.47748
2.61101	0
0.375993	0
0	1.8151
0.129435	0.186671
0	0.660256
1.13125	0
0.877378	1.57426
3.42239	0.17469
1.13781	0.058453
0.453757	0
5.90775	0
2.10679	0.792732
1.21662	0
1.91114
1.62553
0
1.27776
1.1438
0.88035
0
1.06681
2.46349
0.652834
1.77332
0.696965
1.05671
0.673564
1.46246
0.284676
1.92395
0.0166951
0.699701
0.435859
1.04359
0
0.268845
0.176682
1.56163
0.198225
1.35665
0.40764
0
0.378262
1.19498
0.898644
0.65999
0
0.594481
2.87904
1.00849
0.0880791
0.485473
0
0
1.03686
0.261884
0.953496
0.532874
0
0.353494
0
1.50162
2.42503
0.379482
0.310013
0.347267
0.388111
0.553096
1.32376
0.949037
1.14383
1.30694
0
1.51621
0.499169
1.1144
0.683415
0.612703
1.59348
0.598577
2.38132
0.12957
2.52606
1.11632
0
0.187944
0.355825
0.406989
0.522602
0.401613
1.05727
0.117131
0.351508
0.0838726
0.330288
0.350105
0.278947
0.236442
0.117205
1.07466
0.653057
0.750499
1.16739
0.129385
0.727151
0.256446
0.496661
0.379792
1.09812
1.92748
1.1492
0.577019
1.18017
0.29881
1.22208
1.48571
0.908211
0.194475
0.817388
1.05222
3.44403
0
0
0.273249
2.9232
0.457727
2.27448
0.513969
0
0.50611
0.383338
0
1.00787
0.495331
0.891525
0.920004
1.16607
0.146786
0.639945
0.0910112
0.0648458
2.21896
1.02175
0.458619
0.601689
0.812285
0.922409
1.54936
0
0
0.0856223
0.802359
0.225101
0.688507
0.718767
0.492173
1.16205
0.490922
0.949415
0.908532
0.564075
0.743408
0.761184
0.710231
0.874546
0
0.469695
0.179217
0
1.28223
0.622031
1.67384
1.07719
1.09681
0
0.114215
0.0975303
0.0722018
3.23265
1.57838
1.00895
0.419248
0.981435
1.88295
1.14994
0.708655
0.436568
0.392709
0.474127
0.330165
0.444692
1.02969
0.989181
1.49946
0.814593
1.37501
0.32159
1.11807
0.564358
0.519184
1.10805
0
1.60949
1.00112
0.347772
0.227528
1.24899
0.804724
1.0914
0.780368
2.75575
0.56095
0.270563
0.0546568
1.97139
0.910415
1.14747
1.00864
1.59149
1.51602
0.491691
0.954514
0.576252
1.19503
0.93439
0.712433
0.96042
0.492169
0.531863
1.09099
1.05782
0.514582
0.551517
0.613065
0.372363
0.623181
0.0867942
0.584537
2.52643
0.379785
0.527546
0.954862
0.441898
2.50843
0
0
2.38089
1.26764
1.09204
1.6622
0.183327
0
2.40376
0
0.595122
0.820715
0.755748
4.01357
1.63705
1.79642
1.58705
0.631371
0.891898
0.647768
0.700786
1.64049
0.168712
1.34334
5.00918
0.619978
0.307011
0.124707
0.150811
0.65713
0.247235
0.970925
0.54062
0.323149
3.41169
0.268775
1.75196
0.281201
3.64826
0.583901
0
0.311721
0
0.42437
2.4721
1.70109
1.70966
3.02458
0
0
4.66997
0.397733
1.94434
8.53543
0.458499
0.38895
0.345585
0
1.06257
6.86973
0.879339
2.60223
0.838415
0.613271
1.54735
1.06718
0.945048
0.389828
2.07488
0.679629
0
0.665988
1.96802
0.0996501
0.312634
1.2925
1.56149
3.14895
1.17829
1.1074
0.593906
1.16202
1.65083
0.686709
1.61839
0.721932
0.0846729
0.689003
0.871538
0.918413
0.542432
1.15429
0.153656
0.258137
0.942589
0.946939
1.02027
0.786448
0.677914
4.14995
0.046498
0.67723
0.890786
2.00606
0.733244
1.7831
0.814227
1.05643
3.49454
1.15888
1.44046
0
1.58253
0
0.691138
0.0180793
0
1.08841
0.598714
0.317877
0.257352
0.566828
1.33159
0.570266
1.00583
0.64545
0.330748
0.42728
0.0696907
4.00622
0.604622
2.26855
0.0831488
1.53702
1.13269
0
2.31555
0
0
0.617915
0.0370428
1.72694
0.157051
0.333238
0.645664
3.10292
1.05836
4.40365
2.36318
0
0.0243608
1.91156
1.32778
0.921852
1.07042
1.93612
1.03405
1.49549
0.671707
0.91808
1.30829
0.547086
0.989334
0
1.12249
0.564941
0.947919
0.700897
0
1.32766
0.886308
0.189697
0.682868
1.22326
0.249886
2.7156
0.255488
0
0.786071
0.229076
0
0.911148
2.38192
0.492908
0.434236
0.970189
2.31166
0
1.70439
1.71314
3.49639
0
0.0950538
0.818273
0.519425
0.445208
3.41968
1.54299
1.08845
0.326839
1.45974
0.47723
0.463972
0.926423
0.0943681
0.275548
0.849167
1.78763
0.0902737
0.47246
0
0.728382
0.270491
0.0530647
0.107551
0
0.514877
1.18699
2.43774
0.430133
1.13931
0.461229
1.87179
0.293166
0.725869
0.101417
4.23269
0.25369
0.154933
1.13398
0.182124
0
0.383007
0
0.0786401
0.153097
1.7607
0.887841	0.344745
1.19978	0.212255
1.41244	0.528465
3.22647	0.23839
0.241986	0.440509
0.716944	0.317191
1.26264	0.077583
0.660606	0.0272758
0.657426	0.68738
2.26702	0.425336
1.3864	0.340269
1.35638	0.302929
1.14132	0
0.695324	0.299232
0.497002	1.58833
1.60413	0
0.54847	0.297235
0.887435	0.39875
0.603942	0.217566
1.0357	1.04507
0.202708	0.688838
0	0
1.54535	0.0116371
0.604202	1.29372
0.528518	0.0554198
1.8183	1.1306
0	0.89338
0.784398	0.0330394
0.0277856	0.125513
2.01134	1.22919
0.649174	0.74677
1.332	2.01642
1.28565	0.0889359
0.595883	1.12736
0.207381	0
0.931293	0.647909
4.85184	0.296132
1.40261	0.449614
0.933402	1.07051
0	0
0.589101	0
1.53877	0.384539
0.575813	0.406408
0.258047	0
1.63551	0.252543
0.646505	0.558068
1.01582	0
0.68172	0.221003
0.853207	0.607157
1.24507	0
0.988879	0.336277
0.246465	1.06221
0	0.0930516
0.900312	1.13706
0.436565	0
0.74529	0.11641
0.657768	0.81009
0.659382	0.300139
1.84599	0
0	0.253481
0.759781	0
3.91443	0.434327
1.53983	1.07677
1.02217	0
0.754932	0
1.25737	0.148612
0.865489	0.0310076
2.7922	0.499622
0.407791	0
1.84417	0.0761393
1.59673	0.855875
1.9133	0.0839671
6.35805	0
1.25834	0.969385
0.168396	1.04703
0.83805	0.00778438
0.788523	0.705743
2.48073	0.678982
1.36123	0.192154
0.687327	1.79167
2.05736	0.942063
1.26825	0
0.507412	0
2.27984	1.33202
1.0862	0.774543
0.0460913	0
0.103355	0.389473
0.782901	0
0.945159	0.243787
0.532906	0.0482242
2.67032	0.375278
0.226891	1.01922
1.29047	0.289485
0.199882	0.538413
0.274243	1.45758
0.836622	0.458177
0.570456	0
0.669601	0.0935432
1.04886	0
1.00896	0.492613
0.801199	0.315516
0.184838	0.358787
0	1.00566
1.66786	0
1.26472	0.0318879
0.937656	0.377221
0.787643	0.438306
2.27369	0.0694399
0.335427	0.52125
0.0927291	0.627824
2.2641	0.71796
0.760925	0.453802
0.902435	0.0278821
0.183924	0.769127
0.481685	0.185387
0.954183	0.222657
0.83505	0.54342
1.03754	0.298633
1.3523	1.31714
0	1.05371
0.251137	0.128887
1.65929	0.655181
0	0.582693
0.380664	0.0569823
1.42693	0.891377
0.262388	0
1.58539	1.02914
0.666511	0
0	2.40427
0	0.600709
0.497452	0.338969
0.742714	0.603476
1.27609	0.373278
2.27831	0.60096
0.591233	0
1.66603	1.18584
0.908411	0.406032
0.758335	0
0.135421	0.972917
2.25023	0.114023
0.272482	0.306437
0.984584	0.467582
0.0753026	0.0881839
0.916008	0.266482
0.679796	0.938209
1.15334	0.713322
0	0.891037
0.205406	0.045905
0.518096	0.723131
1.33417	0.304063
0.446678	0.118198
0	0.106406
0.334469	5.02631
1.78323	0.624065
1.25915	0.254242
1.02462	1.63882
0.235525	1.12737
1.72218	0.317569
0.591388	0.0136332
1.16598	0.663974
0.0416105	0.814073
1.22831	0
0.974626	0.629177
0.837931	0
0.568477	0.189706
0.656117	1.14308
0.625258	1.23382
0.537644	0.919727
0.687265	1.21136
0.0587819	0
0.128368	0.412305
0.768465	0.538932
0	0.266686
0.696943	0.550076
2.53871	1.10571
0.564577	0
1.50288	2.43808
0.965436	0.0747417
0.0282915	0.538373
0.676525	1.06862
1.57479	0
0.968056	0
0.785382	0.793429
0.4258	0.0443985
0.808113	0.149095
0.120349	0
0.431413	0.191353
1.025	0.458802
0.500414	0.15471
0.578584	1.96038
2.07217	0.300857
0.730119	0.322472
1.04306	0.0806833
0.562658	0.365575
0	0.228624
0.790625	0.0487353
0.798966	0.150198
0.577399	0
0.215786	1.95579
0.592243	1.24666
2.14778	0.826122
1.76837	0.40521
0.551479	0.149155
0.0274217	0.494476
0.68003	1.57142
1.23232	0.689578
0.755519	0.198367
0.71322	0.336643
0.0111366	0.0297747
2.12974	1.02302
1.78499	0.0644035
0.259384	0.798573
0.897665	0.48105
0.964605	0.312588
0.125819	0.962171
0.967535	0
0.483148	0.495666
2.72633	0
0.676183	0
6.41097	0.862483
3.03794	0.290642
1.49122	0
0.259502	0
0.314025	0.332989
0.882038	0.0415394
0.473283	0
0.611212	0.26837
0.0696005	0
0.732143	0.720579
0.15184	0.12375
1.195	0.0452665
1.02083	0.357623
0.912188	0
1.82532	4.76989
0	0.608125
1.81086	0.134556
1.11169	0.362313
0.279976	0.816381
0.802725	1.03035
1.20899	0.308741
0.693564	0.33026
0.154727	0.254863
0.952448	0.200942
1.17373	1.52843
0.459765	0.028265
0.0109125	0.209261
0	2.39176
1.70946	0.33024
1.54985	0.740588
0.265218	0.464301
0	0.331314
0.180229	0.682109
0.353025	0.551437
0.445178	1.0439
0.753119	0.156589
0.812502	1.30474
0.872528	0.631385
1.30651	0.00798573
1.37944	0
0.660093	0
2.50627	0.1735
0.733641	0.386346
1.32559	0.846984
0.320724	0.160794
1.12326	1.21008
0.791934	0.550986
1.24561	0.867617
1.42231	0.561211
1.37175	0.554697
0.36096	0.604891
0.158349	0.629668
1.01667	1.01486
0.888041	0.329716
1.80204	3.01453
0.787632	0.912188
0.405763	0.287897
0.219025	1.73065
0.871455	0
0	0
0.251093	0.487629
1.77072	0.133945
3.48364	0.341158
1.03259	0.521072
2.17234	0.834
1.4752	1.31547
1.42323	0.556776
0	0.046976
0	2.19412
1.05288	0.235341
0.711314	1.05386
2.06852	0
1.02016	0.119929
0.432623	0.304151
0	0
1.2051	2.17009
0.7181	0.930255
0.0749574	0.434493
0	0.0343045
0.88228	0.271756
0.611212	0.181554
0.731328	0.10404
1.15691	0
1.95624	1.29938
0.0889939	0.801492
1.27956	0.28706
0.614771	0.0788651
1.64944	0.399764
0.598543	0
4.40187	0.768618
0.784901	0
2.27055	0.347922
0.280221	0
0.905705	0.842499
0.580423	0.345191
0.73139	0
1.48641	0
0.322333	0
0.501295	0.325148
0	0.48593
1.71458	0.949596
4.11152	1.03939
0.631564	0.59172
1.36044	0
0.450497	0.525038
1.1131	0.0850825
6.28935	1.36104
2.10985	0.00756147
0.618591	0
0	0
1.49275	0.28322
0.479655	1.92963
2.10669	0.143835
2.08826	0.118265
0.668728	0.120581
2.41605	0.755961
0.28258	0
1.25717	0
0.938584	0.317363
0.35068	0.849012
2.98336	0.369486
2.1913	0.814247
3.97222	1.52773
1.89707	0
0.128996	1.35362
2.32227	0.274101
0.0908574	0
0.415313	0.734076
0.459945	0.134299
1.38485	0.34029
0.364048	0.207683
0.243545	1.42596
1.51807	0.348051
2.56241	0
0	0.349445
1.05762	0.291446
1.5402	0.783655
2.44155	0
0.490663	0.204398
0.96044	0
0.589863	0.134185
1.20807	0.127203
0.226536	0.0854873
0.0240553	0.887587
0.405029	0.0982334
0.155882	0.165728
1.13511	0.306954
1.00988	0.216312
3.61685	0.782383
0.895191	0.447045
1.00144	0.0840726
0.599683	0.347079
1.13473	0.994367
1.41441	0.516805
0.347132	0.0477671
0.114754	0.852072
0.13904	0.376064
1.00724	0.129367
1.46969	0
0.822839	0
0.946476	0.195756
1.51243	0.0919024
0.759662	0.597031
1.58604	0
0.880954	0.480299
0	0.019412
0.87645	1.24191
1.00411	1.19038
0.689592	0.769189
0.722546	0.678384
0.950108	0.361833
2.32848	0.759146
0.499999	1.83669
1.85049	0.236633
1.11101	0.566896
0.670698	0.274072
0.879504	0.548446
0.488463	0
0.360685	0.944977
1.3472	0.701836
1.37022	0
0.751007	0.145053
2.96502	0.047136
0.811265	0
1.72013	0.0418211
1.63499	2.36096
0.346833	0.268612
0.817995	0.258111
1.17281	0.764382
0.352073	0.999279
2.14861	1.06352
0.0483278	0.203491
4.18345	0
1.41849	1.25149
0.761393	0
0.440643	0.835503
1.33788	0.545208
1.16372	1.06215
0	2.39566
3.16907	0.181085
0.968553	0.496632
3.65925	0.209813
0.170793	0.322579
0.622681	0.119187
1.08003	0.221922
0.725067	0.21589
0.477548	0
0.843929	0.0892799
0.189919	0.618075
2.02237	1.33496
1.4586	0.160759
0.330525	1.57598
1.05857	0.0134685
1.70022	0.177728
0.324802	0.785585
0.587647	0.3464
2.05223	0.741717
0.370688	0.481133
0.72975	0.0344517
0.0630743	0.435869
0.918514	0.53675
0	0
1.11426	0.934526
1.514	0.368016
0	0.624068
0.42582	0.455029
1.55671	0.362275
0.946286	0.249563
2.55024	0.356239
0.240147	0
0.244601	0.243447
1.84888	0.516776
0.578311	0.417057
0.634822	0.682341
1.17717	0.378875
1.65176	0
1.44467	0
0.158669	0.212448
0.435662	0.172259
3.78163	0
1.07587	0.648895
0.746756	0.207052
1.16207	0
0.56682	1.45071
1.06293	1.14724
0.446381	0
0.276421	0.618501
0.363467	0
1.65844	0.864769
0.998696	0.0869503
0.705739	0
0.172803	0.045403
0	0.310565
1.28624	0.760733
0.0250148	0.466701
1.74671	0.7645
0.688157	0
2.10966	0.0770939
2.59044	0
0.390575	1.72178
0.705127	0.0103765
0.135568	0.300503
1.41035	0.0809362
1.04927	0
1.66691	0.00805949
0.242459	0.0252429
1.17381	0.618614
0.86805	0.763502
0.0267432	0.0339706
1.76868	0
0.417901	0.428037
0.433528	0.716084
1.41973	0.701712
0.884228	0.427588
0.44281	3.8996
1.4625	0
0.436721	0
0.515762	0.139281
0.109833	0.056904
0.428232	2.43732
0.990146	0.134462
1.41713	0
0.700624	0.104692
0	0.355188
2.15386	0.503763
0.552226	0.547994
0.892476	0
0.381859	0.10398
0.967059	0.264371
1.896	0.30809
1.86034	3.30694
3.92275	0
0.517034	0.673653
5.02519	0
2.01277	1.05451
1.70964	0.0245662
1.23866	0.366123
0.264829
1.08822
0.977012
0.50524
0.431638
0.0754441
1.10937
1.12709
0.872236
0
0.158731
5.49448
1.66977
1.41325
0.32368
2.05727
0.173944
0.67537
0.692204
1.57462
0.886579
0.365948
0.268521
1.25018
0.0982621
0.848281
0.71688
1.65469
0.58614
0.974403
0.4132
2.3332
2.25025
0.274187
0.739639
0.938916
0.406141
0.854386
2.07341
0.838369
0.685387
0.0953104
0.645985
0.844212
1.07691
1.78434
0.893663
0.639469
0.969901
0.637084
0.770231
1.28648
1.23045
0
0.281692
0.447201
0.227812
0.0458875
1.11519
0.273722
0.305172
1.12472
0	0
1.53832	0.105734
0.649402	0.117248
1.43764	0.899839
0.480657	0.285548
1.68973	0
1.767	0.732925
1.10718	1.01809
0	1.4226
1.17794	0.544556
0	1.77049
2.34739	0.591483
1.17106	1.50368
2.78295	0.0107687
2.1124	0
1.02313	0
1.65469	0.0735363
0	0.152295
0.45131	1.72611
0.00869142	0
2.37436	0.235421
0	0.863343
0	0.252255
0.349961	2.4998
0	0.62705
2.07283	0.145667
0.228321	0.0391533
2.30642	0
1.11754	1.49704
0.210092	0.00357316
1.52495	0.836323
0.743623	0.124164
0.997572	0.410787
0.34476	0
0.926096	0.144271
1.28852	0.906744
0.827908	0.845521
0.967202	2.02479
2.85635	0.881349
0.875646	1.89811
0.162321	0.19421
1.74489	0.216972
0.804086	0.216176
0.0863234	0.0111866
2.25931	0
1.3553	0
1.14367	1.02999
2.33343	0
0.554114	0.147073
3.15601	0.837176
0.957586	0.619167
1.81529	0.431364
0.671137	0.0219011
1.15251	0
1.99748	0.301392
0.383801	0.181235
2.51742	0.136227
0.890763	0
1.6329	0
1.26219	0
1.37286	0
2.09786	0.889911
0.740685	1.28256
0.536609	0.231291
1.06821	0.637492
0.736518	0.415884
1.48557	0.559915
0.474587	1.44883
0.0590332	0.412088
0.938774	1.04669
2.2201	0.70503
0.710107	0.667675
0.858866	0.212894
0.864861	0.802258
2.35119	0.318254
1.02324	0.0293437
0	0.430667
0.23803	0
1.5623	0
2.30915	0.279069
1.03764	0
0.696674	0.16981
2.16982	0
1.97476	0.628987
0.465183	3.18203
1.41005	1.30236
0.870991	0.265507
0	0.125935
1.9948	1.30616
1.1057	1.67076
0.768246	0.358003
0.395271	0.0847951
0.280879	0.859796
1.31371	0
0.875591	1.01013
2.35114	0.444133
0.184217	0.404613
0.271929	0.298239
0.771036	2.59693
0.287437	0.197927
3.8551	0.122816
0.681164	0.671217
1.12646	0
0.393086	0
1.34351	0.402515
9.14039	0.411775
0.0769394	0
0.847974	0
1.33529	0.692521
0.299083	0.0784577
1.11286	0.471801
0.346641	0.587571
1.13891	1.19009
0.108461	1.00304
0.566851	0
0	0.412881
1.18479	1.80346
0.465283	0.280283
0.309638	0.231185
0.441198	1.4413
0	0.0640161
0.186102	4.06142
0.688031	0.205898
1.76976	0.722648
0.23543	0
0.695314	0.968859
0	0.149117
0	0
0.969491	1.9699
0.362867	0.89751
0.126587	3.57525
0.622668	0.352769
0.836322	0
0.0662987	0.0839692
0.0269861	1.86073
1.79481	0.0137907
0.53834	0.00629119
1.28736	0.328374
1.99826	0.171048
0.25167	0.0999917
0.628169	0.801017
0.911601	0.833663
0.894556	0
0.48124	0.396214
2.60344	2.13202
1.43191	0.335113
0.360349	0.817736
2.19965	0.0443438
0.20836	0
1.01902	0.648312
1.1852	0.875692
1.24719	0
1.70032	0.013511
0.135232	0.436182
1.18984	4.18427
2.78133	0.936307
1.39353	0.70859
0	2.85712
0.596877	1.21449
0.0941162	0.0564175
0.806733	1.92121
2.71924	0.699723
0.996281	0.949167
0.686364	0
0	1.28596
0.575411	2.39703
0.538754	0.105761
0.98349	0.946942
0.291782	2.29229
1.1626	0.5921
0.890333	0
0.742745	0.571182
0.57264	0.104226
1.09328	1.18571
0.340434	0.134855
0.184627	0
1.56426	0.0861405
0.856139	0.277134
0.604124	0.638892
0.300106	0.395575
2.70798	0.309869
0	0.897594
1.67382	2.51451
1.83634	0.106066
0.229093	0.115863
0.0616397	0
0.804382	0.651665
0.197287	0.803423
0.748413	0.655927
5.35056	0.38897
2.29469	0.821308
0.197727	1.10371
0.94292	1.30731
0.718496	0.23664
1.62719	0.964541
0.867413	0
0.450188	0
0.199809	1.22816
1.24112	0.0529181
2.77613	1.09372
0.768672	0.961576
0.112863	0.175566
0.190412	0.266578
0.655501	0.335051
1.20054	0.205544
0.87887	1.09841
0.552522	0.321792
1.05401	2.39065
0.966873	1.04591
0.521382	0.985017
0.412425	0.906118
0.0817728	0.226399
1.33434	1.33779
0.247596	1.27604
0.276037	2.33664
2.98191	1.58441
1.43021	0.373437
1.73777	0.0914882
0.0821216	0.128132
1.103	1.89198
0.93716	1.84027
0.649066	1.64119
0.14525	0
1.25594	2.1042
2.25784	0.3349
0.258016	0.667811
0.517441	0.954948
1.60758	0.781559
1.76551	0.168336
2.93962	0.458883
1.03075	0.472571
0.556257	1.24906
0.614772	2.05367
0.87579	0
1.11203	0.417106
0.432035	1.42011
0	0.273748
1.56891	0.671583
0.662584	1.72283
0.993847	0.215926
0	0
1.22082	0.221855
0.184427	0.878683
0.570134	0.450709
1.52376	1.10066
0.517721	0.0691847
0.366419	0.384332
1.22185	0
0.664099	0.492348
0.275731	0.593709
0.368543	0
0.343706	0.131035
0.893211	0
0.466067	0.129775
0	0.0375611
1.39413	0.589112
2.79457	0.175314
1.18681	0.20967
0.287216	0.255556
0.363408	3.93245
0.820863	0.281787
1.77871	0.476884
1.76747	0.196598
1.32525	0.47092
0.590863	0.0404067
1.82974	0.163268
0.205586	0.819174
0.197698	1.96518
1.16685	0
2.67247	1.11385
0	0.188789
0	0.0368393
0	0
0.337006	0.168635
0	0.732072
0.536033	0.715629
0.209274	0.656891
0.38076	1.12186
0.861543	0
0	0.657759
1.11886	0.218562
0.872829	0.83339
0.0832383	0.684891
0.220968	0.547752
1.32366	0.390221
0.196548	0
1.13698	0
1.86659	0.740346
0.751472	0.152082
0	0.887564
1.14025	0.570154
0.51301	0.354815
1.16973	0.66039
0.387427	0.769232
1.29814	0.32494
0.235525	0.549204
0	0.395763
1.66864	0
0.130399	0.372197
0.96998	1.51264
1.79978	0
0.253292	0.0231903
0.825587	0.982805
2.00047	0.834345
0.490467	0.615487
0.481839	0.352787
1.72241	1.41298
0.38401	0.866464
0.877232	0
0.0872594	0
0.136249	0.268892
1.16426	0.28557
3.06435	0.654016
1.12105	0.861832
0.317006	0.920503
2.72304	0.446338
2.70023	0.176394
1.29806	0.41358
1.16169	0.562506
1.64213	0.371232
1.06927	0
1.05874	0.111959
0.418501	0
1.60234	0.313575
0.402786	0.660002
0.712414	0.170522
1.74824	0.359578
0.520193	1.14682
0.457953	0.226889
2.69204	0.817348
1.72533	0.71495
0.969407	0.0115985
2.20951	0.0365313
0.719948	0.318005
1.29198	0.659045
0.0499737	3.20303
1.36379	1.36474
0.403925	2.10031
1.41256	0
1.36817	0.00567138
0.407842	0.612979
1.34454	0.938369
0.962031	0.979925
1.68288	0.5747
0.223478	0.478705
0.782485	0
0.668371	0.214556
1.65627	0.183879
0.294015	0.244213
0.167823	0.0157402
2.36498	0
1.1167	0.458851
1.29418	0.932898
0.719477	0.644244
0.19118	0.871321
1.93352	0.288494
1.57537	0.511668
0.301293	1.10727
0.211503	0
0.932585	0.561673
0.0691959	0
0.872588	0.119974
1.7272	0.149928
0.917826	0.450155
1.61012	1.57328
0.44252	0.177188
0.12834	0
0.823142	0.0212669
0.304454	0
0	0.581741
2.63205	0.367745
1.89883	0
1.1667	0.685165
1.05081	0
0.680527	0.454629
0.561858	1.95015
1.76277	0.874449
0.340235	0.277165
0.444447	3.56501
0.940233
0.421394
1.82868
0.797579
0.72934
0.758633
1.25257
0.854347
0.89675
0
0.0558384
1.2401
0.443895
1.79856
0
0.301459
1.10244
0.501463
0.151586
2.11618
1.36717
2.0961
1.59005
0.785335
0.430824
0.994375
0.742365
1.29384
1.46152
2.82879
0.674496
1.44823
0
0.580187
0.971975
0.152404
1.54104
0.414705
0.0396266
0.771458
0.624891
0.380281
1.20792
0.138163
0.938941
2.83566
0.156212
0
2.10822
1.41618
3.18102
0.537289
1.16928
1.37544
1.72338
0.0550858
0.407369
0.444493
0.780564
1.03202
0.534024
2.06968
1.51833
2.2633
2.29688
2.04328
1.21963
1.31707
6.59983
0.579127
1.56045
0
0.849172
1.28873
2.00279
0
0.0836236
0.503175
1.13101
1.13461
1.3635
0.810194
0.756681
1.28254
1.06646
1.64444
1.16229
1.26277
1.21903
1.58329
0.713717
0.932709
0.523144
1.59449
0.33755
0.536371
0.231197
0.134031
1.29794
1.99844
0.643028
0.805859
0.709183
1.27101
0.730955
1.15258
1.04977
[truncated: 4,872 more rows]

## Sheet: extended data fig.2f
siNT	siITGB1
1	0.0282925
1	0.0245009
1	0.0213818
1	0.0158136

## Sheet: extended data fig.2g
siNT	siPAK1
1	0.13782
1	0.213691
1	0.155932
1	0.161264

## Sheet: extended data fig.2h
1	2	3	4	5	6	7	8	9	10	11	12	13	14	15	16	17	18	19	20	21	22	23	24	25	26	27	28	29	30	31	32
-0.14423	-0.1348	-0.10761	-0.08692	-0.06873	-0.01687	-0.00239	-0.00137	0.005821	0.020225	0.089767	0.10785	-0.02468	0.061911	0.143993	0.158046	0.158563	0.103921	-0.1144	-0.14809	0.113342	-0.10809	-0.08761	-0.04845	0.031865	-0.06431	0.015782	-0.05925	-0.00917	0.082358	0.080893	0.052637
-1.00668	-1.00369	-0.99585	-0.99532	-0.99531	-0.99426	-0.99396	-0.98929	-1.01234	-1.00047	-0.99848	-0.98607	-1.01298	-1.01025	-1.00305	-1.00199	-0.99858	-1.00039	-0.98314	-1.00955	-0.9696	-1.00812	-1.00022	-0.98987	-0.99539	-0.99812	-1.01329	-1.01383	-1.00564	-1.00919	-1.009	-0.99608

## Sheet: extended data fig.2j
	R1	R2
NT5	1	1
siMAPK3	0.915083	1.11672
siMAPK1	1.02069	0.900192
siMAPK8	0.842161	1.10954
siMAPK9	0.983851	0.966616
siMAPK10	0.771122	0.859409
siMAPK14	0.979043	1.15997
siMAPK11	0.55456	0.738927
siMAPK12	0.681873	1.01495
siMAPK13	0.801224	0.917751
