# Supplementary material for: Novel kinase regulators of extracellular matrix internalisation identified by high-content screening modulate invasive carcinoma cell migration
Source: PLoS Biol. 2024 Dec 12;22(12):e3002930. doi: 10.1371/journal.pbio.3002930 (PMC11637276; doi:10.1371/journal.pbio.3002930)
Supplement: S10 Data — The biological replicates are colour coded. (XLSX) [file pbio.3002930.s032.xlsx]

## Sheet: extended data fig.3b
	R1		R2
NT5	1		1
PPP2CA	0.76042	0.864376	0.746294	0.81813
PPP2CB	0.950763	0.950842	0.943157	0.969893
PPP2R1A	0.577371		0.508935
PPP2R2A	0.984842		0.879782
PPP2R2B	1.22202		0.822609
PPP2R3A	1.3332		1.00757
PPP2R4	0.982127		0.851289
PPP2R5A	1.48645		1.19709
PPP2R5B	1.03448		0.850822
PPP2R5C	1.11953		0.991379
PPP2R5D	1.26436		1.23902
PPP2R5E	0.759405		0.925586

## Sheet: extended data fig.3c
Control	50nM Okadaic acid
1.28727	0.0172116
1.28023	0.170708
1.04193	0.102957
0.286495	0.238772
2.17946	0
0.0763569	0.0481924
2.81503	0.309496
1.03629	0.0965414
1.04803	0.0219057
0.844307	0.0107964
1.16522	0.0370832
1.00171	0
1.29228	0
0.414017	0.567669
0.537158	0
1.49913	0.0574241
2.14159	0.416364
1.22938	0.0705675
1.50727	0.141761
0.833354	0.0466278
1.16695	0.109841
0.450944	0.0797992
1.26599	0.266623
0.384601	0.207634
0.643088	0.179001
0.436236	0
0.803781	0.0331714
1.30104	0
0.896724	0.171959
2.16068	0
0.565322	0.107025
1.09513	0.234078
0.227506	0.616331
0.67845	0
0.911119	0.198872
0.863083	0.36113
0.439208	0.0533559
0.678919	0.0287903
1.57909	0.0702546
0.449379	0.0112658
0.35362	0.0129869
1.4101	0
1.05288	0.173681
1.3026	0.871063
0.809101	0.0339538
0.795332	0.0747922
0.281018	0.0358314
0.853382	0.00797992
0.0605535	0.0413078
0.994204	0.0122046
2.4575	0
0.197933	0.0627441
0.830537	0
0.269753	0.017681
0.930365	0
1.50539	0
1.26051	0.247065
0.636516	0.153183
1.19261	0.280705
0.833667	0.0173681
0.0826156	0.0705675
1.27381	0
0.670939	0.114222
0.209199	0.0178375
0.383818	0.305271
1.19135	0
0.642149	0.00876226
0.457515	0
0.762786	0.0334844
0.5805	0
0.00359879	0.0478795
0.835388	0
0.427943	0
0.251133	0.0913779
3.12516	0.00844933
1.05241	0.0724451
0.944134	0.279767
0.884676	0
1.27757	0
0.5406	0
0.662959	0.107025
0.330463	0.033015
0.75731	0
1.36535	0.0815203
1.07729	0
1.58941	0.027695
0.465652	0.0234703
0.4777	0.00485054
0.702859	0.0334844
1.77639	0.164292
0.616018	0.228445
1.07025	0.0240962
0.811135	0.12408
1.57627	0.040369
0.560941	0.377716
0.856668	0.0312938
0.435297	0.151462
0.534342	0.192144
1.32169	0.651537
0.0785474	0.307931
0.0264433	0.085745
0.569078	0.64387
1.3109	0.371301
1.13894	0.00516348
1.07009	0.105773
0.840864	0.0211233
0.523858	0.408384
0.54858	0.0882485
0.240023	0.0860579
0.811448	0.204192
0.710682	0
0.211077	0
0.470815	0.147081
1.45297	0.0065717
0.855885	0
3.1965	0.104834
0.343606	0.0713499
0.665463	0
0.944603	0
0.302298	0
0.246595	0.118291
0.733683	0
0.259269	0
0.168987	0.0405255
1.24252	0
1.55358	0.0125175
1.08699	0.00422466
0.268657	0.00578935
3.04989	0.0151775
0.0278515	0.0220621
0.411357	0.0638393
1.90814	0
0.682205	0.0109528
0.498823	0.0567982
0.860579	0.0101705
1.41698	0.0627441
0
0.697226
1.68846
0.645904
2.36785
0.837266
1.03817
0.454699
1.35721
0.734622
1.31074
0.948984
0.791264
1.69691
0.600997
1.06008
0
1.16695
0.0521042
1.53277
0.622434
0.0151775
0.536689
3.593
1.15537
1.4586
0.897819
1.39117
0.921915
1.94992
1.03927
1.87246
1.04021
1.49584
1.88044
0.605535
1.76513
1.46111
1.26177
0.0508524
0.870437
1.34814
2.70551
4.86306
1.74213
1.87012
1.59958
2.88998
1.28086
0.721791
1.25613
0	0.170028
0.00878872	0
0.410366	0.0341408
0.0692957	0.0209577
0.423549	0
0.351549	0.284619
0.324169	0.100394
1.33724	0.0108169
0.269746	0
0.612844	0
1.37375	0.0429295
0.536788	0
0.362704	0.141972
0	0
0.759548	0.0202817
0	0.170028
0.582422	0.181859
0.11831	0
0.70952	0.0314366
0.657126	0.0618591
0.00540845	0
0.991098	0
0.316732	0.0689577
0.153465	0
1.01611	0.0601689
1.31459	1.18884
0.293408	0.172394
0.995492	0.297464
0.62907	0
1.42107	0
0.760563	0.16969
0.672337	0
0.181521	0
0.0108169	0.0956619
0.862309	0.24169
0.58614	0
0.55707	0
1.33994	0.0409014
0.518197	0
0	0
0.355605	0.220394
0.468169	1.09994
0.146366	0.436056
0.821408	0
0.478309	0.293408
0.0621971	0.332619
0.667267	0
0.496563	0
0.589859	0.574309
1.44473	0.00405633
1.38896	0.140958
0.404619	1.08439
0.187267	0.555718
0.10107	0.274141
0.621971	1.31391
0.736901	0
0.495887	0.428619
0.480676	1.20642
0.637858	0.378253
0.780844	0.0692957
1.30851	0.303211
1.53634	0.048676
1.51944	0.569915
0.357633	0.381633
0.611492	1.81386
1.73848	0.892055
0.104113	0.253521
0.45938	0.0875492
0.397183	1.02321
3.18625	1.03808
0.00338028	0.711887
0.356281	0.688225
0.914027	0.967098
0.084845	0.159211
0.854872	1.93487
0.924168	0.824112
1.95989	1.392
0.655774	0
0.193014	3.35324
3.07504	0.860619
3.72473	0
2.23639	0.685858
2.12248	1.40721
1.11245	2.81104
1.80574	1.98118
0.207549	0.0692957
2.00586	0.166648
1.31324	0.696675
0.364056	0.297126
1.58163	0.658816
1.51741	0.0466478
2.45307	0
0.0834929	0
2.72417	0.224789
0.250479	0.122704
1.83583	0.0550985
0.72507	0.0223098
0.741971	0.11662
0.581746	0.109183
1.28755	0.181521
2.38512	0
1.50118	0.0503661
0.0527323	0.0875492
1.17431	0
0.639887	0.165634
2.15391	0
0.247098	0
0.494535	0.122704
0.970816	0.574309
0.0530704	0
2.05622	0
0.185915	0.0774084
0.393464	0.173746
0	0
2.04304	0.299155
0.459718	0.226141
0.0402253	0.0169014
0.555042	0
0.262648	0
1.61205	0.0135211
0	0
0.905577	0.0966759
0.23831	0.168676
0.929576	0
0.146366	0.0520563
0.770365	0
0.161915	0
0.035831	0.0540844
1.14997	0.145352
3.92619	0
0.263324	0
0.345126	0.134535
0.17138	0.0919436
1.21386	0
0.379267	0.0280563
0.139605	0.271774
0.926872	0.0304225
0.801802	0
0	0.0439436
0.145352	0
0.329577	0
0.959661	0
0.453633	0.168338
0.368112	0.584112
0.573971	0
1.63943	0
0.0841689	0.00946478
1.64146	0
0.0503661	0.0436056
2.94219	0.200112
0	0
5.04033	0.204507
1.38186	0
0	0.00507042
2.19076	0
0.230535	0.784225
1.2676	0.155155
3.04191	0.0199436
0.341746	0
0.295436	0.743323
0	0
0.809915	0.245408
0.264338	0.049014
0	0.351887
0.471887	0.454647
3.22174	0
1.24867	0.0956619
2.56124	0
2.1431	0.299831
2.25093	0.412732
1.49645	0
1.39301	0
0.743323	0
0.073014	0.012507
0.475267	0
1.07425	0.023662
0	0
0	0.0740281
0.862309	0.00676056
0.0868731	0
0.51245	0
0.65476	0
0.12338	0.187267
0.708506	0
0.495211	0
0	0.117972
0.562816	0.893069
2.51087	0.0185915
0.158535	0.024676
0.235943	0.237972
0.0338028	0.0104789
0.769689	0.139944
0.441802	0
1.29701	0
0.123042	0.243042
0.0415774	3.11019
0.139267	0.447887
0.399887	0.519549
0.33769	0.740619
0	0.0341408
0.698027	0.24
0.638873	0
0.939041	0.00371831
0.493521	0.0402253
0.375549	0.53645
0.402929	0.332281
0.418816	0.247774
0	0.0865351
1.57758	0.401577
0	0.242366
1.28113	0.325521
0.38738	0.0297465
0.686534	0.0811267
0.210253	0.181521
2.00687	0.400225
0.284957	0.873126
0	0.217352
0.273126	0.144
0.281577	0.837971
0.206535	0.0804506
0.126084	0.435718
0.0412394	1.29634
0.024	0.0655774
0	0
0.572619	1.07932
0.0270422	0.101746
0.879548	0.248112
0.390084	1.12496
0.590873	0
1.464	0.115606
0	0
1.68777	0.0672675
1.05769	0
0.159887	0.0550985
0.239324	0.0273802
0
1.16586
0.583098
0.108169
1.3129
2.86411
4.9849
0.980281
0.0260281
0.250479
0.012507
0.184563
1.98524
1.03166
1.15876
1.18006
1.7111
1.21724
0.700394
1.64146
0.321802
0.426929
1.26997
0.662535
4.63943
1.1378
1.82467
0.473915
2.02276
3.2329
1.63774
2.33341
4.6303
2.45611
1.10434
1.31763
1.50051
0.972844
1.41262
3.14332
1.88518
2.41555
2.63155
3.15752
2.21239
0.77307
0.0206197
2.45239
0.926196
0.429633
0.484056
1.55324
0.883943
0.0672675
0.82107
3.22141
0.55538
1.08608
0.250817
1.30513
2.72687
0.573295
1.79324
0.289014
0.815323
1.78884
1.52822
1.64721
1.22231
0.532394
1.31628
5.69171
3.09836
3.29002
0.344112
2.77555
3.30963
3.18726
2.84079
2.19008
1.66614
2.13532
1.60158
4.10636
1.1422
0.910647
0.416876	0.880955
0.516032	0.608764
1.4231	0.0385453
0.149153	0.152645
0.509887	0.954833
1.116	0.367018
0	0.493547
0.549829	0.476369
1.16795	1.21641
1.15426	0.543824
1.25035	1.34392
1.06321	0.925645
0.713367	0.497597
0.469247	0.927181
0.477487	1.21418
2.32473	0.339506
1.02536	1.71387
0.667699	0.567984
0.857074	0.592564
0.437126	1.86288
0	1.22996
0.79339	0
1.54	0.918383
0.977877	1.37702
0.0913355	2.3426
0.411848	0.829003
1.76554	0.36604
2.02014	0.44355
0.179319	1.94179
0.156136	0.447041
1.21515	1.17284
0.454164	0
0.202642	0.0858889
0.108793	0.0132674
0.0740181	0.280989
0.310038	0.332942
0.888636	0.198313
0.61016	0.130579
3.71166	0.400955
1.43944	0.266605
0.663789	0.279733
1.64613	0.402631
0.199709	0.371068
1.42464	0.957347
0.432796	1.53636
0.174571	0.636975
0.671191	0.182811
0.748002	0.353611
0.904697	0.181554
0	0.397743
0.856515	0
0.176805	0
1.35593	0.160047
1.17842	0.0268141
1.96204	0
1.15105	0.253058
0.996451	0.292302
0.155298	0.48824
0.642142	0.477207
2.61605	0.898971
1.11279	0.00768112
0.796882	0.938075
0.807915	0.51687
1.23848	0.758895
2.75738	0.815177
0.876765	0.727752
3.72576	0.480978
2.27613	0.431121
1.96693	0.600524
1.92615	0.159767
2.36397	0.597731
1.6851	0.747024
4.30171	0.548153
2.3014	0.328892
3.24814	0.531673
1.35565	0.400117
2.14415	0.943801
0.621193	0.486844
1.32883	0
3.2304	0.657923
0.129043	0.221635
2.06427	0.21549
0.883748	0.241327
1.78942	0.224149
0.489637	0.170521
3.33975	0.0125691
2.02963	0.24398
1.08709	0.0379866
1.4576	0.0270934
3.40581	0.312412
1.76526	0.408356
4.60085	0.28895
1.38484	0.0114519
0.980111	0.107396
1.50773	0.161024
1.70842	0.623568
1.39377	0.318417
1.44377	0.192447
1.62868	0.67538
1.45564	0.234344
1.08499	0.15865
3.2371	0
0.596474	0.349142
1.29937	0.213535
1.13639	0.24817
0.336852	0.339785
0.576364	0
0.37009	0.0768112
0.46799	0.649264
0.0051673	0
0.600385	0.643119
0.939052	0.370928
0.409893	0.0241606
0.901485	0.257806
0.413105	0.104184
1.01112	0.264789
0.882771	0.171918
0.805959	0.0465057
0.445645	0.420507
0.428048	0.0558627
0.548851	0.224987
0.505837	0.109631
0.657923	0.196916
0.511144	0.08547
0.933745	0.0904976
0.413803	0.094408
1.07159	0.0438522
0.595916	0.109212
0.530835	0.141193
0.0867269
0.39076
0.489497
1.42939
0.212558
0.139517
0.221775
0.526925
0.336992
0.37847
0.172336
0.173593
0.301379
1.03137
0.511842
0.202921
0.26842
0.268979
0.037428
0.205854
0.538656
0.697725
0.378051
0.272191
0.435031
0.97257
0.178761
1.05148
0.100274
0.566588
0.375118
0.0519523
0.889055
0.239791
0.0452488
0.165214
0.299005
1.00804
0.505278
0.180856
0.241886
0.244539
0.3254
0.323166
0.290905
0.235182
0.960839
0.639069
0.792552
0.0220658
0.129741
0.195938
0.327495
0.504859
0.476509
0.471202
0.920199
0.607088
0.686273
0.355427
0.164376
0.390899
0.117172
0.183509
0.374699
1.61695
1.51206
0.445365
1.44684
1.25286
0.804423
1.016
1.30537
0.856515
0.705406
0.826768
2.00114
0.644656
1.71024
1.22507
0.840175
1.04156
1.37716
0.395927
0.844644
0.941426
1.19602
1.49419
1.23666
1.11558
1.80562
0.491732
2.22389
1.65577
1.19784
0.958604
1.46807
1.53343
1.28275
1.74864
1.45774
1.67099
1.3421
1.29141
0.72817
0.0615886
1.96022
1.68482
1.2956
1.06516
0.797999
2.81562
2.0929
2.08885
1.40285
2.85668
2.0915
0.247332
1.05734
1.49628
1.5372
1.5851
2.01301
2.29763

## Sheet: extended data fig.3d
siNT			siPPP2R1A
6h	12h	18h	6h	12h	18h
4.594	3.272	6.901	2.741	1.437	1.428
7.33	2.967	8.139	2.235	2	1.608
3.389	3.877	8.547	1.826	4.243	1.145
7.256	2.499	5.389	6.767	1.231	6.86
5.037	7.56	5.029	1.408	1.136	2.818
7.938	4.543	10.587	1.161	3.198	1.374
8.824	4.334	13.496	2.026	1.295	3.512
7.229	5.29	4.539	2.034	4.776	1.272
3.44	6.401	5.093	1.447	1.815	1.648
4.759	6.166	5.198	1.334	1.715	2.078
3.741	4.411	7.802	1.214	2.149	4.427
3.229	7.9	1.717	1.067	5.439	1.255
3.399	3.6	1.423	1.214	4.894	1.568
7.034	4.373	3.741	2.058	5.121	2.881
5.313	2.717	3.76	1.358	3.928	1.338
6.51	6.335	11.229	1.69	1.499	3.334
4.457	18.654	5.902	1.898	1.985	1.238
1.963	3.824	6.677	1.213	1.278	1.49
2.453	10.923	7.004	1.106	1.054	1.193
5.079	10.313	9.234	1.777	1.371	1.669
3.293	3.183	9.203	1.293	1.429	1.692
5.63	3.381	5.496	1.521	6.202	2.218
2.341	7.063	2.721	1.304	1.175	1.714
8.218	4.959	3.532	1.816	1.494	1.657
5.081	2.707	2.911	2.038	1.73	1.026
4.088	3.913	7.814	1.289	4.058	1.517
4.538	6.309	3.179	1.524	1.357	1.933
2.587	6.357	7.395	1.272	1.111	5.928
5.021	4.49	5.619	1.243	1.103	1.494
3.392	3.929	7.559	1.09	3.747	5.011
2.038	2.219	6.264	7.757	2.899	1.62
2.082	4.475	6.402	1.197	2.531	2.308
4.613	6.509	3.346	1.779	1.598	1.982
3.907	3.067	5.023	8.649	1.354	1.841
1.647	9.121	2.151	2.815	1.571	1.618
8.019	5.038	4.721	1.509	1.165	1.488
2.849	5.994	7.3	2.273	1.392	3.82
2.522	5.596	7.008	2.572	2.43	1.902
3.651	2.158	4.956	1.606	1.888	2.061
4.619	7.369	4.208	1.887	2.098	1.672
9.619	5.252	2.442	3.308	7.037	3.916
3.114	4.453	4.902	1.236	2.548	2.52
3.669	4.261	4.164	1.662	1.989	4.172
2.163	2.014	4.784	1.181	1.098	3.355
8.827	4.282	4.058	1.39	1.04	1.632
4.38	3.313	4.492	1.394	2.106	1.2
4.561	3.015	6.156	1.514	2.152	3.373
1.924	3.592	2.764	1.713	1.729	4.478
3.204	9.859	5.9	5.257	1.505	2.374
2.971	11.554	4.911	4.69	1.305	3.509
1.492	4.059	5.115	3.685	1.874	2.749
4.15	4.516	6.416	1.504	1.411	1.162
2.813	4.248	9.516	1.867	2.837	2.35
5.401	7.943	8.173	4.018	4.315	1.093
3.134	3.084	5.298	1.093	2.801	4.954
3.963	5.962	6.34	1.856	1.965	1.061
3.198	6.285	4.337	1.352	1.669	2.19
7.829	4.771	6.983	1.436	1.598	7.285
4.356	2.761	6.232	1.621	1.195	3.084
5.094	3.389	6.161	1.209	1.417	4.416
2.677	5.632	3.309	2.952	3.403	2.435
11.306	7.412	5.71	1.551	6.167	4.392
3.267	10.011	9.135	3.598	3.066	1.134
5.75	10.513	6.053	1.864	2.105	1.136
7.326	2.217	9.923	1.703	1.271	3.043
5.809	4.031	6.722	1.715	1.226	1.585
7.8	6.15	4.686	5.015	1.129	3.646
5.431	1.558	2.691	6.855	2.699	1.144
4.84	2.195	1.343	1.309	1.118	3.922
6.359	9.712	11.589	1.672	1.179	2.236
4.446	5.57	2.914	5.075	1.641	6.262
3.928	2.633	2.793	2.902	1.783	1.473
1.637	6.715	2.021	1.342	2.454	2.708
2.926	4.465	3.476	2.663	1.213	3.276
5.251	4.993	3.136	2.15	1.374	1.174
9.042	8.705	1.813	1.667	1.255	2.183
4.023	2.223	1.625	4.147	1.508	1.727
2.593	4.12	3.233	1.724	1.616	3.565
6.905	3.944	1.858	1.132	1.276	1.9
4.279	7.014	3.191	1.145	1.242	1.629
1.775	5.889	4.269	2.889	1.55	5.476
5.281	2.661	4.262	1.451	3.314	2.471
3.571	3.431	2.243	1.788	1.923	4.407
4.448	4.359	8.92	1.374	9.184	2.452
1.975	4.278	1.177	1.023	5.046	2.264
4.303	5.257	2.08	1.038	1.209	2.15
2.186	2.528	6.197	2.191	11.288	1.649
3.248	5.961	8.415	5.241	1.209	2.035
1.631	2.609	1.326	1.157	1.15	1.07
4.558	8.9	12.083	1.641	1.16	1.329
5.917	1.428	5.804	1.119	1.021	4.937
3.494	1.126	3.247	1.132	7.425	4.17
4.86	5.227	3.76	1.087	2.316	3.05
3.319	2.299	3.155	2.903	3.676	1.538
3.983	2.897	1.862	2.351	1.681	2.62
3.761	2.096	1.263	1.978	1.918	4.289
2.438	1.434	6.878	1.464	1.577	6.607
6.692	6.902	6.456	1.528	2.122	1.775
7.786	1.602	10.935	1.238	2.416	1.473
4.871	1.311	7.8	5.805	1.856	1.584
5.823	11.688	8.425	1.182	1.774	2.936
9.648	7.595	5.44	1.082	1.374	1.8
6.463	16.345	9.738	2.022	2.297	4.784
12.787	12.436	5.18	1.488	1.238	1.294
10.146	10.308	3.639	1.226	1.133	1.792
6.322	1.778	6.133	1.253	4.232	1.702
5.473	6.825	9.83	1.742	2.47	4.356
3.771	9.231	4.218	1.282	1.371	1.726
5.815	7.267	13.05	1.218	1.238	3.614
7.293	6.957	8.027	1.165	1.467	1.555
4.655	3.183	6.375	1.28	1.285	3.727
3.921	3.655	4.475	2.119	1.196	1.719
3.567	4.162	3.264	2.874	1.768	1.385
2.581	3.806	3.18	6	1.559	1.132
1.183	6.756	10.597	1.673	3.007	9.851
2.28	11.159	7.188	1.154	1.114	3.995
4.54	6.298	7.83	2.312	1.622	2.108
6.794	4.751	4.821	1.208	2.11	1.176
13.916	5.227	2.348	1.803	1.342	3.149
4.402	5.091	2.792	1.022	1.067	2.678
9.939	4.745	11.781	2.699	1.373	1.358
4.714	5.856	4.464	11.717	1.046	2.974
1.283	2.028	6.583	1.311	1.171	1.939
4.561	14.403	2.24	1.603	1.403	1.622
6.967	3.731	4.345	2.403	1.643	2.268
5.149	8.654	5.353	1.25	1.61	1.685
8.263	2.06	2.367	1.296	1.973	2.244
3.717	6.309	2.181	1.248	5.466	5.16
3.796	2.645	3.846	1.088	2.183	1.962
4.678	4.142	2.247	1.135	1.247	1.528
6.013	4.878	1.491	1.115	1.062	2.74
1.939	8.711	5.75	1.381	2.799	5.92
2.257	17.283	10.537	1.121	1.436	1.133
1.292	24.166	3.118	1.337	1.747	2.447
1.865	8.244	2.92	1.035	2.039	2.273
10.691	2.912	3.468	1.269	5.768	4.932
3.656	9.651	7.953	1.218	1.554	1.405
6.226	5.16	1.127	1.229	2.369	2.115
14.576	6.332	2.565	3.631	1.35	9.007
3.383	3.789	5.821	2.702	1.069	1.277
5.566	10.802	7.263	1.346	1.571	1.869
9.766	11.207	3.519	1.103	1.218	1.288
4.039	6.548	6.725	1.181	1.11	1.022
20.062	3.82	4.933	3.074	2.964	1.018
19.898	9.747	5.253	1.186	4.569	2.02
16.507	11.987	1.813	7.928	1.444	1.376
3.009	4.164	6.792	3.797	1.052	1.199
4.491	4.844	3.788	1.254	1.698	3.092
5.004	8.697	10.621	1.226	1.202	4.004
8.128	7.536	10.81	2.922	3.312	1.558
2.263	9.952	4.828	6.137	5.011	6.07
1.169	3.305	4.31	1.958	5.667	1.13
6.12	5.708	5.517	3.819	1.584	1.131
8.402	5.594	3.186	2.684	1.928	1.507
6.409	2.127	14.594	1.342	1.251	1.185
10.801	14.589	6.722	6.301	1.589	1.036
10.444	11.518	3.477	1.792	2.301	1.611
2.794	6.087	9.47	1.202	1.808	1.382
1.152	3.473	9.866	2.06	1.341	1.662
4.524	3.625	8.692	1.44	1.113	1.142
6.075	4.593	7.802	3.947	2.228	1.763
8.203	2.958	5.394	5.815	1.822	2.612
1.567	10.038	9.27	1.029	1.171	1.587
6.827	7.396	5.501	1.325	2.919	1.264
17.159	8.399	1.759	1.099	7.522	1.926
13.105	9.032	2.867	2.616	1.284	5.034
11.8	4.174	14.352	3.354	1.884	3.382
9.25	4.318	8.997	1.085	2.474	1.446
1.288	4.802	5.139	1.97	1.797	3.962
2.123	4.131	4.69	1.072	1.949	3.128
2.83	3.371	15.852	1.265	1.034	3.237
2.185	4.073	5.968	3.071	1.538	1.184
1.638	5.991	2.581	1.486	8.738	1.755
12.665	4.968	2.633	2.571	1.106	1.189
2.71	5.12	4.611	1.663	1.161	2.687
5.517	6.504	7.85	1.7	2.127	2.569
6.933	5.306	3.12	1.215	2.302	1.529
18.437	6.783	4.487	1.148	1.893	1.317
8.366	10.792	4.021	2.166	1.779	1.213
4.774	11.33	6.282	1.463	1.558	1.188
18.129	9.339	2.534
7.496	5.797	7.771
6.664	15.618	13.129
10.616	4.192	8.577
8.889	6.557	5.662
3.876	9.027	5.226
5.869	2.038	8.467
9.849	7.267	9.839
1.95	1.728	7.735
5.455	6.921	7.844
5.964	5.338	7.554
7.143	11.021	7.827
11.136	6.583	10.867
4.991	2.387	6.929
5.066	2.828	3.116
10.509	7.875	3.217
1.25	6.918	1.841
1.189	9.45	4.491
1.093	3.327	3.048
1.155	5.383	2.064
6.254	10.333	4.815	4.685	5.208	4.174
5.978	10.602	6.493	3.874	4.965	2.895
1.192	2.851	7.991	4.528	1.81	8.623
2.805	4.253	5.927	2.138	3.205	7.905
6.527	2.687	3.107	1.111	3.479	9.478
1.213	4.447	9.112	1.771	4.314	2.889
8.319	6.437	3.508	6.161	4.444	3.142
5.758	5.15	4.729	3.475	4.083	1.104
2.663	3.706	6.357	1.711	4.225	4.143
6.732	8.06	2.999	1.198	1.134	7.535
1.682	4.393	4.875	8.083	1.184	2.927
6.116	11.253	3.108	5.602	2.055	2.783
4.94	4.899	5.246	3.956	6.115	3.654
5.957	4.374	4.89	2.518	1.439	4.076
2.169	3.636	7.049	1.913	2.149	6.523
5.247	5.554	6.843	1.406	3.878	3.854
1.407	3.165	7.052	2.179	1.569	1.646
1.644	3.855	10.325	2.357	5.748	2.811
1.248	7.693	3.537	6.201	2.803	1.968
10.246	1.699	3.463	1.45	1.456	3.409
4.12	4.567	7.808	3.306	4.512	1.131
5.504	5.533	4.262	2.179	3.083	2.76
1.29	4.726	4.652	2.554	2.362	3.955
2.653	5.604	4.695	2.058	3.659	1.891
8.923	6.45	6.539	3.266	2.518	1.969
4.001	1.075	7.979	1.132	4.652	1.104
5.529	7.019	10.894	1.472	2.174	1.558
5.889	6.037	3.016	3.876	3.643	4.929
3.253	9.577	9.529	4.279	1.647	2.178
4.566	7.514	7.292	7.602	3.608	4.556
3.493	4.138	5.203	3.236	2.614	3.899
3.675	5.125	3.004	1.148	6.064	8.388
4.074	9.816	3.811	1.238	1.457	8.925
7.625	4.247	4.45	1.777	2.131	4.354
4.707	5.85	6.862	1.38	3.527	2.586
3.412	4.366	3.314	1.65	1.355	6.634
4.005	3.159	3.135	1.077	3.925	4.288
3.111	4.896	5.876	1.847	1.707	4.186
3.809	4.214	8.349	8.481	7.273	1.424
3.581	3.996	4.419	2.11	3.815	6.182
10.382	4.36	6.956	4.454	3.509	3.911
9.495	4.227	7.704	1.179	2.512	5.017
4.098	3.728	7.474	1.758	1.25	1.263
4.149	2.205	10.23	1.209	1.438	1.052
6.329	3.161	3.822	1.629	1.401	5.43
3.267	3.998	5.037	1.407	1.104	1.089
4.58	6.193	4.894	1.041	1.511	3.439
3.589	1.931	6.558	1.173	1.688	2.313
5.678	7.556	4.737	1.241	1.391	1.06
3.597	5.731	8.332	2.351	3.676	3.48
5.519	11.596	3.522	1.074	4.63	1.347
2.629	4.867	3.955	3.2	1.417	1.014
6.973	3.184	2.498	1.923	1.903	2.147
5.689	2.487	2.663	1.378	1.571	3.211
5.075	3.281	7.203	1.081	2.543	3.957
4.457	4.94	8.204	1.159	3.518	2.029
2.155	6.294	12.869	4.305	1.12	1.347
5.715	6.86	6.534	1.342	1.277	1.465
6.508	3.705	4.947	1.131	6.668	2.304
4.603	5.593	4.566	1.217	1.4	1.184
2.302	4.513	5.543	1.105	3.631	4.529
9.296	4.225	6.945	1.093	1.042	5.545
4.336	3.157	5.712	4.161	6.279	3.614
3.328	5.602	1.747	1.422	1.219	1.535
5.794	6.348	1.635	1.06	1.082	1.938
6.724	7.236	6.621	1.276	1.124	2.069
8.151	1.076	5.839	1.673	1.345	3.58
8.113	3.26	3.325	1.17	2.699	8.712
12.508	2.628	2.53	1.075	1.514	3.215
3.28	12.142	2.84	1.17	3.376	3.507
2.116	3.367	9.016	1.166	1.496	5.845
4.215	12.509	2.15	2.039	1.955	1.562
4.09	5.151	2.24	1.36	3.423	1.418
3.815	7.085	4.105	1.372	2.29	1.246
2.362	8.237	3.878	1.086	4.084	2.595
11.818	7.401	6.103	1.331	2.516	2.165
4.957	9.895	5.215	1.529	1.596	1.01
4.576	4.757	2.747	1.101	2.49	4.154
2.638	4.546	8.06	1.323	1.184	1.729
3.364	4.557	2.037	6.824	1.492	2.096
2.307	4.046	5.74	4.711	4.723	6.125
5.892	3.44	5.063	1.16	8.474	6.058
3.775	7.468	5.627	1.589	4.621	2.481
3.971	2.678	7.326	1.473	7.865	1.697
3.599	7.674	6.178	4.201	2.897	1.634
6.532	4.103	6.796	3.814	2.801	4.957
3.791	5.861	5.526	7.048	1.133	2.301
1.757	2.989	4.226	1.13	1.237	3.88
3.317	4.693	2.94	4.713	2.437	7.83
9.12	4.962	3.599	1.173	2.503	4.687
3.762	7.598	4.056	1.211	1.8	3.881
3.152	5.248	6.693	3.647	7.773	1.056
2.381	6.553	3.857	1.278	1.426	9.699
2.085	3.67	6.231	1.136	1.27	6.85
5.006	6.288	3.613	3.306	1.365	5.217
5.849	4.529	5.544	3.736	1.111	4.492
1.496	4.793	6.434	1.916	1.305	3.676
5.178	4.726	4.467	2.853	3.763	1.861
6.327	1.251	5.204	2.358	3.277	5.498
1.498	1.545	2.057	1.287	1.625	3.368

## Sheet: extended data fig.3e
siNT			siPPP2R1A
6h	12h	18h	6h	12h	18h
8.391	1.629	8.943	1.238	3.745	3.66
7.84	5.096	4.146	3.699	3.096	4.42
3.634	3.723	6.941	1.478	1.226	1.346
8.079	3.631	2.541	2.719	2.258	1.187
3.015	2.736	4.035	4.002	1.82	1.048
1.549	4.853	3.352	3.109	1.322	3.552
3.353	4.16	3.529	2.502	1.069	1.094
6.563	3.374	3.315	1.179	2.797	5.016
6.788	5.712	4.118	1.147	3.116	3.201
10.62	2.942	3.865	1.33	2.474	1.135
6.228	5.195	5.153	3.238	2.917	2.001
1.623	2.778	4.649	2.165	1.386	1.122
2.681	8.565	4.373	2.315	2.348	1.425
1.751	6.04	5.776	1.282	1.169	1.283
4.505	5.841	3.936	3.561	1.302	1.234
3.896	4.535	2.661	1.153	2.778	1.109
7.133	4.552	6.755	2.148	4.782	5.958
4.645	14.064	3.185	2.238	1.167	7.733
4.906	6.457	3.358	3.775	1.762	1.169
3.255	5.04	6.361	1.26	2.609	3.076
6.915	5.722	4.777	4.861	1.188	2.407
4.197	3.405	2.805	5.064	8.331	5.158
6.085	4.856	3.708	1.152	2.903	1.02
5.726	8.297	2.557	1.08	1.701	3.417
3.32	4.805	3.829	1.356	3.417	1.174
4.787	2.83	3.051	1.152	1.285	1.158
3.201	2.995	3.498	1.39	5.368	1.284
2.254	7.407	6.237	1.176	1.145	1.332
6.217	6.444	5.281	2.098	3.362	2.292
3.091	7.641	6.189	1.886	3.919	1.67
3.605	3.408	3.824	7.638	1.068	3.582
6.095	3.895	1.459	1.621	1.115	1.091
5.526	3.605	3.311	1.556	2.359	1.32
1.642	3.279	4.365	1.037	2.719	2.151
3.934	4.793	1.997	1.489	2.16	1.391
3.888	8.191	2.754	1.045	1.197	1.08
3.901	4.417	4.183	1.272	1.469	1.136
4.034	3.266	7.016	1.02	1.226	1.422
6.58	5.454	3.913	3.884	1.483	5.742
1.778	8.087	8.466	1.208	2.598	1.473
4.524	10.472	7.883	3.567	2.3	1.145
3.57	10.808	5.071	1.443	3.595	4.066
2.364	7.778	6.71	1.768	5.049	1.187
9.279	4.056	5.27	1.148	3.314	1.149
3.803	2.78	4.446	2.005	3.198	1.099
1.485	5.517	3.49	1.282	3.962	1.171
3.851	13.084	9.086	1.247	1.515	1.159
4.006	6.895	4.926	1.61	3.038	4.179
11.797	3.588	4.673	2.734	3.057	3.956
3.812	4.722	8.099	4.685	1.054	1.15
2.537	5.213	3.338	2.384	1.164	2.509
10.463	4.048	3.857	1.096	1.379	1.609
4.179	4.372	5.798	2.251	1.152	1.191
5.001	7.101	8.174	1.984	1.472	3.039
4.84	7.818	5.498	1.19	2.532	2.52
8.114	6.07	5.496	1.681	3.038	6.361
6.672	3.685	3.618	2.19	2.056	1.194
3.952	6.848	10.58	1.472	3.105	2.1
3.5	6.751	6.1	3.487	1.921	2.825
1.77	4.825	2.16	3.953	4.041	1.181
4.858	12.124	5.791	4.959	1.197	2.689
2.474	11.026	6.081	1.247	2.619	6.216
3.822	3.615	5.192	1.303	7.652	5.586
2.964	4.89	13.154	4.35	3.759	1.082
4.013	4.499	5.324	1.114	1.819	1.234
2.32	8.087	8.937	1.781	1.054	1.045
4.37	4.883	4.758	1.554	3.951	1.316
9.596	4.214	7.246	3.74	2.111	1.269
8.53	5.564	4.054	4.261	2.456	2.438
8.028	7.461	6.372	2.476	1.429	2.862
4.662	9.026	24.805	2.602	1.75	9.52
4.416	3.044	2.742	3.6	1.948	3.216
3.323	6.561	6.149	4.777	3.17	3.852
7.026	5.004	5.911	2.377	1.891	1.159
5.44	5.468	9.705	2.407	3.712	1.239
4.573	3.84	7.514	1.986	2.26	1.143
2.974	3.722	4.393	2.59	1.973	1.882
9.173	4.425	4.812	1.124	1.146	2.708
4.242	8.878	4.246	1.076	2.872	1.031
4.82	7.468	2.948	1.137	8.129	8.322
4.149	8.566	11.255	5.761	1.467	2.423
8.135	2.357	9.211	3.029	4.577	1.543
3.751	7.54	5.623	1.268	1.15	2.394
6.608	5.226	8.049	1.207	1.951	2.428
2.377	5.881	4.138	2.602	1.09	1.113
3.758	5.204	5.195	2.814	5.667	3.643
5.858	3.022	4.947	1.32	3.05	1.521
3.782	6.309	4.052	1.82	4.328	1.307
5.261	8.538	7.066	1.478	1.113	1.107
1.943	5.171	5.122	2.454	2.37	1.116
3.573	5.167	4.393	1.147	2.81	1.041
2.095	3.475	3.837	5.683	1.676	1.729
3.643	2.114	3.754	3.466	1.326	2.473
4.86	3.188	6.16	1.391	1.593	2.843
3.326	6.106	9.331	2.138	1.355	1.058
3.125	6.409	8.291	1.845	1.311	1.078
8.248	2.897	7.107	1.334	5.32	1.06
10.554	3.837	4.654	5.065	4.484	1.234
5.883	5.811	2.875	1.273	1.895	2.877
4.051	6.78	8.978	4.37	1.79	3.969
5.347	3.501	5.805	2.643	3.399	6.496
7.437	3.763	5.216	1.109	2.21	1.945
2.958	5.711	8.441	2.819	1.761	2.679
4.885	2.95	7.201	1.93	4.704	1.631
11.011	11.224	5.305	3.309	2.49	2.823
2.567	6.966	3.366	1.113	1.364	1.518
4.127	4.258	3.792	1.031	1.75	2.428
2.515	2.551	7.717	1.08	2.695	1.885
5.088	7.103	2.326	1.25	1.095	2.367
6.563	5.043	7.645	2.684	1.173	1.899
5.977	8.699	8.276	1.201	5.985	4.012
1.811	3.388	5.475	4.624	5.205	1.263
8.477	2.683	5.558	4.075	2.909	3.257
4.196	5.435	3.913	4.819	2.394	2.541
4.479	5.229	11.059	2.009	2.553	1.731
4.74	6.218	5.368	4.244	1.291	2.303
4.609	3.916	4.316	1.991	1.906	2.773
3.252	2.369	6.009	2.975	2.772	1.284
4.506	3.864	6.925	2.472	4.708	6.595
1.198	5.829	6.688	1.258	1.619	1.402
4.295	7.325	7.948	2.005	1.503	4.476
5.221	5.354	5.438	1.921	1.283	5.273
1.767	9.524	3.556	6.328	1.454	3.294
3.406	2.779	6.826	3.268	3.481	1.232
5.298	5.828	4.137	1.495	6.628	1.27
4.192	3.272	3.131	1.168	1.64	2.692
6.752	3.699	3.272	3.159	2.953	4.846
7.023	3.204	5.797	6.333	1.527	2.366
2.92	5.597	4.955	2.257	2.963	1.28
5.158	5.513	3.28	3.432	2.925	1.229
4.181	2.896	3.937	3.81	1.102	1.291
10.452	5.416	2.549	4.122	2.968	1.062
2.859	4.645	2.983	2.151	3.577	1.41
7.609	3.664	3.275	2.423	4.279	1.44
2.635	4.828	6.351	3.454	4.386	1.366
1.156	5.476	2.174	2.882	5.139	1.244
1.566	4.216	4.609	1.523	4.826	2.81
2.098	11.079	3.681	1.402	2.796	3.346
1.682	4.264	4.841	1.085	2.249	2.304
2.079	8.119	2.473	2.43	8.628	1.517
5.035	2.709	6.335	2.073	3.802	2.038
6.123	4.822	2.903	2.01	4.217	3.814
2.771	2.341	4.082	1.376	2.578	6.058
5.405	2.268	4.799	1.047	1.961	1.108
4.719	3.915	7.527	1.376	2.029	2.03
3.801	7.607	3.147	6.072	1.161	1.197
3.733	4.245	3.961	1.87	1.216	3.495
2.889	2.99	5.94	1.089	2.273	3.89
4.948	4.761	4.129	2.789	4.815	5.305
1.788	5.251	6.046	1.563	1.723	1.981
2.538	7.639	2.035	1.246	1.317	2.026
3.444	5.981	1.969	3.181	3.166	2.498
1.857	2.515	5.227	1.457	4.199	5.216
2.019	3.944	3.229	1.323	1.655	5.094
2.641	3.038	9.752	1.86	1.136	1.363
1.905	6.712	5.559	3.138	1.52	2.871
2.65	1.19	4.342	1.429	1.559	1.179
1.389	1.778	4.643	3.165	1.447	3.068
4.639	3.118	3.446	4.388	2.487	1.29
2.616	4.128	4.255	2.824	2.561	2.06
4.135	6.674	3.501	4.444	3.514	4.061
3.281	4.763	5.763	3.7	3.666	4.529
3.72	4.313	2.984	1.587	1.519	4.191
2.281	4.911	3.624	1.148	2.473	1.736
4.5	8.884	8.033	2.186	1.713	3.153
4.418	3.677	2.556	3.97	1.193	3.254
2.998	4.327	4.841	3.003	4.979	5.968
4.396	8.113	2.207	2.954	4.802	3.594
9.676	5.56	4.838	3.041	3.286	3.966
2.814	1.811	4.188	4.52	3.59	1.163
1.547	2.721	3.851	4.143	2.909	1.812
4.521	4.801	3.193	1.151	2.574	1.457
4.036	5.668	1.956	5.279	1.827	1.73
4.221	3.521	5.887	5.054	1.446	4.523
3.939	3.259	4.365	1.896	1.229	4.974
4.243	5.213	7.826	2.076	2.66	1.158
8.345	8.179	2.408	1.298	1.069	1.566
5.355	4.708	5.114	1.928	1.111	3.802
4.17	5.911	5.786	1.136	1.411	2.308
3.71	5.366	3.341	1.198	1.573	1.3
3.178	6.975	7.315	1.287	1.614	3.563
2.872	3.471	4.543	2.75	1.689	5.552
4.896	3.805	4.91	3.368	2.415	1.442
3.529	6.079	6.632	1.979	1.739	1.77
6.891	4.071	4.779	1.334	1.382	2.687
7.779	3.853	3.022	1.207	4.305	1.092
4.806	5.062	4.262	3.774	5.813	1.165
5.018	5.375	3.396	1.049	1.762	1.825
2.203	4.617	2.577	3.982	1.748	1.739
4.336	3.442	3.07	4.021	2.894	2.865
3.935	7.33	4.595	1.164	3.088	2.609
2.552	2.834	3.502	1.364	2.974	1.042
5.493	3.645	2.521	3.613	1.709	1.167
2.73	3.879	2.876	1.669	1.258	1.821
3.395	4.807	3.965	1.292	2.538	1.74
4.74	3.794	6.415	1.641	1.791	1.371
5.781	1.192	7.433	2.987	1.281	4.228
1.665	6.22	2.133	1.719	1.063	1.563
1.228	4.98	3.428	2.375	4.99	2.867
2.283	3.376	5.306	2.634	4.507	1.096
4.402	3.667	4.006	1.371	1.148	2.38
2.933	2.335	3.841	1.237	1.917	3.554
3.347	3.378	4.066	1.491	1.739	1.627
10.126	2.62	6.998	1.157	2.184	1.094
2.592	9.19	7.279	1.471	1.021	1.633
3.446	4.972	3.313	1.211	1.137	1.126
2.857	3.273	4.074	1.254	1.213	1.12
3.755	4.596	6.056	2.331	2.139	1.244
3.18	4.157	7.37	6.094	2.256	1.105
5.006	2.995	3.704	2.174	3.836	2.096
3.864	6.373	3.036	1.158	3.589	1.172
2.437	4.707	2.223	1.273	1.675	1.362
3.416	5.237	2.808	2.707	4.374	1.072
4.46	2.931	3.948	3.881	1.205	1.091
7.877	5.258	3.279	2.576	1.214	1.161
4.654	3.16	4.829	1.203	1.136	1.239
2.531	3.272	3.876	1.902	1.422	1.122
4.319	4.284	5.446	1.208	2.711	1.144
8.313	5.181	3.289	1.324	1.33	2.712
2.979	1.445	1.413	1.181	1.384	1.221
2.912	5.296	1.544	1.047	2.546	1.166
4.419	4.332	3.651	1.566	2.674	1.062
2.246	2.971	4.653	2.447	1.041	4.403
3.126	1.316	5.407	1.334	2.68	4.467
3.719	5.568	4.362	1.518	1.269	1.36
5.319	3.495	4.529	2.312	1.58	2.335
4.777	4.251	4.46	2.424	3.634	1.162
4.237	3.101	4.751	1.169	2.429	2.955
2.582	7.348	10.864	1.353	1.667	2.483
3.283	6.577	4.81	1.503	2.027	1.683
6.258	7.961	3.806	3.267	1.725	1.342
1.767	5.122	4.022	3.313	3.769	2.403
3.806	4.285	3.628	2.239	2.464	3.691
2.87	4.313	5.069	1.096	2.052	1.879
3.629	2.745	3.107	1.006	2.549	1.102
1.496	5.129	3.053	2.52	2.195	3.802
1.669	2.04	7.091	1.328	1.837	1.94
3.768	3.365	3.699	1.281	5.801	1.164
3.876	5.257	3.292	2.015	6.124	2.2
5.911	1.599	4.295	1.156	4.017	1.314
3.97	4.09	5.809	2.026	2.068	4.182
1.964	6.383	5.348	1.179	2.744	1.242
1.526	2.593	4.37	1.949	1.561	1.157
1.407	4.706	5.612	1.129	2.224	1.17
2.087	5.649	6.419	1.158	1.384	1.065
8.722	6.38	8.266	1.599	2.312	1.127
3.675	6.937	4.05	6.778	4.546	1.24
2.822	7.656	6.096	1.348	1.536	4.499
3.688	3.523	3.124	6.564	2.49	3.864
6.586	3.971	7.34	1.192	2.37	1.084
4.021	6.985	4.029	1.345	1.514	1.087
1.397	4.076	4.157	2.138	1.27	1.05
6.18	7.19	3.881	1.854	2.476	1.535
3.542	5.216	3.404	3.649	1.196	4.036
8.581	6.21	5.31	1.857	1.389	1.261
4.438	6.228	3.615	1.349	1.725	1.173
3.105	5.695	5.409	3.854	2.371	1.061
3.75	4.656	2.867	1.607	1.525	1.289
2.227	4.899	2.629	2.879	3.336	1.179
5.13	6.091	4.86	2.253	2.309	1.136
6.521	6.289	2.308	1.152	3.914	4.908
3.532	4.895	6.784	1.28	2.344	3.685
3.738	4.602	5.438	1.783	3.843	1.677
6.45	5.448	3.005	1.218	1.06	4.501
8.734	5.958	4.822	6.73	4.044	1.626
8.996	2.793	4.532	1.249	1.51	3.85
2.249	7.939	3.844	1.287	1.67	1.971
5.898	4.268	5.784	1.56	2.194	1.426
4.977	2.759	3.51	1.531	4.667	7.554
2.084	2.367	5.257	4.036	1.067	3.236
2.787	5.461	5.56	5.191	2.872	3.813
5.003	5.746	5.243	1.143	2.88	1.16
5.188	3.565	6.539	7.676	1.427	1.244
6.494	1.477	9.218	1.241	2.401	1.061
3.29	2.185	4.739	1.654	1.184	5.227
4.82	3.078	3.999	4.869	3.578	1.256
4.185	4.687	4.188	4.285	3.251	1.436
3.167	3.398	5.705	1.626	1.416	1.111
5.943	6.846	6.153	1.743	1.548	1.283
6.047	4.982	5.955	1.396	1.118	1.292
5.628	5.455	5.356	1.167	1.342	3.57
9.159	4.481	4.014	6.042	1.242	3.118
3.392	2.052	1.455	3.209	1.504	1.179
1.663	2.887	3.462	2.509	1.386	1.116
6.387	3.929	3.463	1.109	1.143	1.112
4.948	3.625	6.716	3.452	1.141	1.049
6.984	3.928	4.142	1.285	1.361	1.065
5.098	5.75	5.814	5.244	1.245	1.06
7.612	3.801	3.712	1.082	3.144	1.178
2.999	4.684	3.813	1.658	3.668	5.522
7.044	5.904	4.38	4.708	2.692	1.082
2.527	6.93	4.629	1.126	1.243	1.631
2.435	3.244	5.456	1.215	1.81	1.146
4.71	4.927	4.739	1.021	1.847	1.119
9.154	4.09	5.028	1.086	2.147	2.032
4.477	3.435	3.468	1.443	3.596	1.354
5.513	4.329	4.44	1.412	4.078	5.504
5.018	5.955	4.737	1.268	1.357	1.009
6.411	6.022	4.06	1.208	1.39	1.238
3.835	2.531	6.026	5.203	1.513	1.229

## Sheet: extended data fig.3f
control			Okad. Acid
6h	12h	18h	6h	12h	18h
5.857	8.111	6.043	3.231	5.263	6.751
4.227	9.177	10.312	2.033	4.949	2.013
7.984	5.978	2.018	3.065	1.859	3.588
11.304	9.456	2.135	7.537	1.103	1.831
5.953	7.779	2.79	10.973	2.395	2.129
9.721	1.732	6.832	2.435	3.706	5.209
4.156	3.53	8.787	1.28	3.051	3.014
6.568	2.775	3.59	1.372	9.594	1.236
6.813	8.082	3.408	3.465	2.306	4.177
3.747	1.89	4.245	8.622	1.773	2.053
2.062	5.148	10.123	14.053	5.159	3.15
8.948	6.003	6.857	3.094	3.643	1.42
12.328	3.38	2.274	7.938	1.908	3.508
6.933	6.576	4.789	1.935	1.155	2.294
1.285	11.112	3.9	1.918	3.222	1.125
2.732	8.193	2.201	3.758	5.922	1.923
1.223	7.385	1.614	1.228	1.133	1.062
8.344	4.849	3.008	4.455	1.868	1.374
2.85	8.267	4.099	2.174	1.476	3.651
3.231	4.22	2.714	2.606	1.361	1.118
5.101	9.726	19.571	8.382	1.569	3.18
4.662	9.516	6.802	5.836	4.045	4.873
1.744	5.083	4.85	6.076	5.443	3.194
7.364	4.288	6.433	4.083	1.765	3.552
13.141	6.263	2.179	4.854	1.213	1.338
4.183	1.541	3.044	5.153	1.139	1.566
6.156	10.609	6.262	4.563	24.837	4.96
10.507	4.859	11.489	3.792	2.636	2.237
2.566	8.118	3.956	10.176	2.041	2.059
3.323	4.653	4.473	5.348	5.298	1.408
1.843	5.029	3.903	3.2	10.266	5.153
4.81	3.714	3.518	5.537	7.248	1.865
8.25	3.572	1.871	18.518	12.205	1.17
3.73	4.952	4.108	17.394	5.771	3.233
4.348	2.93	1.567	2.713	1.879	4.404
6.069	5.356	2.328	1.095	5.121	1.55
3.187	4.967	1.761	1.782	2.141	1.563
3.296	3.063	3.661	2.43	2.645	1.691
2.762	9.22	3.604	5.934	2.082	1.726
5.114	9.036	2.526	8.013	1.901	2.317
8.069	6.426	6.647	1.132	7.217	1.441
8.183	7.808	13.695	7.042	6.517	3.474
10.504	5.788	8.372	5.652	6.209	2.029
4.181	12.517	11.214	3.977	12.135	2.719
5.239	7.535	10.5	1.607	5.651	3.556
13.078	5.271	14.938	3.714	3.302	1.129
12.681	2.249	7.836	6.99	3.905	1.432
9.265	4.97	13.546	8.384	6.142	1.787
13.735	4.139	6.41	8.95	2.919	3.644
3.063	4.767	8.881	3.535	1.871	2.638
4.908	6.235	6.79	1.269	1.305	2.315
2.865	10.925	2.925	8.745	2.859	1.33
2.717	3.763	2.96	4.164	8.928	1.178
5.074	4.956	9.7	3.142	3.658	2.837
5.467	7.643	7.603	5.417	5.858	5.231
3.555	9.169	8.517	7.747	3.574	1.71
15.079	5.462	4.382	2.986	1.393	1.622
3.277	4.028	10.152	3.39	4.011	1.205
1.618	9.496	10.788	5.201	4.212	1.365
2.781	6.496	7.042	6.352	1.108	1.268
7.033	5.101	5.465	6.297	1.761	2.67
3.811	4.392	6.667	10.459	5.364	3.003
7.808	4.791	7.868	4.912	4.65	4.767
6.731	4.156	3.999	5.79	2.631	5.82
3.849	5.865	3.587	8.216	4.311	1.144
6.234	4.048	4.186	14.125	4.27	1.356
2.495	4.243	2.839	2.841	2.362	2.022
4.432	6.286	4.657	1.181	2.211	1.563
5.478	4.206	4.371	1.497	9.122	1.583
8.676	9.679	5.43	1.663	2.251	3.753
5.307	4.483	4.714	2.353	1.331	4.008
7.444	8.234	1.527	1.264	3.329	1.343
10.892	6.087	1.449	2.896	2.952	2.026
3.412	2.244	5.262	2.23	5.622	1.295
6.88	1.813	8.656	3.11	5.689	1.191
8.245	3.631	6.584	1.98	1.443	2.18
4.165	6.667	2.812	5.131	1.608	1.374
6.468	5.693	4.036	1.563	2.228	1.463
3	5.815	1.751	1.853	1.895	1.605
2.157	4.092	3.158	1.375	2.121	1.086
10.319	9.108	8.259	6.972	6.016	1.064
5.845	4.832	4.968	5.562	3.762	1.35
5.426	1.661	5.022	8.184	3.964	1.114
5.252	6.045	1.351	4.825	3.281	1.093
7.598	1.242	4.465	3.868	3.693	4.869
5.669	14.794	4.965	6.429	2.957	2.687
3.048	7.044	4.353	5.529	1.55	1.166
3.863	6.076	6.579	8.263	4.543	3.489
2.604	2.828	3.084	6.48	6.332	1.282
8.001	7.662	4.618	11.118	2.584	1.987
6.332	8.072	6.21	6.693	7.568	1.225
8.981	4.758	10.277	7.072	5.99	1.485
11.998	4.815	7.764	5.225	5.479	1.344
8.953	4.498	7.827	1.298	5.376	1.158
17.438	3.912	9.206	9.474	7.176	1.144
13.73	4.502	4.279	5.141	1.137	2.078
10.808	3.487	2.105	2.381	1.047	1.745
8.472	6.983	2.358	1.174	1.337	3.313
5.54	11.355	3.526	1.14	1.422	2.524
2.549	2.505	5.76	4.688	2.412	5.449
3.968	5.857	11.432	1.537	2.313	4.566
3.866	3.5	7.094	3.555	1.404	3.79
4.874	3.966	6.415	5.141	4.515	2.72
6.127	5.729	1.377	3.798	1.512	3.785
6.191	7.231	4.608	7.19	1.704	1.221
2.806	5.201	5.602	1.772	3.937	1.178
2.133	3.169	4.074	2.968	2.811	1.713
4.359	4.401	5.931	2.078	6.692	5.031
2.55	5.258	9.048	2.103	5.265	5.269
1.83	1.925	6.791	1.458	2.078	2.174
2.633	5.849	2.938	5.539	1.658	6.736
5.365	4.585	4.745	1.452	1.908	2.623
5.588	11.24	3.716	1.827	7.147	1.613
3.528	4.035	2.03	1.232	1.397	2.404
2.996	8.578	1.466	1.176	2.373	1.922
4.322	9.636	6.094	3.104	6.165	1.14
3.264	5.336	8.667	1.146	2.695	3.062
5.853	4.646	8.711	1.258	1.358	2.984
2.778	10.945	7.141	1.299	4.004	3.508
3.371	8.373	2.075	1.933	3.221	1.276
8.374	5.662	2.666	3.612	5.655	1.584
6.438	6.636	3.949	1.07	1.568	1.358
7.954	3.568	2.446	2.936	3.687	1.159
3.903	4.752	2.572	1.574	3.79	2.69
5.14	1.668	8.335	2.265	1.641	3.93
7.468	9.119	7.411	1.12	5.031	1.931
9.338	6.109	11.311	1.241	5.405	1.287
8.914	4.276	8.338	3.281	2.446	1.077
5.29	6.982	8.349	3.037	3.759	2.494
6.262	6.684	4.885	3.392	1.804	4.142
7.89	5.827	9.414	1.544	1.932	2.79
3.555	2.281	3.13	4.387	1.073	1.878
5.76	10.69	6.794	2.417	1.513	1.735
3.911	2.644	7.415	1.19	2.304	2.618
3.451	1.677	7.594	1.647	2.991	1.104
4.779	1.512	1.778	1.317	1.089	2.529
4.737	4.728	6.095	2.108	1.239	2.19
8.912	2.55	2.887	3.419	1.509	2.012
3.959	2.115	10.544	5.133	1.079	5.42
3.775	3.019	6.817	3.664	2.269	2.059
3.294	9.67	8.452	5.404	2.536	9.043
2.516	8.625	3.985	2.542	1.284	7.323
3.999	3.674	6.444	1.393	3.404	5.002
5.611	6.592	4.381	4.082	1.869	2.005
2.666	6.548	7.494	1.104	1.235	1.086
2.222	3.332	5.659	1.909	1.685	1.119
2.176	8.023	4.187	7.515	2.571	4.253
3.809	10.327	5.959	5.508	2.94	3.071
3.304	4.149	8.174	1.1	5.623	1.44
5.117	7.745	3.655	1.391	4.46	1.125
3.978	2.632	8.712	3.357	3.748	2.933
6.558	9.395	3.648	2.483	6.258	4.658
7.465	4.732	5.322	2.69	2.63	1.323
4.173	2.583	2.628	1.639	3.999	1.327
5.74	5.679	3.321	2.803	3.682	1.956
4.969	5.27	5.074	1.446	1.06	1.255
5.291	6.279	4.704	5.132	3.298	2.329
4.568	2.863	2.507	4.072	1.098	1.294
4.865	2.748	2.372	1.339	2.947	1.157
6.661	4.312	3.714	1.451	1.378	1.083
4.533	4.226	4.839	1.808	1.348	2.103
5.612	5.697	5.691	5.75	1.17	2.126
2.478	1.408	3.222	6.286	4.132	7.352
9.101	5.696	10.665	3.744	2.567	3.628
6.817	4.722	9.136	1.889	2.744	2.525
3.758	5.044	13.785	1.303	1.211	1.416
5.703	8.108	10.428	1.648	1.09	3.947
4.129	2.887	3.014	1.871	1.871	2.609
4.021	5.501	7.314	5.569	2.975	1.797
5.274	6.95	1.751	1.29	1.04	2.969
3.517	10.123	4.75	2.514	1.556	1.628
6.846	2.959	2.127	1.484	1.44	3.002
7.45	3.433	1.839	3.491	1.959	6.406
4.151	4.067	2.743	1.323	1.349	4.671
4.646	1.718	4.162	1.229	1.983	1.18
4.654	3.263	4.83	1.19	1.247	4.599
4.352	2.17	2.482	2.762	1.452	3.647
2.688	4.105	4.159	3.905	2.343	1.056
6.219	6.998	6.735	4.445	1.487	1.736
5.53	10.691	1.754	1.843	2.182	5.969
2.04	5.781	7.448	2.123	4.008	2.359
3.72	2.925	6.226	2.338	4.7	1.43
1.328	1.744	6.707	4.726	6.478	2.274
7.365	4.504	2.539	2.371	4.393	2.239
5.447	14.687	5.478	1.243	2.334	1.568
5.215	7.011	13.252	2.482	1.427	2.035
4.04	4.905	4.555	1.329	2.278	3.908
1.926	3.766	2.583	3.735	3.19	3.38
4.988	3.016	2.855	4.201	3.184	6.028
2.756	4.106	2.805	1.11	4.402	3.635
1.135	6.934	4.69	1.766	1.723	1.977
1.467	4.528	5.162	1.801	1.232	1.654
11.882	2.052	1.546	4.909	3.666	1.603
1.996	6.893	1.652	4.09	1.27	1.774
2.959	3.758	1.429	2.941	2.661	2.077
5.662	4.833	3.79	5.234	2.201	1.058
6.982	8.592	5.786	3.606	4.664	5.373
2.809	3.922	1.442	1.9	1.347	3.968
1.514	7.135	2.487	2.615	4.666	4.209
2.04	2.006	5.12	1.561	5.135	1.684
5.523	8.793	3.156	3.404	1.438	5.102
4.19	5.576	3.326	2.849	1.296	2.405
1.689	8.18	2.33	2.579	2.308	3.386
2.76	8.197	1.337	2.162	5.212	3.394
2.692	4.615	8.373	2.748	1.223	1.326
1.088	2.036	11.234	3.34	1.702	2.55
2.266	3.833	2.02	2.34	5.145	3.653
3.941	4.783	6.68	1.768	1.513	2.13
1.142	1.736	2.208	3.059	1.769	2.808
3.308	3.4	4.825	4.191	1.306	2.691
9.871	5.9	5.043	4.626	1.946	2.176
5.964	6.053	3.139	3.206	2.136	2.723
2.297	1.802	2.866	2.621	3.488	3.167
3.603	6.51	6.144	3.539	1.234	4.167
4.548	5.451	11.463	1.038	3.568	1.496
5.123	5.431	1.659	1.037	1.158	1.915
2.905	4.858	3.974	1.605	1.977	2.251
1.49	1.686	11.469	1.597	2.527	2.012
2.383	3.241	5.067	5.157	2.597	5.599
2.114	1.05	3.771	1.033	3.959	1.651
9.121	3.315	7.4	5.896	2.712	2.564
1.452	16.146	1.189	4.6	1.116	1.371
2.463	1.921	5.546	3.567	2.779	3.769
2.231	3.853	6.1	1.172	1.501	3.468
3.866	2.117	3.419	2.071	1.652	1.51
7.286	3.431	5.865	2.011	1.954	6.695
6.436	1.162	5.837	2.717	1.642	1.349
5.222	3.158	4.336	7.226	2.225	1.86
6.725	7.03	4.183	1.358	2.499	2.208
8.421	7.428	5.735	2.103	1.507	1.137
5.162	5.503	4.609	1.799	7.56	1.146
2.998	5.991	3.21	3.37	3.505	2.093
1.2	6.228	14.605	4.307	2.816	1.288
6.297	7.318	3.232	1.648	1.877	1.065
5.031	3.347	8.146	4.691	3.927	8.15
1.65	2.431	2.939	2.676	2.078	1.079
8.794	2.387	1.366	1.328	4.187	2.788
6.489	3.871	8.496	2.101	3.76	1.622
1.782	3.154	5.488	3.793	8.072	2.33
6.93	2.776	5.374	1.575	1.241	2.108
3.384	9.488	11.656	2.238	1.235	2.234
1.466	5.764	11.679	2.911	1.111	1.086
12.599	5.236	5.95	1.795	4.851	1.136
2.254	3.379	5.931	3.128	1.704	2.73
2.653	11.495	5.644	4.257	1.52	1.319
3.949	4.778	5.535	1.506	1.225	2.84
2.25	5.587	5.531	1.246	2.354	1.217
4.365	1.653	6.671	2.926	1.041	1.119
2.797	2.986	3.972	3.486	1.445	1.547
4.68	2.972	10.472	1.352	3.296	1.343
2.132	4.064	3.762	6.455	2.044	1.662
10.338	10.819	3.719	4.706	1.718	1.354
4.11	7.925	6.376	1.077	1.217	4.332
4.633	11.567	8.815	1.605	1.325	1.307
3.737	1.651	7.743	1.834	1.811	1.081
4.433	7.011	5.702	1.68	2.353	1.463
3.578	4.059	7.038	1.747	1.045	1.136
1.09	6.087	8.047	5.132	1.693	3.212
4.589	5.318	3.633	1.171	1.374	1.369
5.248	4.609	8.618	3.232	1.976	1.409
6.693	2.867	8.374	1.583	2.144	2.326
8.119	2.304	3.706	1.307	1.639	1.068
4.329	6.278	7.574	1.062	3.642	1.694
3.663	1.764	1.717	1.077	5.199	1.982
4.316	1.581	2.668	6.144	1.609	1.626
7.073	2.904	1.777	2.416	1.473	1.384
4.655	5.151	7.259	4.793	1.716	2.193
4.82	6.166	5.35	2.312	3.75	1.648
6.111	6.253	1.472	2.629	1.698	3.532
12.067	4.311	1.312	5.728	3.268	1.152
4.767	6.334	1.739	1.942	1.352	1.476
3.911	1.622	2.382	1.277	3.725	2.926
4.303	2.333	5.448	2.033	1.597	1.115
4.053	5.016	3.939	3.309	2.044	1.051
3.857	2.697	3.004	3.674	1.274	6.539
2.709	6.564	5.163	3.3	1.848	1.557
1.971	4.117	3.054	3.873	1.224	2.408
2.552	6.609	4.315	1.087	1.196	2.77
3.027	5.569	5.41	2.084	2.989	1.334
3.479	5.417	7.877	4.504	1.13	1.031

## Sheet: extended data fig.3g
control			Okad. Acid
6h	12h	18h	6h	12h	18h
5.836	18.468	4.608	2.264	1.165	1.019
9.514	4.237	5.015	4.657	1.596	1.013
6.121	4.786	7.225	2.19	1.16	1.161
3.85	10.422	5.513	2.291	1.293	1.105
3.905	7.1	3.019	1.074	1.201	1.112
2.72	5.659	6.696	2.345	1.058	1.265
4.768	2.98	7.789	1.17	1.048	1.006
4.415	12.722	5.024	1.681	1.127	1.177
2.62	5.73	5.37	1.891	1.205	1.369
5.996	6.137	8.191	5.619	1.077	1.128
6.727	9.757	6.915	3.559	1.289	1.6
3.316	6.405	4.3	1.54	1.391	1.078
3.449	5.803	6.739	1.312	1.244	1.04
1.812	1.837	6.927	1.619	1.024	1.067
9.329	1.899	4.595	1.302	1.043	1.051
5.36	5.574	6.46	2.053	1.066	1.297
4.472	2.285	4.094	2.239	2.182	1.124
11.703	3.537	3.384	1.484	1.307	1.152
5.177	3.521	3.222	1.35	1.033	1.095
5.602	6.175	9.734	1.58	1.026	1.114
3.324	6.898	6.004	2.162	1.27	1.139
3.068	10.146	5.598	3.786	1.43	1.223
3.17	4.381	6.237	2.719	1.164	1.023
4.735	8.963	8.527	2.845	1.533	1.106
5.189	4.684	10.543	1.408	1.248	1.111
3.235	5.997	9.54	5.777	1.246	1.104
5.563	8.628	11.544	2.691	1.152	1.168
1.897	6.932	5.17	1.376	1.099	1.617
5.509	6.566	11.176	1.142	1.815	1.143
2.88	8.193	7.102	2	1.152	1.776
8.281	2.493	5.164	2.276	1.303	1.424
9.968	10.448	5.586	1.866	1.572	1.159
2.306	4.496	6.538	1.635	1.962	1.303
2.79	8.353	6.56	1.235	2.165	1.124
3.938	1.651	4.923	1.294	1.457	1.026
2.988	1.359	8.662	1.148	2.969	1.121
6.498	9.309	9.368	3.645	1.333	1.119
3.643	4.859	7.685	2.958	1.509	1.004
4.413	3.861	6.305	3	1.051	1.316
11.966	2.407	4.429	1.904	1.273	1.387
10.679	19.957	13.91	6.621	1.203	1.154
5.689	3.579	6.238	2.247	1.366	1.073
2.222	8.86	7.13	2.039	1.537	1.103
7.583	4.586	3.596	1.783	1.331	1.291
3.303	4.917	7.345	3.49	1.551	1.793
6.522	5.116	8.83	1.77	2.069	1.274
7.379	5.059	7.968	3.75	1.007	1.079
6.526	5.854	8.915	2.489	1.377	1.017
5.084	4.941	17.139	1.587	2.15	1.305
8.587	8.894	14.636	4.573	3.46	1.72
8.105	4.742	9.568	2.355	1.811	1.352
4.699	7.678	7.156	1.498	1.069	1.14
3.242	9.834	8.77	1.295	1.8	1.086
1.534	11.413	4.015	2.283	1.16	1.266
2.238	5.993	7.188	2.803	1.843	1.114
3.303	5.762	4.211	1.649	2.223	1.319
7.053	7.613	1.786	1.653	1.393	1.169
5.718	5.766	5.514	2.026	1.63	1.037
4.67	8.357	4.094	1.87	1.536	1.155
17.221	7.962	4.615	1.387	4.778	1.113
13.2	14.509	3.304	5.444	1.241	1.066
7.648	13.614	2.862	1.405	1.184	1.051
7.006	5.042	5.179	1.282	1.823	1.053
6.29	9.734	4.818	2.661	1.447	1.02
3.425	4.43	7.816	1.32	5.101	1.233
2.984	13.914	6.943	1.317	1.05	1.175
4.869	8.025	9.019	4.312	1.058	1.348
6.632	4.751	3.679	1.299	1.191	1.676
3.183	8.474	7.321	3.003	2.622	1.11
1.937	3.938	7.45	2.541	1.058	1.028
3.109	6.878	4.487	4.255	1.378	1.088
3.719	4.019	5.87	3.096	1.778	1.445
4.65	5.067	3.042	3.548	1.562	2.131
1.141	6.842	6.581	3.664	2.924	1.587
5.749	6.774	7.772	5.923	2.755	1.07
6.834	3.183	8.608	2.5	1.23	1.073
3.443	13.01	6.948	2.208	1.064	1.188
6.201	5.691	8.269	3.902	1.165	1.709
4.556	10.758	18.067	2.513	1.037	1.776
1.346	5.402	4.593	6.254	2.419	1.387
7.572	4.988	7.316	2.246	1.564	1.053
7.583	7.177	3.71	3.778	1.455	1.039
6.541	4.93	2.62	2.039	1.331	1.154
4.169	2.398	5.013	1.725	1.289	1.543
6.104	4.19	4.864	2.32	2.116	1.125
2.493	4.979	4.891	2.279	1.95	1.098
6.234	11.81	10.269	1.553	1.524	1.018
5.281	2.959	7.705	1.533	1.274	1.224
3.58	4.034	6.594	1.207	1.154	1.129
5.186	4.04	8.724	3.504	1.127	1.061
4.487	6.32	5.701	8.327	1.617	1.073
4.382	3.289	4.239	3.869	1.536	1.793
4.2	7.68	6.013	2.119	1.235	1.258
5.26	6.593	4.849	1.476	7.931	1.185
6.581	4.316	4.479	1.239	1.347	1.32
2.813	5.135	3.236	2.753	1.501	1.074
6.593	4.291	5.188	2.126	1.212	1.129
7.808	5.633	4.893	3.184	1.65	1.11
6.179	6.601	9.681	2.985	1.318	1.042
7.43	8.204	6.146	1.263	1.899	1.148
5.304	6.159	6.754	2.97	4.108	1.214
3.181	3.182	11.918	1.677	1.091	1.138
1.762	3.984	11.967	3.777	1.811	1.109
4.221	5.264	5.768	2.484	1.847	1.077
4.887	3.569	4.858	2.038	1.254	1.239
7.009	4.942	3.032	1.606	1.924	1.072
4.562	5.418	3.447	2.573	1.458	1.353
6.466	3.257	4.514	2.051	1.393	1.177
3.808	5.905	9.464	1.43	1.14	1.159
2.064	5.326	7.526	4.293	1.184	1.514
3.5	1.657	6.153	1.166	1.101	1.141
5.646	3.678	5.201	6.752	1.422	1.069
5.39	4.675	4.221	1.986	1.385	1.085
2.601	2.994	2.758	4.932	2.033	1.215
4.776	6.297	4.448	2.674	1.093	1.123
6.47	3.6	5.283	3.33	2.272	1.041
3.869	3.756	7.129	2.795	1.056	1.376
4.128	4.642	8.348	2.048	1.623	1.127
2.641	2.532	4.204	3.662	1.148	1.072
3.369	13.138	1.885	1.785	1.788	1.206
7.858	9.14	4.661	2.078	1.632	1.278
6.505	3.137	4.279	2.464	1.204	1.227
2.08	3.21	4.049	1.32	4.066	1.208
8.738	5.408	4.974	1.038	1.227	1.375
3.857	4.234	7.896	3.222	1.13	1.196
2.937	5.062	8.511	1.401	1.447	1.074
8.297	8.498	14.691	4.45	1.572	1.119
8.404	7.944	4.505	2.895	1.089	1.527
8.868	5.501	6.779	5.608	1.047	1.347
4.04	2.255	6.626	5.252	1.742	1.224
3.267	5.431	3.175	1.512	1.962	1.136
5.062	8.744	5.561	1.212	1.581	1.045
9.236	4.199	4.304	1.127	2.071	1.191
7.218	6.583	5.967	4.553	1.261	1.043
9.261	6.885	5.77	1.428	1.451	1.408
5.622	5.034	7.052	1.546	1.408	1.099
3.623	5.196	5.382	1.841	1.182	1.155
7.404	9.012	5.37	2.046	1.226	1.215
3.799	5.473	6.462	2.843	1.16	1.159
5.591	5.1	8.355	1.431	1.741	1.301
2.658	7.042	6.259	3.008	1.747	1.065
3.672	2.873	3.192	5.528	2.635	1.274
5.939	4.503	3.251	2.132	1.243	1.252
2.026	5.059	4.613	2.467	2.098	1.074
7.273	2.297	5.129	4.213	3.433	1.219
3.13	7.151	2.716	2.192	1.08	1.176
1.935	3.573	7.363	3.828	1.235	1.143
4.993	4.566	9.31	1.132	1.124	1.264
7.667	7.499	3.258	1.715	1.573	1.571
6.963	5.7	5.668	4.647	2.118	1.035
6.053	5.084	3.08	1.838	1.329	1.082
1.605	4.634	8.52	3.663	1.794	1.305
5.935	5.709	8.043	1.097	1.312	1.088
3.655	5.648	7.028	1.259	2.954	1.317
6.651	8.477	6.206	5.493	1.323	2.156
3.953	8.692	4.772	4.412	1.209	1.103
3.069	2.71	6.059	3.953	1.265	1.102
8.46	6.212	5.166	4.649	1.346	1.286
4.17	1.699	4.462	2.577	1.443	1.118
2.936	6.78	6.233	3.618	1.546	1.033
3.363	6.051	7.974	2.719	2.169	1.158
5.696	10.027	3.072	4.578	1.146	1.162
2.416	4.32	4.965	2.598	1.161	1.137
4.673	10.45	5.109	3.079	1.23	1.24
2.834	3.227	4.628	6.513	1.065	1.068
4.755	6.773	3.321	3.226	1.094	1.315
3.223	5.165	5.804	2.249	1.406	1.16
8.385	3.674	6.455	2.13	3.911	1.182
3.339	8.176	4.536	4.473	1.767	1.061
6.788	1.959	4.561	1.917	1.478	1.086
4.474	5.558	4.816	2.144	1.144	1.178
6.556	2.35	5.563	2.348	1.454	1.125
8.809	6.355	5.499	2.352	1.17	1.103
4.531	6.237	7.423	3.427	1.065	1.52
5.851	6.638	7.42	4.854	1.465	1.23
3.668	1.862	5.076	3.931	1.188	1.181
5.043	6.471	4.783	1.261	1.1	1.257
6.697	4.826	7.348	1.418	1.151	1.151
3.442	11.82	4.205	2.139	1.292	1.023
2.792	4.269	8.649	3.536	1.09	1.127
2.733	5.466	5.812	3.465	1.432	1.29
8.457	4.526	4.404	1.789	1.677	1.306
3.059	5.824	5.526	3.071	1.489	1.199
4.58	7.201	6.462	3.161	1.642	1.052
6.886	6.454	4.642	2.376	1.978	1.149
9.918	6.039	4.294	1.909	1.335	1.621
4.304	4.747	3.949	2.385	1.147	1.465
2.281	5.675	6.105	1.483	4.925	1.423
2.595	3.847	6.258	4.882	1.074	1.235
5.901	3.549	6.333	4.56	1.811	1.023
5.662	3.793	8.19	1.836	1.366	1.106
2.461	4.849	3.894	2.839	2.027	1.071
3.426	5.557	5.402	1.357	2.96	1.037
3.106	5.764	10.14	2.764	2.126	1.305
6.799	4.392	3.414	1.473	1.342	1.315
2.957	4.951	5.137	2.149	3.72	1.115
3.726	9.63	4.412	2.161	1.076	1.194
6.319	6.194	5.8	5.273	1.526	1.176
7.023	3.523	3.945	5.085	2.076	1.315
1.682	5.914	9.554	1.636	1.029	1.074
2.978	7.028	7.849	2.764	4.111	1.546
4.718	4.011	8.792	4.586	2.317	1.551
6.282	8.132	8.611	4.153	1.486	1.272
6.623	7.817	2.532	3.294	1.357	1.108
6.665	3.211	3.78	1.056	2.403	1.182
3.033	5.574	5.638	3.133	1.392	1.115
13.129	9.691	3.499	1.418	1.521	1.298
2.521	7.445	2.651	2.439	1.18	1.326
11.482	3.222	4.738	2.703	1.931	1.255
8.901	3.649	5.223	1.27	3.575	1.03
3.534	5.206	5.922	1.655	1.665	1.09
2.128	12.247	2.424	2.689	1.39	1.398
5.179	9.064	3.515	1.966	1.124	1.066
5.497	2.559	7.283	2.514	2.088	1.685
6.091	5.588	11.36	2.651	1.126	1.054
3.69	9.33	4.568	2.76	3.342	1.258
3.84	5.304	4.006	7.373	1.889	1.108
11.534	7.575	6.85	3.687	1.381	1.244
3.624	4.399	3.071	2.772	1.763	1.172
7.942	4.479	4.62	3	1.367	1.166
2.725	7.06	6.241	2.286	1.083	1.245
4.473	5.054	1.974	1.828	2.238	1.314
3.554	3.983	1.734	1.692	1.042	1.068
3.289	4.539	10.99	1.62	1.082	1.794
5.719	4.701	4.9	2.044	1.099	1.653
3.777	4.471	2.598	2.001	1.104	1.065
1.941	5.645	4.922	1.916	1.228	1.187
3.03	7.918	8.211	1.48	1.641	1.079
2.513	5.609	5.458	1.688	1.094	1.675
4.593	5.093	2.806	1.231	1.864	1.618
3.703	10.255	3.366	1.881	1.499	1.914
6.662	2.939	3.78	2.551	1.884	1.193
6.149	6.8	8.639	1.166	1.446	1.312
3.817	4.557	6.079	3.943	1.878	1.725
3.733	5.758	11.99	1.284	1.886	1.177
4.463	7.868	4.056	2.127	1.065	1.392
2.656	2.997	5.434	2.174	1.244	1.192
10.833	5.231	3.152	3.799	1.253	1.345
3.82	4.348	4.411	1.807	2.424	1.372
6.349	1.704	3.795	1.879	1.731	1.633
6.464	4.938	5.74	5.057	1.671	1.097
3.447	3.328	5.131	4.212	1.885	1.926
5.271	10.188	11.7	4.657	1.203	2.839
8.696	1.14	5.113	2.257	2.49	1.448
5.521	6.398	5.61	5.85	1.989	1.01
5.89	3.908	7.173	1.846	3.584	1.055
5.614	2.967	5.935	2.048	2.782	1.186
4.853	4.364	3.041	1.641	1.096	1.196
9.441	7.933	7.974	1.545	2.099	1.178
4.34	3.246	5.892	3.039	1.966	1.218
4.308	3.496	5.25	2.939	1.558	1.155
3.217	2.083	7.541	2.173	2.361	1.119
4.797	3.935	9.435	3.33	1.425	1.128
5.126	5.336	7.691	4.633	1.266	1.031
2.387	3.518	5.56	3.101	2.01	1.178
8.518	4.021	6.529	1.133	1.704	1.19
5.024	3.696	5.596	2.371	2.246	1.182
7.692	2.717	10.204	2.418	1.123	1.205
5.533	2.544	3.526	3.222	1.224	1.029
3.986	2.29	5.244	2.349	1.377	1.295
2.714	3.301	11.99	5.238	3.67	2.825
4.627	1.901	2.629	2.758	1.22	1.162
8.476	6.607	4.521	1.969	2.28	1.079
2.002	1.927	3.065	3.796	2.331	1.16
3.449	6.157	5.366	2.464	1.381	1.214
4.032	7.117	7.179	4.207	2.755	1.112
6.509	4.39	6.851	1.57	1.502	1.12
2.429	5.545	10.176	3.566	1.908	1.084
5.236	5.032	4.202	6.611	1.223	1.288
2.611	7.38	6.404	3.601	1.156	1.128
5.459	4.056	4.617	5.07	1.438	1.387
4.674	11.266	5.766	5.792	1.478	1.24
4.37	8.355	2.93	5.369	1.452	1.207
7.799	10.26	3.812	2.915	4.781	1.102
3.919	7.274	5.714	1.496	1.624	1.221
4.856	5.888	8.742	3.176	2.569	1.171
2.044	7.047	9.194	5.129	2.135	1.234
5.781	6.209	4.244	1.97	1.179	1.054
2.292	6.662	6.556	2.016	1.98	1.061
5.679	4.74	6.683	3.296	2.996	1.126
7.82	7.994	5.126	1.35	1.788	1.758
5.098	6.071	9.435	1.149	1.216	1.271
1.741	6.772	5.957	4.661	1.235	1.235
4.361	8.914	7.572	2.35	1.199	1.068
5.795	6.283	6.44	4.017	1.223	1.123
3.105	4.421	7.742	3.554	1.639	1.026
6.926	3.28	2.923	1.704	1.791	1.084
3.437	4.24	5.423	1.429	1.823	1.435
2.238	3.377	6.627	1.467	2.143	2.615
7.389	9.533	5.519	5.266	3.138	2.451
4.941	5.911	2.359	3.388	1.218	1.35
1.511	8.884	7.759	3.252	1.342	1.176
2.897	4.978	4.354	3.139	2.263	1.172
2.59	6.886	4.919	4.038	2.362	1.119
4.525	7.601	3.243	2.383	1.408	1.061
1.711	3.891	5.47	2.47	1.68	1.09
2.574	7.465	8.248	2.01	1.097	1.056
4.364	5.972	5.387	1.683	1.207	2.03
3.251	10.902	4.472	1.393	1.463	1.459
2.489	11.011	3.073	3.72	1.515	1.12
