# Supplementary material for: Novel kinase regulators of extracellular matrix internalisation identified by high-content screening modulate invasive carcinoma cell migration
Source: PLoS Biol. 2024 Dec 12;22(12):e3002930. doi: 10.1371/journal.pbio.3002930 (PMC11637276; doi:10.1371/journal.pbio.3002930)
Supplement: S11 Data — The biological replicates are colour coded. (XLSX) [file pbio.3002930.s033.xlsx]

## Sheet: extended data fig.4a
siNT	siITGB1
1.56822	2.34178
1.13512	1.17033
1.14642	0.759145
0.887203	0.954095
0.284507	0
0.141351	0.0732897
1.4338	1.73876
0.985064	2.04352
0	0.484116
0.510736	0.136966
0.0877519	2.1452
1.42403	2.63501
0.190101	1.08435
0	1.53678
1.19405	0.15488
0.682913	0.963627
1.64472	0.0763579
0.534425	0.732143
1.19815	1.08973
0.384892	1.0066
1.43	1.62795
1.67755	0.719843
1.05302	1.19347
1.17548	0.722331
1.14206	0.156334
1.21628	0.595829
1.55928	0.109452
0.28122	0.558808
1.22492	1.6539
0.32939	0.0927203
1.27088	0.321394
0.376173	0.0918447
1.17011	0.641753
2.45969	0.633277
0.822241	0.719256
0.749659	0.418888
0.78285	1.67891
1.33765	0
1.99387	1.80043
0.748741	0.735492
2.32606	1.16392
1.67307	0.25683
2.44314	0.0221722
1.18819	0.416788
1.51024	2.04749
0.548709	0.0626816
0.356031	0.586844
1.31517	2.18311
1.4679	0.337491
1.47319	1.85753
0.90912	0.0107329
1.19218	2.55045
0.0896049	0
0.642092	2.65423
0.433221	0.32743
3.5084	1.57545
0	1.01807
1.29931	0.560864
1.52128	0.645764
1.76105	0.673054
0.931847	0.371902
1.64876	0.705518
0.931855	1.27548
0.252142	1.25588
0.349389	0.91231
1.06371	0.13159
1.52271	1.07133
0.32188	0.839467
0.909388	0.0143725
1.14544	1.03764
1.29534	0.276369
0.973449	1.01306
0.964427	1.02048
0.493197	0
1.13357	0.510203
1.0484	1.58368
1.38894	0.0850573
0	0.387228
0.367582	0.0193999
0	0.299244
1.65223	1.38431
0.144394	0.0199378
0.430142	0.0883236
0.852995	0.00501672
0.695779	0.453499
0.766313	0.00538885
1.45012	0.493832
1.53827	0.492594
1.51225	0.15127
1.86165	2.02991
0.403803	0.38792
1.97488	2.3783
0.29411	0.191902
0.0219648	0.914592
1.41889	2.83327
0.0696868	0.638705
0.383055	0
0.12944	0.399671
0.713537	2.40658
1.57536	0
1.93544	0.853759
2.14823	0.32909
1.79325	0.214422
1.12961	0.732653
1.03406	1.51653
0.861686	0.551916
0	0.215383
0.112504	0.700994
1.06888	0.526705
0.760432	0.51788
2.52541	0.183115
0.252002	0.0133895
2.77359	0.691573
1.35264	0.168671
0.927593	2.16529
1.10926	2.72892
0.316851	0.107131
0.356809	1.002
0.896245	1.90498
1.97321	2.87337
0	1.36456
2.37985	1.35885
1.55779	1.51379
0.213647	1.74621
0.529619	1.22846
0.246714	0.0699758
0	0
1.4868	0.789459
1.67226	1.50708
0.5343	1.03882
0.422682	0
2.18352	0.992108
1.72268	0.191422
1.65624	0
1.5883	1.29045
1.03246	2.92008
1.42092	0
3.51542	1.31651
0.329832	0.790731
1.50544	0.683141
1.77967	0.572054
0.968855	0.434267
0	0.259998
0.955377	0.929301
2.85994	0.378942
0.0196513	0.433087
0	0
0.479754	0.960292
2.32809	0.348962
0.678626	1.37056
0	1.55556
0.951179	0.775268
0.0483819	2.04032
1.53677	0.930672
0.564209	0.693159
0	0
0	1.13772
0.497948	0.1837
1.81447	0.162921
0.261208	1.25257
0.824121	0.746884
1.53173	1.13096
0.533905	0.178699
1.17878	0.885902
0.616953	0.571367
0.897301	0.597462
0.927932	0.650377
1.03757	2.47658
0.776723	1.18071
0.973371	0.986434
0.206339	2.3182
0.644356	1.61908
1.46871	0.333586
0.904963	1.57045
1.32878	0.686383
0.36689	0.684496
1.74746	0.00727166
0.885619	2.05447
1.23717	0
0.875762	0.404247
1.11629	0.70624
2.36255	1.33725
0.992084	0
1.49588	1.90488
1.37496	1.15603
0.386305	1.2106
0.396515	0.671677
1.10432	0.70913
0.502241	0.043877
1.43718	0.824055
0.431317	2.26865
0.733054	0.0193568
0.305196	2.33335
1.82262	1.45066
0.869776	0.209002
2.02611	0.532135
1.68556	0.913359
2.30866	1.11551
0.567883	1.08096
1.84186	0.729994
0.559507	1.08279
0.780173	0
1.09773	0.254432
1.55813	0.0522269
1.51131	0.75537
2.79659	0.760523
0.984844	0
0.401899	1.18997
0.553219	0.743352
0.79842	0.978522
0.736018	0
0.918478	1.01896
0.572653	1.35108
0.0449099	0.329052
2.17517	1.8302
1.83398	0.0378213
0.185667	0.778183
0.718117	0.771215
2.76922	1.24943
0	1.29495
0.0261944	1.49719
0.779895	0.103031
0	0.344075
0.142547	0.781348
0.487015	1.44587
0	0
1.54506	1.43565
1.24223	0.243247
0.304308	1.38849
0.626933	4.09833
0.407107	1.50106
0.410423	0
0.0975966	1.0662
1.05066	1.09553
0	0.236616
0.84583	2.19625
1.39963	0.304318
1.76064	1.64208
1.86187	0.217597
0.817257	1.94895
1.55617	0.329037
0.797988	0.0507957
0.350113	1.21813
0.590826	1.09263
0.631751	1.49269
2.00685	3.1698
0.511049	0.16421
0.367619	0.556977
1.22156	0
1.51067	1.89526
1.72158	1.21666
1.23383	2.29201
0.936803	1.72344
2.04219	0.484954
1.57201	0.781224
0.784142	0.1933
1.74376	1.20252
1.65656	0
0.258774	1.13106
0.274265	0.486398
0.75504	0.476892
1.62788	0.228169
1.14677	0.0771554
0.795822	0
0.083564	1.28147
2.23944	0.198049
0.47842	1.06673
0.322778	0.474006
0.453136	1.3554
1.22119	1.39363
0.708953	0.93539
2.177	0.524903
2.08056	0.767746
1.45538	2.72193
0.839505	2.59514
2.37935	1.73931
0.573626	2.5531
1.08245	1.0421
0.483865	1.34325
1.32102	1.10573
2.47409	1.5853
1.76497	0.778956
0.917927	0.209636
0.82666	0.219804
2.69276	0
1.03758	0.603683
1.29458	0.606696
0.91737	0.133364
0.469428	0.619147
2.49684	0.127467
1.68805	0.170242
0.863278	0.159329
0.768866	0.144707
2.84294	0.361477
0.996935	1.7738
1.28177	0.232912
2.04414	1.4302
0.158566	0.463819
0.684188	0.674593
1.04355	0.614285
0.543309	2.67124
0.638668	0.151988
1.92564	0.300492
0.394228	0.534697
2.37114	1.14841
0.052742	0.527667
1.635	0.573717
0.133278	0.243217
1.50411	0.00932137
0	0.42069
0.263522	0.456403
0.65127	1.77297
0.952366	0.976816
1.55928	0.580914
0.014915	0.445152
1.40518	1.15774
0.56426	1.6013
2.26569	0.949477
1.71618	1.63644
0.0974924	1.4951
1.07736	0.179408
0.777909	0.0334858
0.561873	0.732531
0.319953	0.631779
1.60967	0
0.766995	0.190945
0.775935	0.193407
0.42256	0.00523474
0.159428	2.36441
1.25167	1.0567
1.01802	0.765304
1.79781	1.94162
1.79734	2.41777
1.89827	2.09482
1.78898	0.849156
1.51547	1.13201
1.58519	1.54953
0.751753	0.21714
0.577992	1.64548
1.23908	1.11388
0.180784	0
2.83823	1.23363
0.715308	0
0.469515	0.298378
1.47708	0.0177937
1.06361	0.357223
1.26517	0.15126
1.66054	2.68401
0.272455	0.885086
0	0.134612
2.12625	1.02563
0.81207	2.34944
0.602713	0
1.24214	0.500161
0.0283852	0.286397
2.13798	0.324268
2.17857	0
1.64926	1.48925
0.690947	0.957713
1.43042	0
0.477915	1.45861
0.601108	1.10544
0.837676	0.778029
1.04394	0.177716
0.912284	0.295423
1.74881	0.233175
1.98334	0
0.734857	0.373987
0.359748	0.451864
2.05275	0.310096
0.501417	0.441129
0	0
1.5328	0.617874
1.43701	2.26009
0.0447239	0.183464
0.130269	0.705027
0.527603	0.459549
1.22062	0.513406
1.25674	0.892828
0.158686	1.28572
0.96026	1.7076
1.34885	2.59033
1.17914	0.664689
1.04718	0.12733
0.678759	0.647986
1.24105	1.88409
0.826484	0
1.31651	0.272095
2.08209	0.559
1.49799	0.138737
2.53782	0.0395702
2.82488	0
0.890811	2.37705
1.63815	0.633955
1.68303	1.32373
1.057	1.53434
1.25662	0.528853
0.664214	0.523851
0.949955	1.61756
0.698675	0.628311
1.09143	0.924386
1.68981	1.81122
1.68308	0.17263
0.571109	2.17201
2.11693	2.69353
0.861019	2.12383
1.3081	0.0563088
0.636485	1.29729
0.93809	4.66921
2.0854	0.1275
0.700899	0.212348
1.93729	1.38737
2.86219	1.30264
2.31627	1.00867
1.59224	0.336285
1.46205	0
2.21502	0.114445
1.77939	1.10033
0.564668	2.08118
1.03527	0.155126
0.708942	0.635064
1.40804	0.16904
1.67432	0.177311
2.60711	0.763604
0	0
0.819503	1.43382
0.706877	0
1.23966	0.1563
0.668056	1.3671
0.948104	0.0280767
0.393375	1.50391
1.16488	1.72392
0.152456	0.920297
0.446815	0.0976932
1.60981	0.083544
1.31173	0.296935
1.67816	0.750996
1.2239	1.37265
1.37361	0.208949
1.4565	0.52303
0.235155	0.0274099
1.35674	0.916964
2.00286	1.66749
1.27537	1.24348
0	1.20399
1.27241	0.383109
0.272068	0
0.145297	1.92813
0	0.0441728
0	0.444928
3.01805	0.0889735
1.5055	0.738496
8.15189	0.635266
0.963255	1.87626
0.963481	0.465615
0.63681	0.0574938
1.54438	0.0248017
1.41021	0.100687
2.37298	1.66098
0.369755	0.860286
1.56587	0.288453
0	0.737131
1.16143	0.527647
0.100966	0
0.935624	0.212509
0.309617	1.59168
1.07861	0.027828
1.23384	0.895452
0.694072	0.150523
0.321656	1.17019
0.715716	0.357847
0.772916	0.536076
1.03974	2.34633
1.78751	0.081156
0.0284896	0.1032
0.914425	0.216726
0.193126	2.6665
1.13385	1.32422
2.22857	0.653793
0.330238	0
0.292756	1.32169
2.42574	0.245531
1.91465	1.31175
0.248427	0.611546
0	0.455267
0.842106	1.68168
1.3128	1.26959
1.1936	0.177844
0	0.357744
1.60303	1.8726
0	0.0136509
1.17854	0
0.424873	2.41302
0.730249	2.96606
1.53717	0.0951267
0.342248	1.34008
1.43892	0.0726365
0.733328	0.422269
0.28426	0.477903
0	1.08583
0.141691	1.25913
0.738596	0
1.54839	0.497225
1.5328	0.207079
0.160697	0.181656
0.155502	1.52912
0	1.75134
1.57951	1.43785
0.299646	0.169808
0.574378	3.05803
0.400228	0
0.350906	1.39304
0	0
1.94905	0.109584
0	2.32858
0.286931	1.10601
1.71114	1.24566
1.28581	1.6541
2.03508	0.568783
1.11163	0
1.50074	0.829434
0.933731	1.04166
1.45146	0.181799
1.92467	1.35943
0.827362	0.0731054
0.862596	0.00628141
2.8767	1.70104
0.514515	1.43355
0.402222	0.292018
0.989992	0.955377
1.66574	0.740233
1.09019	1.42237
0	0.262578
0.328877	0.683423
0.105063	0.164472
0.737018	0.614042
0.0885159	0.259628
0.486208	0.521041
0.949268	0.394806
1.41364	0.582869
0.362329	0.791784
0	1.39146
0.0697226	0.107675
0.787301	1.32152
1.23687	1.07329
0.341568	0.818855
0.829348	0.341197
0.691453	0.101963
1.27996	0.378301
1.17819	0
0.42072	0.0325921
1.54871	1.4986
0.453094	0.434668
0.901521	0.334989
0.556289	0.853221
0.543209	1.18144
0.893297	1.05924
0.410278	0.382307
0.0460347	0.450487
1.67997	1.52857
0.711775	1.62147
0	0.350857
0.906626	1.18887
0.873501	0.425171
0	0
1.12293	0.808825
0.87256	1.63069
0	0.725128
0	0
0	1.2252
0.333612	0.0129693
1.72894	2.04081
0.389986	1.38838
0.12257	0
0.936106	2.00798
0.0153855	0.113482
1.23317	0.018748
0.897718	0
2.42195	1.21248
1.20783	0
0.313958	1.75821
1.17771	0.25179
0.99283	1.89215
0	0.881377
0.601877	0.177262
0.532568	0.105325
0.321434	1.46254
1.71287	1.09121
0.494768	0.421228
1.06674	1.4408
0.64374	1.18986
0	1.32487
0.600976	0.204523
1.79831	0.162093
1.2324	0
2.05853	0
0.941817	1.2535
3.06497	0.844021
1.97674	0.105124
0	2.0918
1.52546	1.28297
0.21786	0
0.0651495	1.73279
0.451331	2.16166
0.412678	0.541013
1.18294	1.63537
0.615537	1.11384
1.18091	0.0301426
1.37285	1.65283
2.55219	0.17178
0.616616	0.108963
0.57354	1.71192
1.35518	0
1.10321	1.58555
0.148451	0.6212
1.22969	0.262387
2.21152	0.184971
0.0699173	0.741398
2.80599	0.915464
0.0610972	0.143367
0	1.21307
1.4142	1.31219
1.58765	0.868164
1.56057	1.54026
0.689574	0.315756
0.712641	0.0608346
0.0808036	0.617274
1.65504	0
1.73403	0
0.359676	1.7185
1.24347	0.350836
1.71413	1.9462
0	1.1464
0.306898	0
0.400669	0.563907
0.0836743	1.01752
2.08111	0.482369
1.42797	0
0.914405	0
1.24143	0.0358113
0.184167	0.0240098
0	2.03239
0.757592	0.56757
0.347823	1.75219
1.40032	1.18245
0.833102	0.296824
0.526856	0.68385
0.82831	0.0363242
0.261294	0.135717
1.21629	0
0.0387458	0
0.244465	1.06322
0.0244094	0.496449
1.52842	1.52153
2.05271	0.414379
0.423967	1.40507
0.926709	1.1151
2.76217	0.639337
0	0.562346
0.831036	0.451639
0.824863	0
0.383031	0.591227
2.70833	0.414436
0	0.953432
1.75318	1.74876
2.20875	0.151803
0.550973	0
0	2.32986
1.64138	0.718024
0.862349	0.209667
0.335088	1.14272
1.43981	0.155626
1.65464	1.80659
0.843342	0.219821
1.15817	1.15387
0.770806	2.29669
1.65988	0
0	1.03476
0	1.50461
0.143503	0.428293
1.87985	2.71426
1.5761	0.25991
0.668177	1.28501
0.800999	1.24398
2.16363	0.622467
0.0892847	0
1.51491	1.17052
0.0967111	0.512597
2.04034	0.188914
2.14167	1.09373
1.84839	0.686949
2.08571	0
0.788051	1.25512
0.334721	2.16107
1.0544	0.787098
1.16286	0.167563
1.05377	0
0	0.449227
1.11678	0.378932
2.39054	0.202446
1.07234	2.0615
0.133201	0
0	0.884277
1.48954	0.701872
0.94502	0.37696
2.86382	0.459097
1.88008	1.35267
0	0.639769
1.74072	0
0.438632	0
0.932332	1.45848
0.801638	0.81285
0.354218	3.00988
0.67931	0.976024
0.311629	0.420324
0.257987	0.793601
0.512934	0.446838
0.147634	0.982289
0.104264	0
2.82645	2.65221
1.32823	0.0345431
1.10372	2.04148
0.343559	0.897934
0.525027	0
3.59928	0.0882817
1.84892	0
0.847694	0
1.04316	0
0.735228	1.46826
1.19045	2.1152
0	0.770104
1.70882	1.33916
1.67498	1.12287
1.6195	0.64267
0.423687	0
1.38977	1.38474
1.20822	0.112955
0.959723	0
0.921997	0.418874
0.875691	1.98486
1.02775	1.13889
0.94065	0.321183
0.263688	0.114777
1.8311	0
1.27505	0.784692
0.493607	1.23881
1.96204	0.0153196
0.179082	0.459332
0.700527	0
0.778949	0.00261561
0.395597	0
1.23761	0
0.653134	0.0403202
1.09801	0
0.264176	0.126786
0.695186	0.366655
0.251885	0
0.691514	0.906896
0.777272	0
1.64753	0.349684
0.972532	0
1.09317	1.29733
0.539524	0
0.819042	0.612024
1.2823	0.372105
1.56357	0.243397
1.77437	0.00981114
0.923145	0.680636
0.751886	0.181071
0.670965	1.14047
0.914418	0.0877264
0.880376	0.12075
0.108002	0.0921997
1.14421	0.815557
1.3251	0.333612
0.357874	1.00275
0.892775	0.954189
0.429587	0.253882
0.824314	0.0342379
0.250743	0.262264
0	1.31941
0.056176	2.98948
0	1.98363
0.217196	0.378956
0.897748	1.88574
1.33316	1.62561
1.62647	0.946312
0.589962	1.64947
1.89612	0
0.370021	2.34327
1.34768	0.243205
1.62691	0.6017
0.378272	0.904202
1.71974	0
1.31816	1.05597
0.862074	0.482807
0	1.45813
0.401685	0.953744
2.36372	0.436007
0.199201	1.54344
1.06876	2.5427
1.97701	0.763176
1.1742	2.21154
2.08773	1.42885
1.8658	1.17673
0.523783	0
1.6526	0.0778438
0.937564	0.381107
1.48583	1.32804
1.1535	1.62793
2.06644	1.27267
1.64287	0
1.3327	1.13046
3.54521	0
1.18757	0.718141
0	0.292238
0.758722	0.352453
0.677843	0.593205
1.61647	0.35111
0.635234	0.689823
0.624718	1.36155
0.70089	1.08414
0.908739	1.1519
0.607636	0.0807405
2.03073	1.31135
0.906047	0.512259
0	1.23292
2.84727	0.12079
0.0904572	0.914717
0.624857	0
1.44944	0.0499141
1.43895	0
0.586361	0
1.27294	0.551935
1.34671	2.68418
0.737098	0.554402
0.687796	0.41762
0.00726484	0.92889
0.769785	0.259784
2.6073	0.897514
1.31324	0.326475
0.189679	0.379264
0.721592	2.48658
1.07112	0
2.47024	0.130558
0.66323	1.47848
0.951954	0.180858
0.182996	0.466324
0.747538	0
0.115948	1.80911
0.914115	1.22975
0	0.334113
0	0.309142
0	0.87328
1.61814	1.1289
2.0925	0
1.42714	0
0	0
0.589558	0.869544
0.321098	0.351879
0.50827	1.19861
0.363847	0.100912
0.644192	0
1.07868	0.992099
0.288318	0
0.53128	0.889117
1.14165	1.0005
0.326369	1.67968
0.675078	0.272798
0.563503	0.102412
0.887124	1.21605
0.666118	0.672595
0.0239727	1.18386
2.02449	0
1.25043	1.22527
0.887041	0.0799472
0.786946	1.46987
0.319119	0.0902378
1.16646	0.389841
0.533117	0.423036
0.360028	0.845684
0.34305	1.43443
1.89453	0.506261
0.455147	0.155936
0.0256878	0.517597
0	0.468444
0.981355	0.124289
0.318989	0.330511
1.48048	0.180213
1.46451	0.302722
1.53292	0.848632
1.5989	0
1.52145	0.88844
0.723778	0
0	0.0469706
0.422851	0.544798
0.830192	1.39769
0.154004	1.51463
0.370763	0.340445
2.23846	0.0942785
1.65533	0
0.438444	0.231347
0.902232	0.307437
2.30935	0.044357
0.945772	0.717097
0	0.413958
0	0
0.753566	2.38855
0.387353	0.823951
0.38368	1.79538
0.683876	2.41804
0.454952	0
0.309422	0.802276
0	0
0.148546	0
0.870437	0.0888201
0.992149	0.51552
1.3973	1.6082
0.937993	0.8205
0.63904	1.28469
1.98987	0.985064
0.709246	1.09021
0.664995	1.04967
1.70691	1.84111
0.120751	0
2.27868	2.49914
0.790611	2.40309
1.52756	0
0.510703	0.949151
1.00829	0.62822
0	0
2.22556	1.20666
1.84056	0
0.547779	1.95279
1.13183	0.282849
0.692595	0.959519
0.0205548	1.21938
1.3061	0.87246
0.722909	0.781001
0.056863	1.55238
2.75748	0
0.142679	1.23998
1.20615	0
1.80077	0
0.811675	0.818463
0.67591	0
1.33194	0.460347
1.23521	0
0.161384	0
1.31411	0.387926
0.181799	1.01373
2.0984	0
1.38966	0.513963
0.268799	0.450315
1.37996	0.013599
0.784914	0.534984
0.885092	0.449858
1.04268	0.407294
1.79082	1.73337
1.76573	1.52008
1.13226	0.636054
0.50593	1.99114
1.27708	0.148114
0.0945789	0.799466
0.259815	0.773088
1.66054	0.950776
2.28054	0.0454408
1.51407	0.298101
0.398943	0.857645
1.55022	0.182914
0.220436	0.498316
1.58177	0.224712
1.52006	0.200171
0.741561	1.23759
0.90882	0.747355
1.57211	0.105389
0.956415	0.216387
2.15276	0.0570958
1.26024	0.577192
1.12352	0.283314
0	1.10047
0.30533	1.07903
0	0.412399
0.402757	1.3864
0	0.689884
0.121737	2.02059
0.26824	0
1.86649	1.06609
0.995877	0
1.20095	1.48513
0.111207	0.639466
0.497904	1.0479
1.04723	1.72298
0.311271	0.764772
1.89969	1.24379
1.46917	0
0.772109	0.332333
0.32373	1.38091
0.542795	1.27541
1.27838	0
0.358622	1.39384
0.130193	0.975019
0	2.62818
1.14849	0.685702
1.70828	0.908321
0.780118	0.991275
0	1.28356
0	0.0339182
0.0422682	1.55817
0	1.13146
0.669539	0.260551
1.07531	0.054046
0.514955	1.36709
1.28216	1.04501
0.727001	0
1.18102	0.815809
1.7424	0
1.4691	0.0899671
1.04931	0.290412
2.12716	0.989509
1.09017	1.40943
1.38157	0.217178
0.327001	2.23014
0.429923	0
0.58157	1.20172
2.95348	1.31058
0.89084	1.01749
1.66369	2.66621
1.51997	0.277152
0.969745	3.13168
1.07763	0.41004
1.9122	1.17967
1.31612	0.818152
1.16945	1.10777
1.13554	0.663811
1.28105	0.154077
0.142332	0.66821
0.185009	0
1.23268	0.333092
0.961346	0.676725
0.186496	0.137617
1.36604	2.22768
0.785638	2.74479
1.37673	0.919199
1.21234	0.662862
1.80488	0.268644
0.312381	1.13239
2.73557	0.109635
0.392266	0
1.13015	1.01322
0	1.80004
0	1.16942
0.0173489	0.986258
0.143667	1.87306
0.759629	1.16401
1.3465	0.0813087
0.230427	0.105771
0.743676	0.231579
1.70497	0.0990809
0.542705	1.78438
1.62379	1.03322
1.89942	1.56773
1.18308	0.159914
0.516476	0.536413
1.51793	2.76882
2.22431	0.246789
0.68519	0
0.515248	1.51538
0.969312	0.193269
0.760881	0.702618
1.5746	0
1.92541	1.69073
0	0.129392
0.857783	0.190777
0.727182	1.52571
1.79876	1.71608
0	1.64751
1.04483	0.0943924
1.18511	2.21051
2.40684	0.0547859
0.656108	0
2.89475	1.16439
1.18793	1.22307
1.10466	0.064457
1.8598	0.548977
1.10178	1.29628
0.903442	0.525983
0	0.17636
2.48066	0.00784991
1.114	1.20617
1.44915	0.664471
1.11809	0.163441
0.847103	0.296071
1.2899	0.288574
0.147564	0.474269
1.62253	0.205015
0.276026	0.488962
0.905368	0.103979
1.64049	0
1.52025	0.947894
0	1.51774
1.96518	0.179172
1.4331	2.15998
1.9305	0.169855
0.799423	3.19567
1.69917	2.87589
0.507341	0.496289
1.29717	0
0	0
1.22097	0.720559
1.28428	0
0.399249	0.0693478
0.231686	1.33838
0.729376	0.385426
1.72358	2.1407
0.0148073	0
0	0.0516611
1.06847	0.201635
1.25913	1.0983
0.356249	0.533128
1.40646	0.285245
0.557349	0
0	1.74938
1.35493	0.51757
1.26877	1.65875
1.45715	0.629706
0.65302	2.19441
0.593566	0
0.0232941	0.763558
1.40577	0
1.33865	0.168794
0.814527	1.26257
1.05111	1.16665
0.488865	0
0.970635	0.657678
0.275771	1.24155
1.21101	0.0103093
0.935319	0
0.975048	1.72006
0.149598	0.47426
0	0.153702
1.12625	0.456666
1.21903	0.348177
0.0910001	0
0.677112	0
0	0.0987621
1.0104	0.28563
1.80757	0
1.43146	0.360426
0.156248	1.59762
1.32097	0.303539
1.76505	0.0682338
1.20889	0.796832
1.62168	0
0.719431	0.142468
1.31669	0.185874
0.872891	0.382344
1.06932	0.668431
2.51672	0.111201
0.0132957	0
0.66099	0
0.507257	0.195925
1.39384	1.09737
1.40701	1.74327
2.58446	0
2.22136	0.354555
1.85469	0
1.4053	0
0.869445	0.600711
2.15892	3.19924
0.173736	0.527686
2.41827	0
0	1.12268
0.449781	0.807957
0.0855002	0
1.19591	0.115714
0.745454	0.804432
2.21936	2.3755
1.56114	0.289593
0	1.77799
1.54983	0.592345
1.77685	2.33269
1.25117	0.610684
0.654196	0
2.4666	0.51009
1.54623	0.859534
2.46824	0
0.481147	0.62998
1.1502	0.559547
1.41152	0.504121
1.98155	0.758758
2.3405	1.22624
2.43388	0.129153
0	0
1.23362	0.348483
0.196266	0.6334
0.959759	1.02653
3.12623	0
1.39349	0.074571
0.104656	0.345884
1.01987	1.34822
1.35556	0.286196
0.489876	1.15476
1.98368	0.24715
0.29103	1.1502
0.500056	0
1.64107	0.93206
1.51599	0.10057
1.04624	0.57183
1.3811	0.518843
0.633007	0.788051
0.0304048	0.297733
0	0.0612905
0.642647	2.44857
1.52568	0
0.634352	0.237433
0.708413	0.0155814
0.998251	0.573446
1.71187	1.47595
1.40303	0.576384
1.23145	0.164562
1.29337	0.00553512
0.398744	0.164991
0.377931	1.91495
1.24791	0.0513899
0.82172	0.0759868
0.812802	0.78965
0.888659	0
0	0
2.50214	0
2.10422	1.0141
0.657789	0.14256
0.730513	1.70973
1.52484	0.405335
0.0551075	1.35073
0.509746	0.29906
1.32418	0.498583
0.820991	0.860142
0.397181	0.252113
0.0453042	0.0902338
0.412104	0.420486
0.307482	0.0236175
2.23995	0
1.7312	1.05713
2.61687	0.0815384
0.317325	3.7034
0.308997	0.848578
1.49954	1.12443
0.632674	0
0.372486	0.33145
0.748913	0
0.411837	0.425445
0.635178	0.0918874
0.829498	0
0.0568399	0.837461
0.371448	0.0455684
0.468823	0.148136
1.65659	1.33063
1.74094	1.4315
0.702959	1.0683
0.805357	2.16638
1.25795	1.75292
1.39815	0.883667
0	1.19468
1.03443	0.243099
1.8664	0.711924
0	0.364288
1.25777	0.0498398
0.646394	0.392916
0.0475965	0
0.369911	0.912312
2.07695	1.16277
0.193583	0.389986
0.438164	0
1.687	0
0.965618	2.23212
0.622331	1.89762
0.977512	0.0378624
0.527496	0.276556
1.87095	0
1.73337	0.181043
1.12824	0.184687
0.429786	0.136665
0.188672	0.068219
0.154249	0.512198
1.40593	0.0169257
0.642962	0
1.11121	0
2.17559	0.389328
0.122921	0.115413
0.862947	0
1.377	0.354608
0.304405	0.3167
2.61437	0
0.909796	0
0.0234507	1.27313
1.50958	0
1.43518	0
0.401303	0
1.0199	1.91909
0.812555	1.04734
0.457022	0.27144
0.315362	0.129513
0.0137397	0.512929
0.754447	0.492011
1.41117	0.0587058
0.737476	1.8297
0.863745	0.317217
0.277356	0.597111
0.343482	1.56236
1.428	0.406316
0.303558	0.717063
1.46441	2.37554
2.18498	0.920946
2.22857	0
0	0.329213
0	0
0.936038	0.416063
1.09192	0
2.32828	2.18901
1.59397	0
1.50285	0
0.953117	0.518459
2.59814	0.37035
1.20521	1.01923
0.315273	0
2.47682	0.66879
2.30504	1.69393
1.32288	0.0385257
1.84713	0
0.852485	0.980754
1.18218	1.37358
0.626232	0.440119
1.59563	1.14382
0.379396	1.37444
1.52865	0.221463
0.212588	0.443099
1.57414	0.997776
0.482113	1.4501
0.820784	1.12033
0	0.857364
2.03475	0.00653846
0.870288	0.0939491
1.69359	0.536179
1.02406	0.769645
2.40263	0.195827
1.17562	0.376349
1.22287	1.58799
2.11341	1.57642
0.514127	0.952901
0.702841	0
2.01735	0
2.52426	0.454223
0.859529	0.923694
1.52586	0.259109
1.57134	0.631605
0.477954	0.942605
0.198073	0
0.129368	0.580009
	0.497515
	1.28015
	0.0235617
	1.53036
	0.893027
	1.01025
	0.576482
	0.54064
	0.307544
	0
	0.0919433
	0
	0.13009
	1.25157
	1.1389
	0.789346
	0.0555422
	0.254942
	0.638309
	0
	0.639514
	0.340084
	0.219926
	0.102574
	0.837797
	0.376173
2.11346	0.679859
0	2.7946
0.62661	1.56184
3.51834	1.3987
1.33165	0.0359246
0.0354646	0.699805
0.437386	1.27724
0.617458	1.51389
0.463302	0.747821
0.262553	1.33955
1.14232	1.65916
0.589454	1.65217
1.71236	1.92951
1.07001	1.43922
1.69437	0.854234
0.440591	0.767185
2.37151	1.27742
0.821761	0.478746
0.322207	0.77393
2.29741	0
1.50408	0.303171
2.10637	0.0529226
0.206678	0.217022
1.09096	1.03278
0.909543	1.07546
0.219479	1.6096
0.663814	2.34662
0.556194	0.148942
0.350463	1.22291
1.17756	0.0271257
0.89216	1.82781
1.44975	0.744824
0.311443	0.358264
1.73322	2.50019
0.523196	0.677879
0.211055	0.456367
0.129345	1.47805
1.25564	1.60284
1.01469	1.25099
0.344664	1.43447
1.44952	0
0.596245	1.63067
0.862563	0.181898
1.38999	0.978652
1.48342	1.32327
0.379925	0
0	0.151941
1.06484	1.6839
1.02936	0.0763531
1.91234	0.200066
1.23249	1.63393
0.227942	1.38693
0.569851	0.605243
0.979826	1.96407
1.25417	0.912129
1.90015	0
2.03628	1.12857
1.04719	0.300612
1.40563	0.478916
1.17872	0.340994
0.679973	0.0712066
0.815736	0.718335
0.434972	0.0250428
1.21589	1.37294
1.49796	0.626055
0.241086	0.0999101
1.17223	0.79241
0.115793	0.582887
0.300263	1.07281
0.407154	0
1.66871	0.07019
0.512504	0.191234
0.24111	0.824798
0.111182	0
0.829497	0.370296
0.631904	2.29569
0.327597	0.664369
1.01704	0.64122
1.38505	0.792954
0.249377	0.920097
0.349985	0.464765
1.86918	1.45919
0.486446	0.149827
0.305766	0.0121837
0.265332	0.109036
1.34256	0.492978
0.0446037	0.0882914
0.921074	0.00975463
3.33601	0.0373232
0.134642	1.59178
0	0
1.41021	0
0.248693	0.937852
1.7139	0.0161955
1.83298	0.424385
1.20755	0
0.15253	0.0845114
0.385893	0.652824
1.08111	0
1.45151	0.544661
0.695597	0.690142
0.270993	0.900993
0.87608	0.00754126
0.627114	0.0439195
2.03072	0.867258
0.462103	1.10733
1.36057	0.409351
0.994678	1.63642
1.46242	0.377482
0	0.00882245
0.770579	0.885327
0.484287	0
1.17732	1.18386
1.2578	0.312763
0.723484	1.50265
0.587036	0.0612692
1.503	0
1.31322	2.51478
1.76151	1.51821
1.35021	0
0.0394051	1.04805
0.664317	0
1.01976	0.0479192
1.83316	0
0.93396	0.216548
0.286847	0.687696
0.612446	0.385829
0.931564	0.00509299
1.50759	0.0175893
1.8461	0
1.88294	0.503428
0.400777	0.431254
0.265053	0.0442998
1.80236	0.810889
1.21622	0.152701
1.73364	0.567735
0	2.15817
0.726126	0.0080921
1.25284	0.510966
2.88995	0
0	0.566358
1.50944	0
0.0641787	0.481704
0.236534	0.165529
0.914466	0.81336
1.36799	1.89282
0.184804	0.0474308
0.0591285	0
2.26652	0
2.62389	0.432285
0.0830573	0.352237
2.10831	0.818908
0.629278	0
2.61378	0
1.53079	0.15849
0.0567607	0.596699
1.00572	0.251416
0.190072	0
0.554254	1.56829
0.352163	0.270521
0.336234	0.352026
2.20746	0
0.924492	1.39529
1.55902	0
0.731214	0
0.121689	0.16728
0.372297	0.278682
0.528581	0.126021
1.23815	0.15759
0.66949	0.230889
4.17049	0.772656
0.934608	1.64662
1.30213	0.529787
0.084694	0.124304
2.516	0.365462
1.57804	2.76231
1.48534	1.14874
2.06553	0
0.14286	0.587134
0.944277	1.11353
1.0535	0.672758
2.17592	0.967948
1.1618	0
1.46635	0.40093
1.12769	1.82972
0.675135	2.07536
2.0157	0.264133
0.411435	0
0.135892	0.326142
0.214669	3.35032
0.456899	2.38573
0	1.61988
0.0618509	0.950027
0.3536	0.430324
0.481341	0.0130554
0.648624	1.74086
0.903562	1.96107
0.0516995	0.0925304
0.0236981	0
0.586577	1.17395
1.27804	2.28328
0.607159	1.77849
1.18511	2.0615
0.0383802	0.62354
0	0.164476
0.594069	0.919575
0	2.42571
0.203885	1.81465
1.03111	1.52745
1.39872	0.0299226
0.873936	0.931218
0.522569	0.42366
1.73562	1.24189
1.74278	0.368607
1.78369	2.06178
1.14821	0.993491
2.04448	0.0571616
0	0.041367
0.867448	0.692679
1.39322	0.305572
0.543676	1.19504
0.673212	0.0353676
0.761094	0.838513
1.67175	0.305613
0.305289	0.0362606
1.22649	0
0.630274	0.133829
0.759099	3.01655
1.90917	1.75454
1.89761	0.959484
0.170825	0.279337
0.644923	1.59697
0.714123	1.67775
1.91549	1.63621
0.506316	1.40842
1.21268	0.878214
0.761516	2.28352
0.257925	1.51935
1.02916	0.520945
1.54391	1.61031
1.37208	0.186331
1.11182	0.477607
0.725167	1.42978
0.155472	0.0661976
1.27463	0.836487
0.882579	0.551265
0.854067	1.16133
0.513393	0.224844
0.303555	0.689162
1.79109	1.34074
1.00954	2.07233
0.0862888	1.81027
0.529998	1.81222
2.82138	2.16448
1.11303	0.409006
1.82694	0.411722
0.559945	0.844328
0.909357	0.0744235
2.34756	0
0.79803	1.36255
0.387073	0.00870688
0.222794	0.933357
1.57448	0.689778
0.682316	0.0591528
1.93148	3.15516
0	0
0.055925	0.0274187
1.88578	0.308856
1.88991	0
1.10572	0.116324
0.325068	0
0.112086	2.01458
0.726596	0.388726
0.343573	1.88645
0.936434	0.393818
1.50644	0
0.480991	0.186759
0.604804	0.0683254
1.03219	0.495728
1.50949	1.20813
0.66648	0.348767
1.29094	1.6504
1.76412	0.0426095
0.0835861	0.215047
2.04756	0.728325
1.01566	1.43989
3.05269	0.0708572
0.830394	1.69682
0.0800394	1.31751
0.873626	1.8903
0.322283	0.263534
1.4808	0
0.466906	1.47083
0.350836	1.36554
1.83368	0.0883559
0.953411	1.4019
1.55761	1.23307
0.436215	0.984518
2.51657	0.304639
0.873333	2.27249
1.62265	0.0437822
1.49495	0
0	2.79966
1.02565	0.0218312
0.146539	0
1.12222	2.03498
2.42189	1.09937
0.491621	0.938835
0.84567	2.15363
0.670593	0.0268585
0.659457	0.343469
0.797325	0
1.19118	0.204485
0.0541356	0.0334625
0.34388	0.00791319
1.89071	0
0.503481	2.08303
0.969366	0.107565
1.86676	0.167201
0.957877	2.48311
0.649498	0.531879
0.361823	0.274427
1.44252	2.20468
0.892142	0
2.36748	1.67646
0.835323	0.34697
0.943021	0.359331
1.11731	1.18069
1.35711	0.872648
1.24115	1.13723
0.308791	0
0.680463	0.303792
1.46752	0.264373
1.83669	0.339632
1.98081	0
1.88483	2.92262
1.1453	0.00895144
2.39865	0
0.293783	0.583296
1.30562	1.0026
2.13053	0
2.03811	0.615373
1.90778	0.0719854
1.8495	0.606004
1.18628	1.26162
0.901736	1.9359
1.25695	1.9101
1.23253	0.725993
0.888472	0.960986
0.943722	0.157756
1.85949	1.39356
1.19883	1.30718
0.75008	1.10976
0.968658	0.283784
1.03131	1.92862
0.364808	0
0.736557	0.613028
0.955702	0.987498
0.895388	1.35772
0.372289	0.296367
0.842287	0.607436
1.3178	0.61077
1.58376	4.03115
0.797292	0.478453
2.10498	0.441282
1.42508	0.0590277
0.0693718	2.18356
0.27816	1.46453
0.314192	0.85703
0.884758	1.31218
2.13205	0
0.466239	1.61631
0.197258	0.632883
0.94906	1.90062
0.680195	0.422323
0.685578	1.14378
1.69099	0.21513
0.346088	1.36013
2.83346	0.990865
0.642974	0.0300579
0.0560766	1.39403
1.82083	0.967737
1.13263	0.865524
0.901445	0.321226
0.343068	0.873589
0.691376	1.68637
1.37788	0.117863
0.655013	1.44727
0.102327	2.23713
0.335253	0.217278
0.942467	0
1.00134	2.87533
1.25737	1.27946
0.644068	0.808587
0.59352	0.320963
0.833174	0
0.710269	0.847949
3.04927	1.41205
0.401999	0
1.54391	0.0905245
0.512293	0.179062
0.949227	1.03488
0.974843	2.06366
0.0954453	0.2969
0.211498	0.859489
0.707802	0.547407
0.607063	0.481156
0.0182183	2.24958
0.517518	1.3526
0.739222	0.978352
0.425913	0.430829
0	2.96291
0.165898	0
1.61705	0.707929
0.908566	0.406263
1.51779	1.48244
1.44563	1.07663
1.20322	2.28634
0.114484	1.34954
0.977512	1.00727
0.352698	0.0565464
1.47048	2.08296
1.35033	0.621046
0.719367	1.00436
0.909449	1.37096
2.62475	1.86731
1.35568	1.04087
0	0.41755
0.431752	0.74193
1.5914	1.15634
1.12491	1.71781
2.01264	0.902249
1.57139	0.892444
1.69392	1.07707
1.19967	1.51146
0.167574	0
1.46528	0.242639
1.16945	1.87792
1.54734	0
0.0280299	0.162187
0.0469206	0
0.461372	0.731148
1.56706	1.90674
0.475782	0.752059
0.0352497	0.659791
0.27044	1.59518
1.08007	2.27424
1.44967	1.35355
0.24993	0.428186
1.37279	0.085989
0.583411	0.267592
0.84205	1.40818
0.541774	1.13679
2.74444	1.41834
1.37385	2.38551
2.88904	1.44291
2.71535	0.758727
0.333034	2.91155
0.507527	1.0231
1.75409	0.303739
0	1.56476
0.0376453	1.32886
1.57757	1.38011
1.20299	1.03788
0.944763	0.303934
0.571305	0.0957399
1.67866	0
0.376119	0.494485
1.47058	0
2.16131	0.778224
1.08345	0.655061
0.428072	1.79131
0.366974	1.55477
0	0.531356
0.722509	1.26287
0.10442	3.44392
1.78242	0.0598991
1.09092	1.21305
0.903308	2.49709
0.512864	2.33275
2.25695	0.998035
0.267831	0
2.4588	2.26921
0.528283	1.42968
1.03628	0.286546
2.7008	1.85139
1.0764	1.29058
1.6489	2.33535
0.901368	1.09701
0.463881	0.399224
0.86767	0.199878
0.333944	0.453063
0.562669	0.0399968
0.0766009	2.02236
0.744091	0.049751
1.02315	0.412705
0.368542	0.0861925
0.526523	1.08373
0.165292	0.0262065
0.201963	0.363367
0	1.33039
0.374567	0.347393
1.76953	0.0241273
1.72415	0.341711
0.513464	2.01881
1.26013	2.90518
0.86952	0
1.65941	0.43511
0.475624	1.54031
0.3299	0.00787569
1.33969	0.40208
2.31069	0.058035
0.963119	0.434045
1.00572	0.150419
2.00035	1.22972
1.3039	1.201
2.43659	0
1.50985	0.659994
0.161907	0.117026
0	0.0573377
0.169535	1.99305
1.30097	0.360088
2.01545	0.0372983
2.24896	0.619843
2.17745	1.48565
0.386786	1.34757
1.36506	1.39703
1.42986	0.481954
0.95398	0.285263
1.39723	0.359463
1.10083	1.40488
0.805953	0.0856504
0	2.36639
0.986803	0.864083
0.283042	0
1.73483	0.100848
1.51774	0.710286
0.613173	0.0541514
1.64905	0.0278704
0.741367	0.715152
0.200254	0.448202
1.23941	0.359807
0.153758	0
0.723225	1.68463
1.57922	0.681331
0.760998	0.159895
1.36633	0.00519535
0.786978	2.15289
0.375239	0
1.67078	0.15254
1.09688	1.40607
1.95486	1.35433
0.821854	0.0298048
1.70871	0.537949
0.788791	1.43123
1.68784	0.749678
1.71822	1.06933
0.103501	0.156947
1.98602	0.0950068
0.75174	0
1.42767	0.0634999
1.67135	0.565331
1.33791	0.639143
2.71134	0.673811
0.759224	0
2.0626	0
1.49289	0
0.110829	0.371216
1.52939	0.574356
1.63925	1.44051
1.17615	1.177
0.328187	0.127183
0.594411	0.750768
0.357091	0.0628438
1.90192	2.87396
0	1.72509
0.129549	1.53215
0.944057	1.25144
1.72981	1.8392
1.29109	0.0639728
0.644454	0.923738
0.831734	0.546764
1.15282	1.36598
0.57875	0.568563
0.420167	0.785025
0.910485	0.139132
0.749218	0.451519
0.367881	1.58028
0.598045	1.58137
0	1.1908
1.0776	1.66858
1.53931	0.0431807
1.43559	0.90307
0.780664	1.77209
0.760433	0.605744
0.498212	0.804824
1.00072	1.07532
0.637317	1.40198
0.660712	1.04356
1.80442	0.963324
0.0114548	0
0.109224	0.686923
0.822549	1.84346
0.801795	0.0943805
0.157565	0.391946
0.411906	1.06933
0	0.0495391
0.114175	1.85342
1.23159	0.14439
1.28347	2.88318
0.752802	0.116664
0.973994	0.157679
0.725156	0.0151217
0.674621	1.3645
[truncated: 24,540 more rows]

## Sheet: extended data fig.4b
3h	5h	8h	12h
3.73306	2.80915	3.73586	5.73404
13.6599	4.31412	5.65893	8.11448
3.29971	5.28581	6.07877	8.45772
19.6704	2.64639	6.25907	7.95713
3.34812	4.17935	3.14993	4.00705
5.26513	5.69165	3.92915	2.92161
5.12164	6.5391	4.31162	2.74649
3.31124	13.3616	21.0198	8.14454
9.85284	7.64178	7.79683	5.45752
2.45835	15.6012	3.53283	5.0812
11.9892	3.03825	2.30626	2.08141
1.77011	4.05942	5.44115	3.30861
4.2925	5.48452	5.55142	1.98044
4.49054	2.24076	6.351	5.00963
2.16816	3.21844	2.81759	5.43235
2.50763	5.30729	5.1499	3.27563
1.40237	6.98132	3.98359	3.66946
1.10444	5.49551	5.42564	3.23904
2.33039	2.97664	4.80774	4.26552
5.89896	4.89796	3.24323	4.51815
19.7211	3.02216	4.83044	5.25782
2.47398	2.7285	2.65071	2.97899
	3.01666	4.98803	1.93048
	1.96973	2.28803	2.97497
	2.79263	1.51884	3.28866
	2.19409	1.97959	3.49294
	2.22475	3.92695	5.57356
	1.60155	3.67764	22.9118
	1.64956	3.66316	13.352
	3.41721	4.25376	3.91699
	19.5697	5.89922	7.17122
	8.75761	17.8041	7.31221
	2.88072	7.15955	5.54686
	4.41279	4.93741
	9.88338	4.47921
	5.94699	5.5887
		7.11978
		6.45034
		19.536
		5.71123

## Sheet: extended data fig.4c
siNT	siITGA2
0.0244639	0
0.288174	0.0479248
1.58841	0
1.90674	0.0523247
0.152895	0
0.238361	0.0602322
0.867093	0
0.333858	0
0.192942	0.0130675
0.14952	0.145208
0.718832	0.25453
0.00474558	0
1.62529	0.0390221
0.0828079	0.154396
0	0.441129
0.108639	0
2.54813	0.165481
3.68912	0.059706
1.46609	0.0758276
1.53596	0
0.897921	0.390255
0.325331	2.95107
0.471983	0.174982
0.555046	0.0308569
0.548903	0.0241683
0	0
1.98567	0
0.112581	0.236427
0	0.0173949
0.0108442	1.80866
0.00611344	0
0.582631	0.123613
0.156236	0
1.12547	0
0.284451	0.258018
0	1.15488
2.44849	0.0436817
1.67081	0.15479
0	0.530593
0.389392	0.132326
0.494964	0
1.17981	0
0.572513	0.132645
4.7778	0.345426
0.810794	1.4921
2.64898	1.28465
2.6302	1.60082
1.72222	0.471552
0.409111	0
3.7923	0.0667386
5.08157	0
0.0281748	2.8928
0.328615	0
0.170579	0
0	0.113126
0	0.259125
1.69928	0
1.33432	0
0.59054	0
0.108441	0.195851
1.56201	0.017678
0.161039	0.176334
0.946375	0.526468
0	1.90484
0	1.3332
1.0529	0.429675
0.132673	0.410785
0.093308	0.17776
0	0.748139
0.0205264	1.56983
0	0.130029
0.205947	0.00583389
0	0
0.0189493	0.0235629
0.594427	0.582816
0.735731	1.44527
0	0
4.00652	0
0.531766	0.317674
0	0.0158894
0.797667	0
0.438649	0.123568
0.802265	0.158917
0.856903	1.64434
0.0419817	0.55447
0	0
0.145594	0.195726
0	0.00871884
0	0.556238
2.43753	0.674872
0.020892	0.247989
0.321896	0.00428429
0.00270644	0.511669
3.03446	0.0963275
0.00955346	0.0506395
0.0569442	0
0.14243	0.191127
0.022779	1.03832
0.391031	0.704021
2.52386	0.968139
0	1.57597
1.79324	0.881705
0	1.00137
0.0292632	0.232974
2.03258	0.148458
1.08564	0.0219067
0.156406	0.659854
0.419856	0.512821
2.28476	0
0.150235	0.343033
0.720191	0
3.07569	0
0.281914	0
0.166744	0.208219
3.46414	0.165654
0.825568	0.0573676
5.25442	0
0.0980895	0.678391
0.449205	0.0249043
0.026774	0.392113
0.2473	0.224267
0	0
1.92839	0.844584
0.502818	0.936231
0.269641	1.93129
0.589979	0.48248
1.87808	0.807298
0	2.04185
2.25561	0
0.167749	0.0664979
0.043651	2.15528
0	0.73438
0.381884	0.153412
0.819752	0.209736
0	0.284532
1.84847	0
2.30377	2.58499
1.6466	0
0.346772	0
2.99513	0
2.87808	0
0.439012	0
2.38653	0.025155
1.9527	5.40386
0.511903	0
1.98755	0.509782
2.14946	0
6.43816	0.166329
0	0.433343
0.140995	1.13718
0	1.83659
0.0996404	0
2.71067	1.58355
0.219651	0
3.26758	0.320441
1.04805	0.405771
1.05328	0.248792
3.44834	0.790296
1.3698	0
0.172454	0.122447
0.509641	0.00519743
2.20265	0.367736
0	0.109743
4.16794	3.20881
1.27317	0.434909
1.42865	0.510463
0.779581	0.0498565
4.01541	0.0759148
0.645093	0
1.75809	0.292737
0.733594	0.131685
0.333015	0.0377547
0.548546	0.0719321
3.05512	0.677547
0.662853	0.57467
0.094096	0.886609
0.0487674	0.239124
2.47326	0.563376
1.43464	2.24566
0	2.30066
0.412651	0
0.111343	0.0297278
0.474203	0.097144
0	0.0717443
6.75679	0
2.03483	0.293018
0.933306	0.016709
0.0419711	0.0349085
0.470938	0.898735
0.919009	0.0946066
0.0983778	0
5.10953	0.370733
2.68503	0
3.52261	0
2.22489	0
0.120416	0.0825488
0.0784269	0.0052762
0.514642	1.04304
4.96998	0
0.279738	0
1.08307	0.0213136
3.60228	0
0.0052762	0
4.32836	0.0225358
2.07812	0
0.321502	0.161856
0.515627	0.00814025
1.69633	0.638339
0.0808562	1.29798
0	0
0.503332	0.203469
0.150608	0.0110856
3.95791	0
0.00571109	0
0.875215	0
0.14257	0
0.155657	0
0.521124	0
0.837707	0.314867
3.36645	0.0336961
0.99254	0.305236
0	0
0.809777	1.46425
0.0149482	0
1.60489	0
1.43142	0.129
0.0319465	0
0	0
2.82835	0
0.454957	0.0848078
0	0
0.00918778	0
0.283338	0
0.0704396	0.227152
0.506732	0.909429
0.00960053	0.959578
0.187526	0
0.0456941	0.00919108
0.820775	0.0104374
0.826988	0.62621
0.880851	0
0.246851	0
0	0.655902
1.14904	2.55824
3.42305	0
1.27891	0.242721
0.638469	1.24975
0.532842	0.0380779
1.26217	1.07671
0	0.316062
0.0273288	0.101589
1.43293	4.76186
0.1729	0.465073
2.14143	0
0	0.0290995
0.0577447	0.253204
3.80543	0.664257
0	0.494244
0.168656	0.374446
2.05632	0.436032
0.030249	0.646502
0.316965	0.496016
2.49832	2.76484
0	2.71998
0.368901	0.258061
0	1.04019
0.0192635	0
0.0141437	0.46368
	0
	1.63678
	0
	0
	0
	0
	0
	0.701346
	0.460125
	1.57274
	0
	0.0128316
	0.657468
	0.286462
	3.90655
	0.307676
	0.162221
	0.205915
	0
	1.64701
	0
	1.47944
	0.189086
	0.416921
	4.30677
	1.96789
	0.421609
	4.41287
	1.15908
	0.00304587
	3.34971
	2.85683
	0.970442
	4.19667
	0.306565
	0
	7.21127
	0.356992
	0
	0.335756
	0.627558
	0.56646
	0.692536
	3.76446
0.286277	1.44031
0.904767	0.559654
0.354652	0.353542
0.571614	0.0566208
0.1131	1.33202
0.0377525	0
1.01898	0.270863
1.43949	0.142053
0.531456	0.881027
0.664266	0.414282
1.33335	0.220407
0.595373	0.667733
2.14906	0.373098
1.8839	0.213413
1.42616	0.956341
1.4947	0.650374
0.836511	0.24087
1.06555	1.04823
2.07197	1.22405
2.21273	0.786007
0.407656	1.11334
0.267068	0.07856
1.22098	0.269576
0.966423	0.403651
1.08218	1.07832
0.745886	0.997065
0.28493	1.35112
1.07303	1.34518
0.490462	1.19684
0.549466	1.29391
0.926826	1.80364
2.13496	0.320749
1.4942	1.02434
0.685832	1.64307
0.22374	1.3448
1.19595	0.061956
0.609163	0.312311
1.59815	0.31203
0.211989	0.404502
1.18276	0.134452
0.621362	0.337479
0.348272	0.0367967
0.502992	0.994202
1.19299	1.51656
0.922243	0.604082
1.82234	0.461841
0.98507	0.241943
2.16092	0.0254381
0.398844	0.176168
1.72784	0.325417
0.806119	1.36236
1.12662	0.363744
1.10381	0.379755
1.71961	0.550469
0.930453	0.781085
2.07486	0.757047
0.176013	0.639712
0.323583	0.934096
0.0918211	1.56152
0.32857	0.446907
0.889263	1.00898
2.45086	0.235799
0.309576	0.49423
1.41474	0.291473
1.84224	0.446257
0.267974	0.44533
0.550988	0.161951
0.485207	0.0138775
1.36108	0.889266
1.52518	0.0252655
0.154649	0.448439
2.04889	0.451522
1.61829	0.987311
2.99477	0.366197
0.29087	0.943195
0.535751	1.55835
0.916763	0.277777
1.83678	1.76376
1.79183	0.84024
1.18031	0.925813
0.847745	1.08147
1.43117	0.598575
0.692431	0.728481
2.65674	0.34423
0.114807	1.13079
0.606725	1.37254
0.643487	0.531953
1.22118	0.0413149
0.306901	1.26611
0.324051	0
0.631675	0
0.993441	0
0.707365	0.29648
0.457222	0.203029
1.88047	0.285088
0.68646	0.18364
0.629842	0.34371
0.968928	0.0214323
0.384886	0.0779424
1.33799	1.11307
0.397409	0.12444
0.190462	0.655397
1.22313	0.0760717
1.59231	2.05971
1.17726	0.156758
0.482882	0.180108
0.814965	0.30429
1.0079	0.116995
1.65004	0.379772
2.16842	0.0174731
0.784829	0.624013
0.63172	0.0795682
0.188009	0.474174
0.197595	0.769577
0.146427	0.436272
0.622941	0.0291374
0.490733	0.100322
0.736062	0.442836
0.374738	0.0747046
2.28395	0.504786
1.11832	0.164606
1.58365	0.281093
0.317221	1.62102
0.800912	0.721605
0.414179	0.164142
1.60405	0.947881
0.508478	0.160783
2.03985	0.795779
0.355331	0
0.983581	0.364951
0.0639069	0.550091
0.464974	0.448405
0.0471561	0.736504
0.62516	1.74066
1.62639	1.89304
1.05466	0.653053
1.83081	1.00173
1.13494	0.892752
0.116874	0.673021
1.03972	0.98612
0	0.343377
0.912548	0.381566
1.20673	0.0976314
0.385979	0.00336221
2.65093	0.343423
1.23939	0.773629
0.194404	0.391081
0.989158	0.0408796
0.277279	0.083703
2.06087	0.2773
2.06807	0.0453204
0.286807	0.277158
0.514442	0.311424
0.25721	0.84955
0.803366	0.746764
0.0404501	0.0868976
0.928934	0.191042
1.82214	0
0.578808	0.191595
0.937693	0.104097
0.410359	0.0738494
1.1286	0.442797
1.48602	0.199999
0.550087	0.592307
0.0312194	0.62076
0.387798	0.0672015
1.93771	0.742963
1.28661	0.161478
2.13945	0.257734
0.672723	0.163574
1.18108	0.179639
0.706207	0.722242
1.48778	0.724253
1.1364	0.109024
1.10687	0.29177
1.41607	0.159676
1.64136	0.0146685
2.02097	0
2.23283	0.517549
0.134981	0.637327
1.19618	1.05851
2.07867	0.0660618
0.183756	2.12721
1.15678	0.0894859
2.27877	0.145115
1.72428	0.169386
1.90659	0.0582508
1.0689	2.24214
0.362414	0.986371
0.261838	1.85556
0.74313	0.124195
0.049108	0.69043
2.61095	0.234913
1.26634	0.340832
1.79781	0.389825
0.14223	0.0700479
1.21997	0.597996
0.816203	0.532653
0.24923	0.159233
1.06574	0.474305
0.677137	0.0184413
1.6675	0.952286
1.32918	0.369951
0.401841	0.0396965
0.452588	0.156142
0.702817	0.0305867
2.10765	1.33521
0.367847	0.472374
0.709286	1.98184
1.1872	1.03686
0.931046	0.0131317
1.78447	0.757405
0.682844	0.790922
0.373842	0.820299
0.638225	0.0187575
0.602716	0.616858
2.04314	0.268994
2.37327	0.0107657
1.85708	0.0118945
0.626043	0.348733
1.39234	0.366587
0.342442	0.028371
0.843209	0.701086
1.88794	1.18146
	0.94789
0.116282	0.0525927
0	0.808824
1.45689	0.526934
1.04299	0.0649571
0	0
0	0.0180363
0.0462088	1.28144
0	0.0770216
0	0.0926345
1.05877	2.77151
4.62939	2.88516
2.65959	0.0706601
0	0.0437493
0	0.0957323
0.00513299	0.143526
0.0338591	0.528651
0	0.0579108
0.00488684	0.161118
0.0283412	2.39681
0.111489	0.646796
0	0
0.184192	0
1.29318	0.0311396
0	0
0	0
0.327181	0.596776
0.0187192	0.123738
0	0.0332126
0.615104	0.014529
0.0982697	0.677104
1.2255	0
0	1.22204
0	0
0	0.347083
0.333594	0.150522
1.23286	1.24065
0	0.0139479
2.63399	0.178593
1.128	3.01999
0	2.42582
3.51688	0
3.79277	0.0650033
8.42164	0.345193
0.026154	0.0398743
5.22836	0.550274
0.240918	0.555536
0.0914234	0
0.141983	0.351641
0.149469	0.479064
0	1.09111
1.40656	0.196339
0.0279924	0.0676754
0	0
0.121669	0.636722
0	0.279848
1.66195	0.0145233
0.0133708	0.244176
0	0.0930649
0	0.916743
0	0.295267
2.64885	0.00818123
0.192135	0.0349671
0.937631	0
0	0.293113
0.0455706	0.659919
2.03567	0
5.91698	0.04215
1.83877	0.276563
3.14959	1.18339
2.83123	0
0.0423024	0
0	1.44248
0	1.38905
0	0.909431
2.02333	1.46687
6.86878	0.543958
3.35037	0
0.864373	0
0	0.124252
1.02827	0.124252
2.54004	0
1.9764	0
1.02229	0.0101394
1.40425	0.283302
0	0.698173
4.56452	0.255185
0	0.042097
0.502353	2.07255
0.497129	0.683139
2.68289	0.715976
1.72169	0.0938332
0.155812	2.9542
1.11332	0
3.26513	0
0	0.503507
2.76738	0
0.0216932	0.121487
0.0891048	0.275382
4.54577	0
2.29356	0
2.03268	0
0.466571	0.00350401
1.36989	0
0.0477617	2.74144
3.82983	1.30959
0.0590704	0.112444
0.0749725	0.657132
0	0.473508
1.85963	3.06264
0.0483234	0.126179
0.583556	0.0376124
0.56988	0
1.63798	0.0377982
0.292403	0.0791866
1.14792	0
0.0971922	0
0.703309	0
0.562974	1.47601
0.109919	0
0.342134	1.23112
4.36472	0.462847
0.778507	2.63742
4.53572	4.33321
0.108114	0
4.16953	0.792388
0.301837	0
2.88594	3.50008
0.504083	1.54832
2.48813	0
2.38075	0.0056002
0.601258	0.0614777
0.275303	0
0	0
0.00519565	1.06991
0	1.04913
0.265194	2.10305
0	0
0.461555	0.021001
1.33872	0
0.341975	0
5.74843	0.00938937
0.387859	0.00575516
0.256089	0.630547
0.60829	0
2.43968	0
0.209966	0.066062
6.2213	0.424342
3.46275	0
0.39838	0.123221
0	0
3.21165	0.266329
2.98193	0.0487493
1.35945	0.058815
5.17277	2.5787
0.236535	1.92044
7.09909	1.10695
0	0.0547695
0.760945	0
1.74008	1.3091
0.825948	0
1.44216	0
0.00589496	0.271341
0.694145	0.032587
1.05596	0.0495644
0.0760027	0.0149953
2.90273	0.852873
1.89166	0
0.139386	0
0	1.22721
0.211444	0.0308133
0.319585	0
0.238609	0.013223
0	0.0994449
0.187346	0.369389
0.123541	0.703254
0.805575	0.237178
0.023993	0.671158
4.68586	0.108824
0.112786	0
0	0.0896717
0.0256786	0.03237
0.241393	0.0117133
0	0.0409917
0.0238106	0
0.00856675	2.95036
0.599417	0.639207
0.867783	0
0.00614632	0.871164
0.0311284	1.26505
0.0376736	1.798
0.0304891	0.257945
0.0824213	3.12351
0	0.169955
0.103092	0.217422
0.577664	0.00801269
0.0216243	0.015839
5.57648	0.357753
0.0191429	0.0197423
0	0
0.830954	0.378971
0.321564	1.05736
0.447417	1.86401
0.80763	3.34102
0.152866	3.67451
2.04134	1.00564
0.482942	1.85715
2.76051	1.57456
1.70314	0
1.46976	0.0457961
0.266683	0.0978662
0.2892	2.52368
0	0.765697
0.162265	0.0308312
0.21608	0.892256
0	0.0898407
1.62181	0
1.88606	0.102717
0.440951	0
0.211475	0.144542
2.6874	0
0.992149	0
0	0
0.0127729	0.650254
0	0.0711896
0.0130994	0.768247
0	0
0.0713611	1.83011
0	0
0.0898836	0.269013
0.0307978	0
2.10736	1.03099
0	0
0	0.822316
0	0.0982366
1.00915	0.545378
4.46459	1.55169
4.29129	0
0.116077	0
0.475022	0
0	7.93543
0.574365	3.23235
1.45703	0.755235
0.403143	0
0.365369	1.72108
0.800335	5.99883
2.8013	1.58182
4.05202	3.70133
0.56059	0.253811
0.127564	0.0126538
0.218303	0.00876926
0.379137	0.896023
0.437466	4.58059
3.75637	0.397936
1.01757	1.29207
0.379499	0.193757
1.94051	0.430231
0.887191	0.0361685
0	0.431843
0.84533	2.61222
0.211181	0
0.211346	0.194616
0.767973	0.628977
0.0312857	1.52294
0.282158	0
0.803781	0.0271052
0.0930136	0.123873
0	0.163167
0.0124609	1.73348
0	0.693396
0.0777822	1.74614
0.0162565	1.09377
0.0616925	0.188906
0	0.145951
0.737225	1.01578
0.550992	0
1.74522	0
0.0385281	0.0631234
0.00639401	0
0	0.553695
0.218904	4.73746
0.0931971	0
1.8825	0
0.646632	0
0.880801	9.5882
0.846483	1.6239
5.09746	0
0.668201	0.0209047
2.88618	0
1.1827	0.252513
1.80973	0.112439
1.88811	0.0658478
0.146069	11.6166
0.0291345	0
0.191013	0.558872
2.22887	0
0.180146	0.0917992
0	3.13926
0.00434096	0
	0.651954
	1.65944
	0.317582
	1.39387
	1.65185
	0.441849
	0.242823
	0.251876
	0.27018
	0.730921
	4.87004
	4.10467
	0.199715
	0.0676839

## Sheet: extended data fig.4d
siNT	siITGA2
1.05481	0
0.904039	0.00493556
0.348295	0
1.93381	0.107746
1.4558	0.168427
0.775435	0.109947
0.747257	0.0458527
4.20017	0.101807
0.144793	0
3.89559	0.0689329
1.54784	0.107297
0.227228	0.0507496
1.04627	0.0321915
1.06416	0.167572
0.295899	0.171202
0.238348	0.0270563
0.506644	0.824736
0.498885	0
2.0333	0
0.467577	0
0.171215	0
0.540458	0
2.37418	0
0.724015	0
1.14756	0
0.539678	0.0726203
0.158812	0.0270254
0.762688	0
0.0931477	0
0.159752	0
0.344751	0
0.639194	0
0.145941	0
0.713034	0.0717143
0.431985	0
0	0.34198
0.873198	0.0339766
0.306744	0.0433682
0	0.182556
0.235867	0.0443502
2.67272	0.041214
0.278688	0.336003
0.461229	0.296901
1.61315	1.63261
0.55568	0.0188342
0.36987	1.28478
0.745834	0.224367
0.945015	0
0.742795	0.168675
0.0299107	0
0.105276	0.0785432
0.0586551	0.200245
0.747117	0.022889
1.22418	0.151025
0.600964	0.0865137
3.08814	0.169322
2.87358	0.546166
0.640781	0.586415
0.720791	1.12452
2.30006	0.126013
0.915916	0.666904
1.08319	0.254693
0.666641	0
3.73691	0
0.268928	0
0.226503	0
0.227475	0
2.00087	0
0.23225	0
2.18997	0
0	0
0	0
0.23307	0
0.0647038	0
0.0519096	0.036491
0.824969	0
0.158315	0
0.314485	0.045711
0.539194	0
2.56975	0
6.63813	0
0.974832	0
3.72997	0
0.144421	0
0.992212	0
1.02476	0
3.68739	0
0.546302	0
0.380212	0
0.196296	0
1.85763	0
	0
	0
	0
	0
	0.00364653
	0
	0
	0
	0.0310042
	0
	0.0138209
	0
	0.68809
	0.0356921
	0.0327443
	0
	0
	0
	0
	0
0.0382394	0.0235028
1.69425	0.050992
0.107805	0.103334
1.27251	0.0308104
0.152262	0.145959
0.123942	0.0245562
0.0641025	0
0.0838494	0.156099
0.174665	0.453057
0.0595518	0.048573
0	0.097302
0	0.840959
0.146377	0.313311
0.0832988	0.601399
0.138872	0.314234
0.29918	0.673089
0.0822398	0.489063
0.10698	0.0974057
0.0970456	0.567611
0.17217	0.64041
0.226854	0
0.301997	0.260641
0	0.265208
0.27263	0.204717
0.209837	0.441958
0.096819	0.0499806
0	0.180227
0.0742906	0.364352
0.0243235	0.94041
1.26159	0.439107
0.0157488	0.24132
0.0193632	0.0931897
0.0896444	0.852393
0.0258989	0.654457
0.131217	2.84706
0.0758969	0.583326
0.0794884	0.355721
0.191842	0.183963
0.17435	0.672667
0.0977694	0.429866
0.130194	0.294406
0.0249959	0.609078
0.193291	2.53905
0.180818	1.55966
2.40033	0.31164
0.0919492	1.23726
0.82381	0.259786
2.02892	0.167275
1.15046	1.33268
0.0537825	0.0838065
0.207406	2.2405
0.250778	0.393092
0.174568	0.77952
0.129162	0.631343
0.0137448	0.0348133
0.12918	1.05744
0	0.167311
0	0.639653
9.671	2.66117
1.89671	2.78806
1.54896	0.257301
0	1.57434
0.154755	4.60343
0.133403	0.89585
1.75284	0.244102
0.225647	0.872293
0.432363	0.112082
2.94858	0.314008
0	0.288388
2.04742	0.262662
0.942054	0
0.112593	0.497643
0.267696	0.835398
1.73641	0.206121
0.0232696	0.412122
0.0326127	0.0734068
6.47896	0.0306329
1.00244	0.0339081
0	0.655498
0.0335395	0.166977
0	0.510708
0	0.295826
9.48105	0.488319
0.110105	0.381652
0	0.204321
0	0.394679
0	0.253712
0.620203	0.582672
0	0.658471
0.10674	0.273336
0	0.159026
0.314691	0.117795
0.00523195	0.274821
0.0319888	0.247898
0	0.0599733
1.77516	0.567198
0.0278947	1.18635
0.792244	2.13406
0.401535	0.0153805
1.36174	0
0.884097	0.17963
1.94657	0.0293522
0.775309	0.0981942
0.439983	0.0861028
1.10259	0
1.19301	0
0.997116	0.0844135
0.8331	0.0478416
2.33253	0.128264
1.02564	0.098311
0.389221	0.0681286
1.1295	0.213363
1.30687	0.116182
1.11958	0.142764
2.61584	0.0247397
0.531598	0.0475095
2.00142	0.08566
1.16912	0.0802916
2.44346	0.13134
2.85345	0.0160084
1.31803	0
0.602239	0
1.6071	0.0989499
4.35482	0.0473974
5.68155	0.0073297
1.04239	0.423717
3.87043	0.663737
2.47451	0.225801
1.22888	0.033851
0.78129	0.270233
0	0.0919331
1.36982	0.299928
8.76265	0
0.0341803	0
0.23972	0
0.654267	0.213595
2.12444	0.496501
0.300148	0.077802
0.823836	0
0.279077	0.112565
2.50369	0.162357
1.25853	0.0362722
1.40205	0
0.530394	0.205328
1.37359	0.0660005
1.12659	0.219426
1.12184	0
0	0
0.683755	0.268434
0.825187	0.0288258
0.482898	0.0368584
0.746332	0.0187404
5.85451	0
1.27893	0.0570855
0.724386	0
0.137906	0.184682
0.612236	0.104797
0.391426	0.154716
1.47248	0
0.601004	0.100379
0.974629	0.0674446
2.92848	0
1.23008	0.241159
0.633737	0.0400333
0.595659	0.567475
2.94107	0.179441
0.0953977	0.251326
0.396726	0
7.88139
1.83561
3.11711	0.0703243
0.35068	0.0756824
0	0.178776
0	0
0.146734	0.0697816
0.794599	0.192261
0.0688765	0.0223717
0.568823	0.120237
2.19743	0.0595745
0.436239	0.0480778
0.114134	0
0.0507022	0.0807643
0.418539	0.0764917
1.31319	0
1.77383	0.445538
0.502352	0.572581
0.260334	0.363837
0.665818	0.0938549
3.26831	1.27506
2.07999	0.817172
1.18836	0
0.694285	0.675651
0.421054	0.0394891
6.56551	0.232956
1.93627	0.829685
0.608679	0.0784658
0.623152	0
2.41234	0.0243742
1.96253	0.0708449
1.17864	0.00602777
0.312589	1.6599
3.35889	0.209509
3.26215	0.0664934
1.95526	0.214664
0.551839	0.378096
0.0403771	0
1.0162	0.21811
0.170121	0.158624
0.663964	0.192209
0.277501	0
0.719957	0.212839
0.274615	0.17486
1.06602	0.0642533
0.577129	0.211493
0.0870324	0
0.714718	0
0.265265	0.149264
0.828506	0.114018
1.00354	0.105976
0.758187	0.0435843
0.160293	0.045617
1.15478	0.041664
1.92544	0.372623
0.188486	0.151024
0	0
0.513588	0.062146
0.827447	0.0607102
0.283194	0.0477607
1.25281	0.0633129
0.0825462	0.147632
0.00429428	0
0.0559344	0.0564649
0.0486214	0.111884
0.967121	0.0305723
0.0268955	0
0.855277	0.0128948
0.32628	0.230062
0.199648	0
0.278093	0.0288567
0.943833	0
1.54062	0
0.592949	0
0.524975	0
0.13241	0
0	0
0.58957	0
0.107994	0.0260376
0.297723	0
0.312718	0
0.114625	0.101319
1.66781	0
0.153823	0
0.750505	0.0791607
0.939763	0.0839746
3.57857	0
0.671979	0.0621829
3.56621	0.0109856
0.0892316	0.129208
3.2488	0
0.797513	0
0.867999	0.01973
2.09416	0
0.459058	0
11.9956	0
0.00683629	0.00747513
0.286989	0.0173299
0.515955	0.103133
1.08997	0
0.0379638	0.313311
0.5876	0.019819
0.163005	0
0.500198	0
	0
	0.169176
	0.0465428
	0
	0.0328752
	0.259104
	0
	0.024353
	0
	0.0416588
	0
	0
	0.318185
	0.0263456
	0.768461
	0.00906469
	0.0263497
	0.0384575
	0.0804084
	0.0327854
	0.0605667
	0.0136437
	0.354851
	0.00626114
	0.0602343
	0.0727987
	0.158038
	0
	0.0849634
	0.0239833
	0
	0.00389969
	0.0260193
	0.23249
	0
	0.132226
	0
	0.173537
	0.321096
	0.00844252
	0.0942795
	0
	0.210941
	0.0207914
	0
	0.81746
	0
	0
	0.12757
	0
	2.26508
	0
	0
	0
	0.00395768
	0.111232
	0
	0
	0.591047
	0
	0
	0.0336291
	0
	0.0305408
	0
	0.118117
	0.246722
	0.00556845
	0
	0
	0.01307
	0
	0.256566
	0
	0.0721179
	0.114844
	0
	0.0499458
	0.440347
	0
	0
	0
	0.280907
	0.0308973
	0
	0
	0.16037
	0
	0.0976598
	0
	0
	0
	0
	0
	0
	0
	0
	0
	0
	0
	0.027314
	0.0784218
	0
	0
	0.154728
	0.145334
	0.0136377
	0.269246
	0.0212886
	0.890001
	0
	0
	0.253195
	0.290518
	1.60967
	0.0308315
	0.516187
	0
	0.043971
	0
	0
	0.0196222
	0
	0.0177821
	0.611514
	0.0513976
	0.0753746
	0.504229
	0.956962
	0.0173266
	0
	0.0755626
	0.0368676
	0.401626
	0.0875575
	0.102919
	0.0737769
	0
	0
	0
	0.311589
	0.683521
	1.04764
	0.0371886
	0.04328
	0
	0
	0
	0
	0
	0.0385462
	0
	0.0567571
	1.87645
	0
	0
	0.0524489
	0.0909323
	0.125858
	0
	0
	0.74312
	0
	0.17716
	0.0126161
	0.0123411
	1.83385
	0
	0
	0.107235
	0
	0.0691415
	0
	0.0562986
	0.748226
	0
	0
	0.0401778
	0
	0.195216
	0.0573521
	0.0257004
	0
	0
	0.00423584
	0.0107165
	0.058237
	0.167549
	1.11593
	0
	0.342254
	0.157261
	0.0536249
	0.0330087
	0
	0.14399
	0
	0.215697
	0.262712
	0.0951699
	0
	0
	0.00497208

## Sheet: extended data fig.4e
DMSO	5µM BTT-3033
0.845146	0
2.83971	0.314174
0.0902959	0
0	0
0.402015	1.19625
0.281841	0
1.83192	0.144947
3.8118	0
0.364018	0
1.32625	0
2.08327	0
1.03223	0
0	0
0	0
5.84256	0
0	0
2.88499	0
0	0.339044
0	0
0	0
0.135196	0
0	0
0.0939363	0
0.303068	0
1.34831	0
0	1.21799
0	1.24493
4.36017	0
0.162155	0
0.210544	0.028919
0	0.410262
4.65441	0
0.879836	0.505843
0	0.321905
0	0
0	0
0.192382	0
4.25748	0
0.897736	0.934764
0	0
0	0
1.72957	0
3.4345	0.215083
0	0
0.198911	0
0.638215	0
0.0989553	0
0	0
2.34493	0.246829
0.852699	0.257327
3.77933	1.46742
0.0564766	3.18451
0	0
0	0.284931
0	0.660691
0.15243	0
0.395728	1.23885
0	3.55767
0.541967	0
0.829979	0
0	0
5.35683	6.16461
0	0.14044
0	0
0	1.09454
1.3528	0
0.366336	0
0.899434	0
0.922971	0
0	0.245801
2.25052	3.8223
0	0.975702
9.39358	0
1.71002	0
0	0
0	0.0479727
0	0
3.27183	0
2.92899	1.84003
0.809638	0
0.617727	0.228259
0.81395	0.53417
0.0768786	22.9128
1.69667	6.92646
0	0
0.598809	0.111542
0.923022	1.75242
0	4.58145
0.273363	0
0.775667	0.264822
0	0
0.657334	1.13636
1.11869	0.345729
	0.644278
	1.99745
	0.89264
	0
	0
	2.22119
	0
	0.0332481
	0
	0
	0
	0
	0
	0
	0
	0
	0
	0
	0.0102839
	0
	0
	0
	0
	0
	0
	0
	0.0254507
	0
	0
	0
	0.140028
	0
	0
	0
	0.290347
	0
	0
	0
	0
	0
	0
	0
	0
	0.0216045
	0.40658
	0
	0
	0
	0
	0
	0
	0
	0
	0
	0
	0.25634
	0
	0
	0
	0
	0
	0
	0
	0
	0
	0
	0
	0.0313507
	0
	0
	0
	0
	0
	0
	0
	0
	0
	0
	0
	0
	0.222025
	0
	0
	0
	0
	1.13223
	0
	0
	3.33882
	0
	0
	0
0.501054	0
0.926139	0
1.12595	1.28855
0.876004	0.037034
0.239382	0.0464367
0.35053	0
2.23467	0
2.38516	1.08946
2.47435	0
0.771908	0
4.11962	0
1.79681	0.467514
0.484736	0.185528
0.743792	0
2.15914	0
0.497974	0
0.579123	0.0981284
0.518253	0
0.374187	0.294955
2.5288	0.00601768
0.979891	0.0139031
1.94183	0.175113
0.864575	0
1.38793	0.519111
2.113	0.245454
1.55014	0.203694
0.791416	0
0.663914	0
1.16734	0
1.13813	0.211693
4.10281	0.263418
1.71853	0
0.22652	0
1.78101	0.0292823
0.343226	0
0.732926	0
2.10228	0.0201536
0.121539	1.05292
1.96349	0.169475
0.286411	0
2.04427	0.055661
0.58366	0
0.420604	0
1.64948	1.88595
0.180578	0
0.0835985	0
0	0
0.448862	0
0.353632	0
0.645454	1.06441
3.45984	0
0.119838	0.0774548
1.05392	0
1.22818	0.495257
2.69627	0.0502498
2.43863	0
1.05098	0
0.0230228	0.208907
0.674178	0
0.0317301	0
0.990561	0
1.82186	0
1.18981	0
0.0462676	0
0.846284	0
2.59882	0
0.895126	0
2.59029	0
1.56099	0
1.34615	0
0.306416	0
1.44065	0
0.642859	0
0.504643	0
0.780638	0
3.02198	0
1.18803	0
0.306002	0
2.33851	0
1.33025	0.290298
0.91209	0
2.61167	0.215355
0.419969	0
0.751413	0
3.23664	0
0.632181	0
1.00766	0.0861288
1.29371	0
0.974337	1.04064
2.02501	0
3.11303	0
0.680842	0.208205
0.95675	0.0107306
0.896928	0
0.914834	0
0.647862	0
0.846891	0
1.27877	0
1.62538	0
0.410357	0
0.582435	0.0838617
0.376301	0
2.3901	0
2.23503	0
0.146877	0
1.28775	0.143728
1.77431	0
0.335775	0
1.25448	0
3.76202	0
0.751015	0
0.480159	0.126283
0.594065	0
0.855547	0
0.433661	0
0.513288	0
3.37218	0
1.43969	0
0.0524822	0
0.45672	0
0.362635	0
0.421097	0
0.21197	0
1.16308	0
0.902105	0
0.724333	0
0.0304528	0
0.00587177	0.0380126
0.867795	0
0.174139	0
0.553713	0
0	0
0.0440403	0
0.100904	0
0	0
0.0615033	0
0.627956	0
0.132662	0
0.429798	0
0.595952	0
0.384279	0
0.413392	0
0.988868	0.140002
1.16572	0
0.773205	0
0.95942	0
0.745732	0
2.32132	0
0.249987	0
0.485558	0
1.06329	0
0.460242	0
0.389379	0.072594
0.66633	0.0435387
1.49826	0
2.03854	0
1.35703	0
2.83883	1.05089
0.54014	0
0.677214	0.0155619
0.040168	0
0.493118	0
0.500536	0
1.82174	0
0.0342287	0
1.54705	0
0	0
0.0159462	0
0.0822264	0.0217902
1.18931	0.385061
0.353847	0.194002
1.91196	0
0.557467	0
0.984442	0
0.291606	0.675335
0	0.914443
0.0794519	0.310473
0	0.2779
0.138312	0.21333
1.1921	0.423284
0	0
1.39671	0
1.50923	0
1.68304	0.097441
0.191443	0.096523
0.971011	0.0366765
2.72173	0
0.713054	0
1.07846	0
0.563123	0
0	0
0.0732482	0
0.680348	0
0.0486919	0
0.307382	0
0.221329	0
0.866074	0
1.79568	0.150555
0.482921	0.226442
1.04078	0
2.18944	0
2.50968	0
2.05906	0
2.13604	0
0.965733	0.116653
0.694373	0
0.350285	0.15039
0.61579	0
0.191729	0
0.44457	0
0.339464	0
0.932897	0
0.63353	0
2.73215	0
3.42863	0
2.41622	0
0.00534589	0
1.21878	0
0.566729	0
0.301342	0
1.5828	0.0695056
1.1527	0
1.35769	0
1.0911	0.139529
0.132804	0
0.754811	0
0.433086	0
1.73133	0.241576
0.104716	0.0678027
2.74795	0.0238487
0.629126	0.198975
0.731798	0
0.726488	0
0.16721	0
0.0570108	0
1.52577	0
0.245485	0.0863167
0.591517	0.275992
0.253555	0
0.331584	0.0122924
0.995828	0
0.0504025	0
1.19982	0
0.741607	0
	0.0196445
	0.0807004
	0.264878
	0
	0.518937
	0
	0
	0
	0.118973
	0
	0
	0
	0
	0
	0
	0
	0.0658766
	0
	0.240543
	0.0722093
	0
	0.0172384
	0
	0
	0
	0
	0
	0
	0
	0
	0
	0.494685
	0
	0.0188633
	0
	0
	0
	0
	0.675909
	0.0297638
	0
	0
	0
	0
	0
	0.0112336
	0.143517
	0
	0.0161529
	0.1584
	0
	0
	0.0617351
	0.103197
	0.0116637
	0
	0
	0.0291398
	0.37356
	0.166435
	0
	0
	0
	0.400392
	0
	0
	0.032735
	0.00617348
	1.97088
	0
	0.100078
	0
	0.131704
	0.202646
	0.0249257
	1.8183
	0
	0.723646
	0.0549643
	0.038092
	0
	0.725378
	0.722504
	0.137547
	0.140268
	1.43721
	0.56779
	0
	2.64798
	0.123807
	0.379989
	0
	0.0241735
	0.256
	0
	0.156343
	0.325371
	1.23212
	0.213285
	0
	0.920064
	0.215974
	0
	0
	0.230288
0.302934	0.100973
0.0339935	0
1.32771	0.467869
0.890277	0.0512304
0.96582	0.192537
0.897585	0.0367295
0.661878	0
0.551776	0.0174608
0.592189	0
1.51146	0.0189189
0.900164	0.0261621
0.538028	0
0.523017	0
1.15638	0
0.255188	0
1.38599	0
0.601608	0
0.623807	0
0.312802	0
0.58895	0
0.0904866	0
0.429379	0
0.816013	0
0.840666	0
1.25654	0
1.37331	0.0149804
0.379094	0
0.336331	0
1.21802	0
0.841385	0
2.27084	0
0.401572	0
0.184643	0
0.646904	0
0.848777	0
0.328909	0.00573168
0.402417	0
0.966782	0
0.462498	0
0.840109	0
0.207895	0
0.123152	0.0227138
0.495543	0
1.36783	0.0119369
0.55761	0
0.227829	0
0.548006	0
0.468244	0
0.572542	0
0.368087	0
1.15225	0
2.00717	0
0.102471	0
0.109345	0
0.905838	0
0.646573	0
0.164197	0.00146193
0.258666	0
1.6528	0
1.03941	0
0.9395	0
0.845378	0
1.9808	0
1.34594	0
0.799957	0
0.287785	0
0.354591	0.00144338
0.269206	0
0.73289	0
0.228839	0
0.537851	0
1.11262	0
1.09771	0
0.602646	0
1.39629	0
0.448845	0
0.610064	0
1.0502	0
0.444251	0
0.656575	0
1.61734	0
1.71263	0.0166426
1.44106	0.0221514
0.934659	0.0433449
1.20486	0
0.921535	0
0.931639	0
2.1617	0.0113631
1.59756	0
1.80685	0.0453082
1.59623	0.0755258
1.30715	0
1.09852	0
2.41232	0.072439
1.40072	0.0972414
0.0120459	0.00351266
0.708611	0
1.03489	0
1.17516	0
1.72218	0.0146252
1.71367	0
0.405779	0
1.48836	0
1.3666	0.0715361
0.954458	0
1.18467	0.0252477
2.6274	0.0101825
1.34924	0
1.00611	0.0275865
0.471752	0.0179973
1.32468	0.0207536
1.52989	0.0113418
2.9225	0.0320146
1.60158
2.36669
0.964393
0.899559
2.10118
2.80057
1.56957
2.72223
1.35999
1.19364
1.14567
1.03258
1.26118
1.29932
0.730349
0.256966
2.12806
1.27689
1.76126
1.11192

## Sheet: extended data fig.4f
DMSO	10µM BTT-3033
0.125405	4.39625
1.93962	0.166862
0.759673	0.839709
3.22995	0.0778401
1.21481	0.494781
0.308151	0.797113
0.359809	0.71703
0.533127	0.356379
0.559665	0.30255
0.431653	0.359229
0.282183	0.10295
1.55438	0.050598
0.873518	1.35585
0.961197	3.4285
0.344282	0.337347
0.40964	0.0691456
0.0331613	0.659593
2.43844	6.2133
0.113021	0.260267
0.489242	1.70861
1.04079	0.47307
0.010907	0
0.415671	0.681552
0.0640571	4.8734
0.160898	0
0.210658	0.00865213
1.29242	0
0.175004	0
0.451271	0.0886659
0	0.207466
0.00680316	0
0.291614	0.00474846
0.0787276	0
0.297104	0.0192439
0.108293	0
0.073583	0.00756886
0.15372	0
4.61458	0
2.7729	0
0.0654685	0
0	0
0.451381	0.104533
0	0
0.414126	0.00522572
0.338161	0
1.80483	0
2.08338	0.0183922
0.549578	0
0.44498	0
5.04454	0
0.293938	0
0.27017	0
0.228798	0
0.331573	0
3.28262	0
3.57996	0
0.201016	0
0.789158	0
1.23303	0
2.82735	0
0.981751	0.930754
0.572529	0
0.173393	0.0533949
1.4293	0
2.33483	0
0.709212	0.255233
0.986085	0
3.15999	0
11.8261	0
0.600054	0
0.0545738	0
0.201566	0
1.73915	0
4.02935	0.0292742
0	0.28229
0.0587889	0.0714886
6.17273	0.0875988
0.291375	0.0280212
2.93277	0.249537
0.252625	0
0.11168	0.0100024
0.893971	0
2.43592	0.035637
1.04491	0
0	0
0.131853	0.091092
0.603668	0.10271
0.695001	0
1.13582	0.0964601
0.772927	0
0.785965	0.155747
1.2389	0
2.10903	0.0546434
0.652061	0
0.453291	0
0.568696	0
0.253427	0
2.84875	0
0.6508	0.0431532
1.78409	0.0107559
0.499204	0
1.09149	0.0232869
2.22008	0
0.75499	0.057136
0.166565	0
2.00579	0.00665496
0.0249962	0.119975
3.41711	0
0.80105	0
0.991022	0
2.60606	0.109042
0.859838	0
0.17317	0.102297
0	0.0685555
0.0700659	0.0256194
1.26234	0.111704
0.66074	0
0.132157	0.0243434
2.07881	0
0.248337	0
0.00712958	0
0.664815	0.114206
0.901723	0
1.51047	0
0.0942676	0
1.29155	0
0.286442	0
0.953858	0
0.87293	0
0	0.0129189
0.325509	0
0.461959	0
0.0164775	0
1.08424	0.0655124
1.65718	0.268805
1.05102
0.510178
1.13694
0.479612
1.03151
0.030773
0.0506424
0.335368
0.210538
0.0115606
1.20923
0.245218
0.326306
0.0744717
1.10535
0.0736034
3.00872
0.696367
0.239528
0.816654
1.09362
1.58776
0.249815
2.14195
0.412682	0.0145889
0.344867	0
1.20608	0
0.689646	0
0.698022	0
0.278458	0
0.910844	0
0.258338	0
0.864165	0
0.983691	0.00374348
1.11902	0
1.13989	0
0.0335495	0
0.783317	0
0.0935813	0
0.936918	0
0.0759452	0
0	0
0.290987	0
0.116291	0
0.0758189	0
0.0832057	0
0.058157	0
0.704289	0
0.506551	0
0	0
0.724326	0
0.749309	0
0.619707	0
0.833084	0.0653375
0.401041	0
0.304812	0.00613169
0.699123	0
0.610489	0
0.295915	0.0200876
0.577173	0.00951599
0.338763	0
0.979508	0
0.874101	2.04566
0.452923	0.0494702
0	0
0	0
1.71472	0.0542047
0.046085	0.67393
1.06092	0.161023
0.221118	0.157461
0.298053	0.227549
0.331702	0.30351
0.501233	0
1.22003	0.315833
2.25957	1.50739
1.53059	0
0.334248	0.557525
0.368837	0
1.3267	0.355649
1.46135	0
0.570255	0
0.202713	0.0354049
0.781793	0
0.362342	0
1.06251	0.137169
1.81956	0.0683565
0.0190291	0.822805
1.75513	0
0	0
0.550756	0.0544987
0.587327	0
0.543078	0
0.326028	0
0	0.0470617
0	0.00778205
0.497916	0.0323804
0.629635	0.00964372
0.900601	0
0.0309052	0
0.230852	0
0.603917	0.0220447
0.925741	0
0.255461	0.00404962
0.487268	0
0.258534	0
0.67982	0
1.16656	0.0031202
0.794525	0
0.611752	0.00674017
1.25938	0
0.99752	0.110212
0.669975	0.0259431
0.532356	0.00872775
0.232736	0
1.21267	0.0546111
0.465576	0
0	0
0.454152	0
2.78565	0
2.43543	0
2.28684	0.0928725
1.0992	0
0.441684	0
1.5099	0
3.038	0
1.87125	0
2.36494	0
3.31472	0
3.56216	0
1.57583	0
0.950418	0
1.75962	0
0.657625	0
0.775235	0
1.03989	0.0325213
0.348364	0
2.45009	0
1.01866	0
2.66641	0
0.58321	0.00418525
0.20548	0.0130736
1.85221	0
1.74974	0
2.14034	0
2.00054	0
1.06296	0
0.978624	0
2.13644	0
2.03083	0
0.553108	0
1.56313	0
0.949224	0
1.21574	0
0.673739	0
1.85117	0
1.43007	0
0.94272	0.0242449
0.280411	0
3.08461	0
0.513494	0
0.354772	0
0.0573761	0
1.48176	0
1.62467	0
0.395592	0
0	0
1.77536	0
3.41667	0
1.46337	0
0.48099	0
0.604016	0
0.584241	0
1.57915	0
0.149028	0
1.05164	0
0.0736574	0
0.381451	0.00856695
1.70239	0
1.88568	0
0.712745	0
2.28484	0
1.06772	0
1.27711	0
1.84376	0.00273016
1.02573	0
2.61518	0
0.68704	0
1.2782	0
0.39483	0
2.33243	0
0.522723	0
0.384734	0
0.557379	0
2.02232	0
0.321025	0.0171734
0.0666444	0
0.567375	0
0.143147	0
1.04873	0
0.246543	0
0.269592	0
0.832256	0
0.774966	0
0.521891	0
0.952274	0
0.511127	0.0101618
2.70442	0
2.91954	0
0.0555475	0
1.43054	0
1.76562	0
1.03988	0
0.435834	0
2.02204	0
2.03614	0
2.52355	0
1.41224	0
0.236605	0
5.12051	0
2.1914	0
0.358978	0
1.23047	0
0.908917	0
2.03899	0
2.30102	0
3.43881	0
0.84794	0
2.5677	0
0.696661	0
0.797728	0
1.15312	0
0.100337	0
3.09468	0
0.565249	0.050159
2.06279	0
1.84081	0
1.75725	0
0.55761	0.0125612
0.450777	0
3.45387	0
1.21456	0
2.1939	0.0336188
2.50738	0
0.76405	0
0.456309	0
0.564657	0
0.926536	0
0.361674	0
0.637906	0
0.870501	0
1.0572	0
0.636667	0
1.57965	0
1.39295	0
0.60512	0.00627361
3.6606	0
1.60668	0
2.62478	0
1.48496	0
0.716287	0
0.851343	0
1.31037	0
1.56219	0
0.242654	0
1.39883	0
0.554379	0
0	0
0.676374	0
1.8461	0
0.0785696	0
0	0
1.44566	0
0.661607	0
0.397082	0.0187845
0	0
0.213638	0
0.174794	0.0667492
0.290472	0
1.01124	0
2.11416	0
0.636433	0
0.778175	0
0.538029	0
0.67283	0
0.80861	0.00892969
0.026179	0
0	0
1.21929	0
0.21261	0
0	0
0	0
0.99447
0.936152
0.645492
1.44123
1.53613
1.15166
0.884259
0.286275
0.0708228
1.20943	0.00489693
0.640569	0
1.47045	0.0124254
0.143761	0
0.655512	0
0.0503796	0
0.460113	0
0.897949	0
0.643726	0
1.14313	0
0.143619	0
1.31819	0
0.736514	0
0.698857	0
0.0288826	0
0.74803	0
0.163154	0
1.82487	0
0.801084	0
0.530185	0
0.642447	0
0.137406	0
0.806577	0
0.924232	0
0.601108	0
0.69292	0
2.27626	0
4.05633	0
0.457708	0.0235893
0.388772	0.0116363
0.730607	0.00286353
3.48078	0.00972997
1.47837	0
1.88829	0
1.40893	0.00669483
1.27083	0.0214079
0.753787	0
0.295784	0
2.23528	0.0102328
2.54767	0
1.73001	0
1.29963	0
1.01263	0.143309
0.526632	0
0.36265	0.00305578
0.422519	0.00996914
0.703358	0.0226295
0.307061	0
0.316983	0
0.603131	0.00211935
1.71318	0
1.08616	0
0.324762	0
0.34245	0
0.226787	0
0	0.00358989
0.655858	0.0766365
0.502209	0.026822
1.15986	0
4.0066	0.03639
0.854831	0.0387504
0.85978	0
0.858897	0.0045998
0.729105	0
0.814695	0.00335175
0	0.064131
1.00033	0.0772312
0.419312	0.0163715
1.21308	0
0.69268	0
0.544565	0.00193962
0.836742	0.090134
0.478689	0
1.7586	0
0.265195	0.0448682
0.623242	0
1.03307	0
0.570315	0
0.999515	0
0.565259	0.00348589
0.80863	0
0.510574	0
0.407686	0
0.171351	0.0184628
0.222338	0
1.39352	0
0.342233	0.150177
0.281219	0
0.736991	0
1.44679	0.124472
1.12248	0
1.93429	0.00308124
0.687492	0
0.279168	0
0.0500989	0.00902998
0.354576	0.00404395
1.36613	0
2.18188	0
1.61726	0
1.52178	0
0.732011	0.0172466
0.555101	0.0160559
2.12841	0
1.02331	0.278984
2.03759	0.120574
0.332528	0.00053858
1.76233	0
1.67635	0
2.11487	0.00989477
0.711071	0.0383519
1.49956	0.0244564
2.36411	0.0050569
3.07712	0
1.2649	0.0334223
1.96254	0.0091375
0.776851	0.083553
1.42335	0
1.42961	0
2.69104	0
2.00913	0.0914553
0.742544	0.00381499
1.51553
0.880732
5.78363
1.55692
1.89536
1.5333
0.914052
1.32537
0.660593
0.558455
0.398211
0.17054
0.0457402
1.0844
0.431253
0.425856
0.27575
0.348064
0.300146
1.24844
1.46697
0.320004
0.869498
0
0.532297
0.718538
0.555603
0.529377
1.34166
1.34279
0.929815
2.01759
1.55558
0.276611
0.827342
0.80905
1.44554
1.5226
0.453901
3.1092
1.11231
1.39878
0.674764
0.948978
0.386085
0.89712
0.288008
0.074176
1.40127
0.272196
0.341165
0.600949
0.0742059

## Sheet: extended data fig.4g
siNT	siITGA2
1	0.0795848
1	0.0940645
1	0.153936
1	0.160685
