# Supplementary material for: Novel kinase regulators of extracellular matrix internalisation identified by high-content screening modulate invasive carcinoma cell migration
Source: PLoS Biol. 2024 Dec 12;22(12):e3002930. doi: 10.1371/journal.pbio.3002930 (PMC11637276; doi:10.1371/journal.pbio.3002930)
Supplement: S12 Data — The biological replicates are colour coded. (XLSX) [file pbio.3002930.s034.xlsx]

## Sheet: extended data fig.5b
	R1						R2						R3						R1						R2						R3						R1						R2						R3
DMSO	1.14082	1.10857	0.750609				0.882658	1.15031	0.967032				1.16716	0.766805	1.06604				1.01945	0.961913	1.01864				0.99297	0.987386	1.01964				1.07111	0.957726	0.971163				1.24048	0.826579	0.932944				0.962525	1.03228	1.0052	1.07386	1.06461	0.861531	1.05826
2μM	1.0118	0.683035	0.455601				1.00884	1.25553	0.709609				1.08063	1.25352	1.19672				0.969643	0.854885	0.941229				1.03508	0.969966	0.811462				1.06797	1.17246	1.09269				0.966306	0.978506	0.752343				0.930221	1.02686	0.89958	0.456732	0.752971	0.623245	0.80839
10μM	0.448905	0.534005	0.518621				0.708305	0.917061	0.635706				0.931286	0.950798	0.849385				0.902734	0.787457	0.728185				0.600254	0.675184	0.545196				0.841127	0.809855	0.766235				0.617717	0.690118	0.567159				0.747776	0.703802	0.633933	0.625922	0.661992	0.668884	0.775046
50μM	0.227737	0.406661	0.174495				0.282979	0.453309	0.381083				0.420731	0.471711	0.483405				0.5877	0.553995	0.313662				0.3178	0.359519	0.309505				0.518609	0.520258	0.371917				0.26634	0.326795	0.255836				0.2595	0.434032	0.258104	0.321311	0.423166	0.348131	0.359789
2μM	0.856331	0.763587	0.979204				1.00456	1.18455	0.648152				1.19191	1.28942	1.13181				1.04323	0.969963	0.919205				1.02298	1.01551	1.12987				1.09053	1.02715	1.03141				1.02443	1.50612	1.12327				0.930923	0.911697	0.890235	0.96829	0.808889	1.27705	1.0872
10μM	0.379411	0.368574	0.295297				0.257897	0.632126	0.246993				0.557168	0.553332	0.257387				0.660832	0.540529	0.440396				0.282199	0.339055	0.26531				0.574186	0.556976	0.428642				0.557536	0.402351	0.584413				0.453786	0.509731	0.454022	0.19439	0.282232	0.286785	0.410222
50μM	0.0332662	0.15692	0.0729766				0.29876	0.514656	0.302685				0.0673193	0.0399233	0.0703097				0.170289	0.127554	0.10886				0.215722	0.184041	0.24151				0.298786	0.326365	0.306247				0.0266407	0.0115097	0.00829502							0.126297	0.105652	0.225803	0.162874
2μM	1.0799	1.06284	0.971361				1.1157	1.12507	0.994638				0.71002	0.849701	1.04598				0.888197	0.760854	0.947966				1.07635	0.980823	0.983154				0.828832	0.897644	0.960136				1.11341	0.972914	0.946533				0.97815	1.00315	0.876403	1.00577	0.917477	0.901126	0.96669
10μM	0.872231	0.361381	0.905144				1.00124	1.09048	0.892842				1.21387	0.930241	1.13241				0.95789	0.606714	0.78868				0.979758	0.994849	0.898659				0.973179	0.892699	0.892329				0.824081	0.958267	0.926259				0.959076	0.860915	0.912874	0.954423	0.946233	1.26941	0.985315
50μM	0.292162	0.296586	0.210432				0.558178	0.787102	0.543804				0.467247	0.57544	0.465627				0.323777	0.26585	0.312641				0.344397	0.343784	0.328754				0.781683	0.638848	0.706284				0.430449	0.473695	0.339407				0.573859	0.58062	0.472605	0.566384	0.499016	0.596051	0.456843
2μM	0.806185	0.904678	1.10213				1.1043	1.25711	1.03838				0.893098	0.950093	1.12364				1.05716	0.978709	0.967463				1.00195	1.07148	0.970324				0.94565	0.933462	1.04159				0.862723	0.933051	1.12884				0.755947	0.90861	0.709214	1.0612	0.998185	1.2172	1.04758
10μM	0.778557	0.980173	1.0571				1.20404	1.33758	1.1827				1.04073	0.730012	0.942092				0.676704	0.863334					1.00983	0.915217	0.880992				1.0002	0.947933	0.99178				1.02482	0.910809	0.921494				0.928867	0.940304	0.803647	1.55516	0.999608	1.46939	0.896789
50μM	0.499114	0.59042	0.666229				1.03934	1.0143	1.00068				0.792308	0.523211	0.503416				0.732118	0.576147	0.75743				0.707978	0.770295	0.569917				0.849963	0.740166	0.780698				0.8452	0.752384	0.778194				0.828301	0.848554	0.894246	1.07501	1.17379	1.0108	0.61237
[truncated: 2 more columns]

## Sheet: extended data fig.5c
DMSO	10μM SB202190	50μM SB202190
0.534286	0	0
0	1.92694	0.00744238
1.66108	0	0
0.0832347	0	0
6.55314	0	0
0	0	0
0.0142696	0	0
0.149067	0	0
2.01981	0	0
1.09949	0	0
0.846455	0	0
0.299544	0.289378	0
0	0	0
2.94323	0	0
0.838639	0.129312	0
1.04699	0	0.691829
0.658566	0	0
0	0	0.00714346
1.04044	0	0
0.442183	0	0
0.0277007	4.19329	0
7.45694	0	0
4.34095	0	0
0.444171	0	0
0	0	0
0	0	0
0	0	0
4.56872	0	0
0	0	0
0.567915	0	0
9.43313	0	0
0	0	0
0	0	0
0	0.599329	0
0.196068	0	0
4.3905	0.02584	0
0	0	0
0	0	0
0.201553	0	0
0.530633	0	0
1.61943	0	0
0.421656	0	0
0	0	0
0.554927	0	0
0	0	0
0	0	0
0.0368468	0	0
2.64048	0	0
0	0	0
1.02229	0	0
0	0	0
0.316639	0	0
0	0.0810827	0
0.167641	0	0
1.30988	0	0
0.324847	0.335985	0
0.0336541	0.656768	0
0	0	0
0.166187	0	0
0.223695	0.411279	0
5.34903	0	0
1.57821	0	0
2.99856	0	0
0	0	0
0.305297	0	0
0.770961	0	0
0.113606	0	0
0	0.0776013	0
0	4.5867	0
2.52937	0.289624	0
0.250331	0	0
0	0	0
1.64615	0	0
0	0	0
4.97627	0	0
1.31551	0.0637861	0
0.665611	0.52159	0
7.83958	0.165057	0
0	3.01956	0
0.0342459	0	0
0.605188	0	0
2.14754	0	0
0.0248519	0	0
0	0	0
1.44586	0	0
0.0962263	0	1.13587
7.25001	0	0
0	0	2.70591
0	0	0
0	0	0
0	0.00885453	0
0.371683	0	0
0.263843	0	0
0	0	0
0	0	0
0.0711498	0	0
0	0	0
0.0190965	0.266926	0
0.244337	0	0
3.29545	0	0
0	0	0
0.124034	0	0
0	0	0
0	0	0
0	0	0
0.013211	0	0
0.602689	0.406795	0
0.615906	0.80678	0
0.727975	0	0
0	0	0
0.0252054	0	0
0	0	0
0.144563	0	0
0.233247	0	0
0.178419	0	0
0.0118431	0	0
0	0	0
0.156786	0.0211948	0
0	0	0
0.675046	0	0
0	0	0
0.345465	1.68713	0
1.04167	1.08207	0
0		0
0.253971		0
0.371789		0
0		0
5.56412		0
9.79484		0
0		0
3.48366		0
0
1.07376
0.263895
0.714972
2.14809
0.445866	0	0
0.0984993	0.222234	0
0	0.249652	0
0	0.336474	0.140422
0	0.0121719	0
2.77632	0.295498	0
0.432938	0.202861	0
3.12951	0.457432	0
0	0	0
0.0843624	3.94556	0
0	5.40226	0
5.2617	0	0
0.905878	0	0
0.59512	0	0
0	2.3327	0
0	1.09137	0
0.257279	0.987064	0
0	0.0234679	0
0.0295969	0.200421	0
0.619613	0.0112065	0
3.29857	0	0
0.415932	0.708576	0
0.0875106	1.53979	0
0.68849	0.108302	0
0	0.0471574	0
0	0	0
0	0	0
0	1.82095	0
0.182428	0.541473	0
0.967581	0.674658	0
0	0.717207	0
3.57805	7.73495	0
1.53303	0.117287	0
0.837679	0.590944	0
0.0169381	0	0
1.04349	0	0
3.63698	0	0
1.2221	0.333509	0
0	2.86813	0
0	0.313518	0
0	0.506878	0
2.56268	0.177767	0
0.19903	1.77862	0
9.14855	0.275454	0
0.54721	0.548527	0
2.0494	0.041921	0
0.146299	3.07391	0
0.144623	1.76216	0
0	0.107066	0
0	0.0206383	0
1.80854	0	0
0.105946	0.943844	0
0	0.577308	0
1.63434	0	0
0	0	0
0.101927	0.14983	0
0.0590562	0.84401	0
0.483496	0.010935	0
0.702783	0.722698	0
0	0	0
5.03598	2.20676	0
5.9407	0	0
0.0336043	0.0325542	0
0	0	0.414295
0	0	0
1.97448	0	0
0.657068	1.00868	0
8.42613	0	0
0	0.153636	0
1.58748	0.829229	0
0	0	0
1.49767	0	0
0.668464	0	0
0.839773	0.204736	0
1.34966	0.48817	0
0.0313037	0	0
2.99764	0	0
0.680708	0	0
3.47407	1.73705	0
2.09908	0	0
6.98581	0	0
0.384395	0	0
0.757408	0	0
0.212841	0	2.96476
0.834233	2.82276	0
0.229587	0	0
0.191029	0	0
0	0	0
8.51706	0	0
0.968486	0	0
3.34803	0	0
1.0691	0	0
1.78178	0	0
0.393575	0	0
2.55811	0	0
4.39166	0.154976	0
1.06186	1.54719	0.603021
0	1.7992	0.237911
0	0	0
2.53092	0	0
2.6301	0	0
0.0493631	0	0
0.0810392	0	0
4.08315	0.975512	0
0.872194	1.32908	0
1.9613	0	0
0.291951	0	0
3.10631	0	0
4.03443	0.0858583	0
1.19907	0	0
3.51363	0	0
0.354369	0	0
0.286078	0	0
0.042201	0	0
0.0788626	0.758799	0
0	0.0216414	0
0.123008	0.540578	0
2.53322	0	0
1.50884	0	0
5.00339	0	0
0.248499	0.17217	0
0.0307199	0	0
3.1452	0	0
0.208108	0	0
2.8112	0	0
0.0420146	0	0
0.547955	1.21812	0
0	0	0
0.0615762	0	0
1.21883	0	0
0.333038	0.633436	0
0.38136	0	0
0.603513	0	0
0.130577	0	0
2.79732	0.341118	0.967944
1.56207	0.145029	0
0.35825	0	0
0.0309529	0	0
0	0.0771829	0
2.39894	0	0
0.446002	0	0
0	0	0
0.523367	0	0
0	0	0
0.246995	0.856804	0
0	0	0
0.0682507	0	0
4.31858	0	0
0	0	0
0.0251249	0.130614	0
2.05314	0	0
0.219832	0.0466175	0
5.62886	0	0
4.06352	0	0
0	0	0
0.34719	0	0
0.1167	0	0
0.477242	0	0
0.557358	2.24331	0
0	0	0
1.21746	1.62604	0
1.67946	0	0
0	0.0867996	0
0	0.388444	0
1.56321	0.211952	0
0	0	0
0.469751	0	0
0.227955	0.480509	0
0.382526	0	0
3.82194	0	0
0	0	0
0	0	0.320985
0.352	0	0
0	0.413564	0
0.378518	3.20847	0
0	0	0
0.321668	0	0
0	0	0
0	0	0
0	0	0
0.879602	0	0
0.0729119	0	0
0	0	0
0.856409	0	0
0	0.0118563	0
0.0675993	0	0
0.949337	0	0
1.48571	0	0
0.0952498	0	0
0.67444	0	0
0	0	0.80202
0.447085	0	0.216915
0	0.122325	0
0.746392	0	0
0.36355	0	0
0	1.29693	0
0	0.0135636	0
0.537701	0.0814538	0
0.324523	0	0
0	0	0
3.35371	0	0
1.01318	0.427463	0
0.663826	0	0
0.0304567	0	0
0.420909	0	0
0.581673	0	0.11852
0	0	0
0	0	0
0.244887	2.15857	0.27681
0	0	0
0	0	0
0	0.307029	0
1.14823	0	0
0.0218338	0	0
0.0814107	0	0
0.515892	0	0
0.151301	0	0
0.0514216	0	0
0.0803967	0	0
0	0	0
0.152385	0	0
0	0.485533	0
0.0296128	0	0
0.143564	0	0
4.07534	0	0
0.236496	0	0
4.36669	0	0
0.617961	1.72602	0
0	0.56117
	0
0.201776	0	0
5.06502	0.0183569	0
1.83684	0.0618384	0
0.215256	0.269136	0
3.6662	0.767194	0
0.101871	0	0
0.462251	0	0
0	0.227118	0
0	2.90071	0
0	0	0
0.0196342	0	0
0.0597252	0	0
0	0.927534	0
0.237154	0	0
0.31443	3.7281	0
0	0	0
0.367839	0	0
0	0	0
3.6617	0	0
0	0	0.034894
0	0.130073	0
0.894155	0	0
0.800335	0.0151517	0
1.59377	0	0
0	0	0
0.826871	0	0.0213928
0	0	0
0	0	0
0	0	0
0.194114	0	0
0	0	0
1.99844	0	0
1.70308	0	0
2.38301	0	0
6.37839	0	0
0	0	0
0	0	0
5.09089	0	0
6.08661	0	0
0	0	0
1.30416	0	0
0	0	0
0	0	0
0.0164448	0	0
0	0.495984	0
0	10.1925	0
0.112212	0.33031	0
4.6054	0	0
0	0	0
0	0	0.0437112
0	0	0
1.04706	10.0824	0
0	0	0
0	0	0
0.0296075	0	0
0.254172	0	0
2.50336	0	0
0.296007	0	0
0	0	0
0.292183	0	0
0	0	0
0	0	0
0.703058	0	0
3.42819	0	0
0.799164	0.163262	0
9.61609	0	0
4.481	0	0
0	0	0
0	0	0
1.03577	0	0
2.59492	0	0
0	0	0
0	0	0
0	0	0.740995
0	0	0
0.0105364	0.0937294	0
0	0	0
4.6561	5.92985	0
0	0	0
0	0	0
0	0	0
0	0	0.0135938
0	0	0
0.0895339	0	0
0.388523	0.809495	0
0.160126	0	0
0.469022	0	0
0.0780165	0	0
0.469112	0	0
5.16077	0	0
0	0	0.0522635
0	0.759789	0
0.112035	0	0.0631427
1.24456	0	0
6.15304	0	0
0.578021	0	0.0438423
2.28001	0	0
0	0	0
0.192515	0	0
0.299208	0	0
0	0	0
0.305558	0	0
0.407116	0	0
21.9288	0	0
0.107467	0	0.118776
0	0	0.135439
0	0	0
0	0	0
0	0	0
2.02246	0.110329	0
0.811336	0	0
3.13673	0	0
1.40837	0	0
0	0.0888359	0
0	0	0
0.57721	0	0
0	0	0
0	0	0
0.304022	0	0
0	0	0
0	0.0400246	1.33784
0	1.36118	0
0	0	1.70127
0	2.87242	0
0	0	0
0	0	0
0.116688	0	0
0	0	0
0	0	0
0	1.62902	0.0114403
11.5998	0	0
0.570386	0	0
0	0	0
0	0.399616	0
0	0	0
0	0	0
0	0.175616	0
1.03969	0	0
0.932897	0	0
0.278143	0	0
1.30686	0
0	0
0	0
0.527179	0
0	7.31256
0	0
0	0
	0
	0
	0.056928
	0
	0
	0
	0.908462
	0
	0
	0
	0
	0
	0

## Sheet: extended data fig.5d
DMSO	10µM SB202190	50µM SB202190
0.490921	0.244329	0.416841
0.0449022	0	0.0416705
0.333336	0.0509912	0.141496
2.8048	0	0.397609
1.81182	0.148233	0.0888151
1.46844	0.0383249	0.0571055
1.98219	0.0388965	0
5.66143	0.0788231	0
1.36168	0.0690738	0
2.79177	0.210122	0
0.852755	0.855985	0.18241
0.158352	0.0400589	0.022724
0.369991	0.17342	0
2.08138	0	0
2.97598	0.0506736	0.0757747
0.508288	0.0040064	0
1.34722	0.133989	3.06455
0.0603729	0.386884	0
0.234213	0.106062	0.246773
0.849613	0.0637731	0
0.46642	0.1794	0
0.238873	0.0681642	0.0286727
0.196275	0	0
0.0810834	0	0
0.0145016	0	0
0.104061	0.138046	0
0.0789259	0.31664	0
0.326527	0.216093	0
0.568501	0.168903	0.504085
0.0101598	0	0
0.593848	0.18501	0.96755
0.324908	0.0823454	0.477536
1.30907	0.322109	0.0605947
0.243808	0.0856652	0
0.896552	0.368222	0.135538
0.34566	0.601322	0.142731
1.62571	0.168738	0
1.876	0.144378	0
1.62826	0.685922	0.135298
0.240298	0.582471	0.0927665
0.178343	0.258801	0.21945
2.96575	0.155043	0
0.0877802	0.714968	0.0213526
0.125816	0.256746	0
0.0607403	1.86382	0
0.428624	0.197133	0
0.160257	0.164052	0
0.0525069	0	0.00896332
0	0	0.035309
2.35101	0	0
0.200976	0.135896	0
0.0580934	0.862934	0.0618906
1.24348	0.445118	0.386062
0.952385	0.168603	0.326216
6.88936	0.675382	0.169986
0.428061	0.55639	0.0488195
0.471558	0.103854	0.00924041
0.935191	0.991157	0
0.581881	1.09031	0
0.235539	0.288772	0
1.27821	0.150405	0
1.84847	0.192182	0.144283
2.5071	0.691812	0.0439589
5.08708	0.331374	0.0826022
0.467731	0.83667	0.00518254
0.540883	1.18066	0
1.58375	0.495583	0.141479
2.78	0.078621	0.0223838
0.669259	1.02344	0.123277
1.45364	0.18098	0
2.38687	0.0564626	0.182956
1.46214	0	0
1.33294	0.290327	0.175592
0.985728	0	0
0.794449	0.0420292	0.981332
5.62295	0.120129	0.021591
0.740162	0.0183934	0
4.49432	0.0707046	1.07922
1.20923	0	0.0821988
2.53167	0.177622	0
0.734245	0.105834	0
0	0	0.173533
0.060727	0.196676	0.450103
0.969048	0.463335	0.0521378
0.588098	0.0231481	0.063006
0.235718	1.45429	0.34344
0	0	0.733928
0.659674	0.0342845	0
0.450636	0.0542764	0
0	0.081392	0
0.0642536	0.1191	0
2.60008	0.0207953	0
0.353825	1.15962	0.56497
0.728147	0.0460468	0.35943
0.149953	0.0365263	0
0.27175	1.31808	0
0.217171	0.154508	0
1.44135	1.21022	0.356028
1.08319	0.540084	0
1.34065	1.92216	0
1.09337	0.533095	0.0769895
0.708178	0	0
0.292919	0.749857	0.0526061
0.192556	0.0382281	0.164694
0.0400568	0.135769	0
0.894159	0.164248	0
0.301936	0.273522	0.0988201
0.450326	0.123396	0
0.741559	0.206912	0
1.57622	0.0700036	0
0.733217	0.0231156	0.261119
0.488642	0.315649	0.432462
0.153604	0.138834	0
3.85033	0.217106	0.568652
0.216838	0.283838	0
1.14862	1.50738	0.0355308
0.0213193	0.101372	0
0.0441981	0.0925218	0.0468455
0	0.14909	0.690035
0	0	0
0.487292	0.262247	0
0.620812	0.333507	0.136781
0.0715554	0.103392	0
0.0241936	2.39208	0.422867
0.401622	0.166613	0
1.24167	0.0395061	0.383806
0.143021	0	0.371268
0.98908	0.0365065	0
0.130205	0.0831268	0.278898
1.13079	0	0.0968615
0.168871	0.293766	0.452009
0.55242	0.180255	0
0.0474757	0.0638455	0
0.928632	0.662091	0
0.778113	0.670472	0.049426
4.37524	1.0237	0
0.0581323	0.138046	0
0	0.100358	0
0.455956	0.0608571	0.17041
0.113223	0.399902	0
2.27934	0.424649	0
2.99377	0.337742	0
3.8289	0.0741469	0
0.669919	0.407177	0
0.0703705	0.27997	0.271639
	0.0329631	0
	0.0468835	0
	0.052881	0
	0	0.103579
	0.260515	0
	0.183676	0
	0.101538	0
	0.104849	0
	0.167367	0.195196
	0.0447905	0.115035
	0.657161	0
	0	0.0102872
	1.11062	0
	0.148921	0.144471
	0.0105731	0
	0.0500002	0.630099
	0	0
	0.375852	0
		0
		0
		0
		0
		0
		0
		0
		0
		0
		0
		0.0496523
		0
		0
		0
		0.0598493
		0
		0
		0
		0
		0
		0
		0
		0
		0
		0.0721983
		0
		0
		0
		0
		0
		0
		0
		0
		0
		0.113498
		0.011202
		0
		0.285373
		0
		0
		0
		0
		0
1.4099	0	0
1.76956	0.0523716	0
1.12333	0.26981	0
0.136935	2.05987	0
0.758331	0.86966	0
0.502378	0.19478	0.20762
0.624591	0.108104	0
1.0612	0.111817	0
3.50239	0	0
1.60329	0.0119214	0
3.16268	0	0
1.13408	0.592039	0.0362163
1.12794	0	0
0.873666	0	0
0.0670398	0	0
1.01054	0	0.153445
0.767257	0.0718512	0
0.742238	0.163669	0
0.462662	0.421798	0
0.207043	0.333302	0
0.158615	0.0609752	0
2.22407	0.0216761	0
2.97495	0.0888067	0.11618
0.38645	0	0.229461
2.13426	0.0976548	0
0.559062	0.136328	0
4.3953	0	0
0.861738	0	0.118626
1.56016	0.0517727	0.394922
0.627342	0	0
2.70751	0	0
1.04326	0.119316	0.0221201
2.32296	0.0917723	0
2.15902	0	0
1.73253	0	0.480418
0.971805	0.0782266	0
2.22265	0.0217406	0.167072
5.67504	0	0
1.7526	0	0.0686188
2.56542	0	0
2.81415	0.190658	0
1.59929	0	0
1.09688	0.114449	0
0.713212	0	0
1.64243	0	0
1.30475	0.0433377	0
4.95625	0.0629042	0
1.04216	0.311246	0
1.19296	0.167252	0
0.515568	0	0
1.9934	0.021307	0
1.03942	0.168091	0
1.00114	0	0.016968
0.68581	0.0475435	0.217751
5.35153	0	0
1.2302	0.0200231	0
1.05344	0	0
0.76413	0	0
0.639064	0	0.00806053
0.371309	0	0
5.82636	0	0
1.54143	0	0
0.573396	0	0
1.35227	0	0
0.606131	0.171472	0.0265738
0.20242	0	0
1.01463	0	0
0.167504	0	0
4.56394	0	0.00968961
0.420275	0	0
0.069406	0.052303	0
1.59524	0	0
1.24711	0.0778021	0
0.564804	0.130929	0
0.147259	0.11376	0
2.28482	0.482581	0
0.556775	0.0138377	0
0.779357	0.0893925	0
2.36524	0.027502	0.191687
0.0394519	0	0.0461139
0.665458	0	0
1.83795	0	0.796034
0.560325	0	0
1.30765	0	0
0.193353	0.0334086	0.0163938
4.31211	0.0662508	0.0174937
0.475666	0.0326125	0.0688037
0.360805	0	0.107373
0	0	0.313792
0.518918	0	0.0662292
0.514355	0	0
2.08236	0.0682275	0.242322
0.0352933	0	0
0.500034	0.0330723	0.37285
0.252095	0.413724	0
1.3496	0.0616062	0
0.897706	0	0.00910703
1.03165	0	0.0423188
0.40565	0.106901	0
0.181823	0	0.0789236
0	0.529775	0
0.499427	0	0.507933
0.180188	0.133683	0.157963
0.157646	0	0
0.500349	0	0
0.371816	0.0586172	0
0.76832	0.109006	0
0.877459	0	0.376604
0.165453	0	0
0.260188	0	0
1.56023	0.00903538	0.0826279
0.460005	0.161717	0
0.464802	0.0219463	0
0.821502	0	0.00724589
1.01317	0	0
0.661223	0.5858	0
0.313996	0	0
0.726237	0	0
0.375797	0	0
0.591449	0	0.0149234
0.776038	0	0
0.535883	0	0
0.149256	0	0
0.305296	0.0150859	0
0.23431	0.84245	0.161634
0.43618	0.161778	0
0.193085	0.181616	0
0.682404	0.256421	0.0679163
0.624253	0	0
0.756691	0	0
1.3247	0.015978	0.0175727
1.72674	0	0.0473491
2.37951	0.258011	0.118182
1.69928	0.135372	0.0819232
1.65584	0.157077	0
0.675193	0	0
0.333924	0	0.0480937
0.865553	0	0.231218
0.668487	0	0
0.441734	0.010269	0
0.155725	0.291508	0
0.975146	0.124712	0.404427
0.0265695	0	0.0464666
0.21602	0.236043	0
2.11593	0	0
0.440566	0	0.0128567
0.57164	0.0144066	0.0109785
0.632764	0	0.164858
0.523164	0	0
0.330114	0.0319981	0
0	0	0
0.138003	0	0
0.380457	0.0606596	0
1.11666	0	0
1.13692	0	0
0.728848	0	0
0.553364	0.108174	0.151651
0.117324	0.122789	0.069903
4.31423	0	0
0.763679	0	0.00603282
0.560168	0	0.0418942
1.68626	0	0
0.894471	0.0458179	0.081812
1.39102	0	0.314653
0.922677	0	0.0122704
0.0644935	0	0.13087
0.133487	0	0
0.430757	0	0
0.96602		0
0.250922		0.285886
0.171069		0
0.126796		0.0542268
1.01063		0
1.37323		0
0.426597		0
0.108437		0
0.155532		0
0.115178		0.0215047
0.157856		0
0.350819		0.023876
0.684367		1.16989
0.883609		0.521456
0.726225		0.0197259
1.2006		0
2.61454		0.171413
3.51531		0
4.40449		0
0.448247		0
1.02421		0.0157768
0.387726		0.0680713
0.0450954		0
0.497068		0
0.818094		0
0.128413		0
0.81999		0
0.254429		0
1.05178		0
4.16594		0.814108
0.135555		0
0.791895		0
0.995235		0.477847
0.384825		0
0.230029		0.0544313
0.131465		0
1.41365		0
0.332043		0
0.173889		0
0.194992		0
2.04474		0
2.14357		0
0.0877059		0
0.678078		0
0.938366		0.0321489
0.699713		0
0.21511		0
1.0194		0
0.37295		0
0.0510959		0.0973694
0.0178965		0
0.430903		0
0.122236		0.0755614
0.961835		0
0.872039		0
0.632256		0.0480302
0.0275237		0
0.770026		0.12857
0.895184		0
0.0649565		0
0.181425		0
0.00719853		0
0.266417		0
0.788996		0
		0
		0
		0
		0
		0
		0
		0
		0.0638318
		0
		0
		0.227706
		0
		0
		0
		0
		0
		0
		0
		0
		0
		0
		0
		0
		0
		0
		0
		0
		0
		0
		0
		0.0985652
		0
		0
		0
		0.0347863
		0
		0
		0
		0
		0
		0
0.0243051	0.225515	0.0495038
0.0372654	0.550043	0.130455
0	0	0.00600133
0.0124908	0.337283	0
0.00544332	0.0535475	0.0204483
0.0118988	0.0854441	0
0.18027	0.0415014	0
0	0	0.203771
0.0340752	0	0.0312528
0	0.0023336	0.0401545
0.00953114	0.00159977	0.126799
0.228863	0.149049	0
0.00249862	0.0242585	0.00270362
0	0	0
0.0700131	0	0
0.0156014	0.0607793	0.00733913
0.404006	0.0186452	0.0112605
0.0742872	0	0
0.126671	0	0.00847889
0.0318236	0	0.711681
1.29175	0.0285477	0.304764
3.91487	0.0194021	0.119744
0.472309	0.0960669	0.12351
1.96595	0.0710357	0.107697
0.564747	0	0.00848606
1.05856	0.0254889	0
1.03972	0.303946	0
0	0.159648	0
1.06401	0.047345	0.0067547
1.37374	0.00380931	0
0.400033	0.109625	0.0697875
1.89007	0.0723456	0.0430131
0.915034	0.0463034	0.0124789
1.75061	0.110982	0.0500527
6.15524	0.929587	0.448611
3.99532	0.0169913	0.0911864
5.09578	0	0
5.04176	0.0446829	0.0846166
7.52838	0	0
5.02444	0.00459781	0
5.39214	0.0326992	0.201624
3.6608	0	0
0.178618	0.292559	0.548561
0.159274	0.282954	0
0.242488	0.114515	0.0072246
0.431277	0.0131977	0
0.127434	0.0129433	0
0.453828	0.0189553	0
0.0952112	0.0434087	0
0.419013	0	0
0.308326	0.00516116	0
0.774611	0.0228252	0
3.86822	0.0317274	0
0.140128	0	0
1.94982	0.00446386	0
0.288356	0.534009	0.0105153
0.355122	0.0444567	0
0.106691	0.773886	0
0.0483723	0.0934869	0
0.769282	0.036676	0
0.264047	0	0
0.339427	0	0
0.0757471	0.160805	0
0.197697	0.339285	0
0.108223	0.0894345	0
0.142007	0	0
0.112475	0	0
0.298567	0.119369	0
0.84552	0.0379073	0
0.268291	0.0494393	0
1.58465	0.0712029	0
1.55752	0.578484	0
0.41106	0.110235	0
0.183568	0.00413393	0
0.00622068	0.122862	0
0.276898	0.169376	0
0.846988	0.0999248	0
0.25481	0.409722	0
0.197219	0.319505	0
0	0.0151262	0
0	0.0216067	0
0.443536	0.597274	0
0.0779932	0.0404328	0
0.0299547		0
0.218683		0
0		0
0.22806		0
0.109114		0
0.647871		0
1.18153		0
0.104772		0
0.406489		0
1.79404		0
0.110661		0
2.06585		0
1.41282		0
0.133263		0
0.123928		0
1.26348		0
0.96186		0
0.735112		0
1.08221		0
0.450748		0
0.812744		0
0.103786		0
3.66215		0
1.06404		0
0.822988		0
0.649838		0
3.89432		0
0.200865		0
0.321873		0
3.23412		0
0.314963		0
5.44421		0
2.34081		0
		0.0239937
		0
		0
		0
		0
		0
		0.0209954
		0
		0
		0
		0
		0
		0
		0
		0
		0
		0
		0
		0

## Sheet: extended data fig.5e
DMSO	10µM SB203580
0.302934	0.0784581
0.0339935	0.0386888
1.32771	0.127451
0.890277	0.0277778
0.96582	0.0180611
0.897585	0.0286735
0.661878	0.00475407
0.551776	0.00056582
0.592189	0
1.51146	0.039617
0.900164	0.0184057
0.538028	0
0.523017	0.00402271
1.15638	0
0.255188	0.00901308
1.38599	0.00076997
0.601608	0.139471
0.623807	0.184478
0.312802	0.0788615
0.58895	0.100558
0.0904866	0.00705249
0.429379	0
0.816013	0.0924876
0.840666	0.0978032
1.25654	0.00502747
1.37331	0.00885272
0.379094	0
0.336331	0.0262587
1.21802	0.00356046
0.841385	0.020036
2.27084	0.096106
0.401572	0.00923405
0.184643	0.0472295
0.646904	0.13698
0.848777	0.0759807
0.328909	0
0.402417	0.0258733
0.966782	0.0956339
0.462498	0.0533962
0.840109	0
0.207895	0.142544
0.123152	0.291043
0.495543	0.0504933
1.36783	0.124851
0.55761	0.0362704
0.227829	0.0202634
0.548006	0.00574894
0.468244	0.0387859
0.572542	0.0183906
0.368087	0
1.15225	0.691471
2.00717	0
0.102471	0
0.109345	0.0284049
0.905838	0.0433188
0.646573	0.0156663
0.164197	0
0.258666	0
1.6528	0.0426585
1.03941	0
0.9395	0
0.845378	0
1.9808	0.0224742
1.34594	0.262293
0.799957	0.305924
0.287785	0.169805
0.354591	0
0.269206	0.122861
0.73289	0.17741
0.228839	0.0081539
0.537851	0
1.11262	0.176734
1.09771	0.0443284
0.602646	0.267531
1.39629	0.0612131
0.448845	0.0161558
0.610064	0
1.0502	0
0.444251	0.0646438
0.656575	0.142581
1.61734	0.064109
1.71263	0
1.44106	0.0600054
0.934659	0.00606249
1.20486	0
0.921535	0
0.931639	0
2.1617	0.028644
1.59756	0.146063
1.80685	0
1.59623	0.389248
1.30715	0.0791769
1.09852	0
2.41232	0.00189362
1.40072	0.113432
0.0120459	0.298931
0.708611	0.0162517
1.03489	0.403635
1.17516	0
1.72218	0.110522
1.71367	0
0.405779	0
1.48836	0
1.3666	0.0185516
0.954458	0.135297
1.18467	0.0353582
2.6274	0.00233166
1.34924	0.0173926
1.00611	0.0260099
0.471752	0.00821782
1.32468	0.0415594
1.52989	0.0583887
2.9225	0.0330964
1.60158	0.0518302
2.36669	0.0694475
0.964393	0
0.899559	0.0442955
2.10118	0.0885031
2.80057	0
1.56957	0.179892
2.72223	0
1.35999	0.0215881
1.19364	0.0869855
1.14567	0.179292
1.03258	0.0483449
1.26118	0.0354561
1.29932	0.119658
0.730349	0.121198
0.256966	0
2.12806	0.0515763
1.27689	0.0165814
1.76126	0.0251776
1.11192	0
	0.0170687
	0.117316
	0.0336292
	0.0158567
	0
	0.086769
	0
	0.0927539
	0
	0.00142044
	0.0162076
	0.0194611
0	0
0	0
0.0320765	0.0830464
3.14681	0.0350747
2.20369	0
0.35359	0.0340752
0.545995	0
0.436906	0.032221
0.246645	0
0	0.0330051
0	0
1.7259	0
0.306464	0
1.31519	0
0	0.178969
0	0
0.370701	0
0	0
0	0
2.14683	0
1.99485	0
1.12183	0
0.0188468	0
0	0.176875
0	0
2.38948	0.0041746
0.0411194	0.189891
0	0.0328319
4.29287	0
5.04548	0
0.879067	0
0.644096	0
1.91603	0.0417154
0.434331	0.122864
0.372716	2.07555
0.00389758	0.313467
3.05838	0
2.69512	0
2.15198	0
0	0.10069
1.26272	0
0.365878	0
0	0.031079
2.8403	0.177992
2.03404	0.045816
3.41132	0.0497059
1.50738	0.0369148
6.62599	0
0.168454	0.189339
0.0515768	0
0.128525	0.311526
2.6178	0.0898031
0.00792644	0.00497955
0.0043934	0
0.101857	0.0605827
0.32333	0
0.178	0
2.08045	0.21051
0	0
0	0.00370532
0.0141221	0.0839207
2.93819	0
1.09286	0
0	0.0230899
0.283737	0
1.74256	0
0.486389	0.342427
0	0
1.18943	0.0342887
0.310673	0.614344
0.0192299	0.242055
0.133176	0
0.0234622	0.100777
0.0869857	0
0	0.0107014
0.204885	0.134893
0.162188	0
5.03391	0.0422626
0.907218	0.25947
0	0.299054
2.11984	0.0598419
0.0104017	0.0563142
1.4941	0
2.2768	0
0.0132959	0.0178582
1.20632	0.167859
1.17483	0.00592371
0.330577	0.468077
0	0.00126794
0.414548	0
0.00730564	0.0323342
0	0.00153249
0	0.0420946
2.06308	0.502695
4.04435	0.013886
4.96171	0.0041339
0.0276836	0
0.579498	0
0.348233	0
1.35344	0.0179581
1.98104	0.129067
0.0191065	0
1.60066	0
0.899814	0
2.71769	0
0.0286193	0
3.17133	0.0921397
0.983661	0
0.344557	0.0429034
0.281083	0.0108164
0.0298105	0.0781853
1.04335	0
0.648414	0
0.204504	0.604483
0.74738	0
2.33798	0.00311611
0.162904	0
0	0
0	0
0.0678273	0
0.0177969	0
1.8393	0
0.0489582	0.284174
0.0320799	0
0.0608134	0.205663
0.399847	0
0.0101704	0
0	0.138626
0.00979355	0
0.832546	0
0	0.00393498
0.0634	0
0.110763	0
0	0.131511
0.24599	0
0.98815	0.0211452
0.0992845	0.0216448
0.176156	0
0.0105207	0.00902907
0	0.318605
0.0189536	0.137118
0	0.695204
0.353159	0.551359
0	0.0151852
0	0.00638135
0.702183	0
1.67789	0
0.728295	0
1.97679	0
3.45423	0
0.269918	0
0.0967009	0
0.0289544	0
0.047571	0
1.96247	0
0	0.0324817
0.0201871	0
0.329903	0.106122
0.678706	0
1.54661	0
0.902567	0
2.66277	0
2.23225	0
3.0257	0.016004
3.01888	0.00774081
0.062216	0
0.0462324	0
0.72561	0
0.0844345	0
3.07787	0
0	0.120948
4.4071	0
1.48235	0.0281318
0.426025	0
2.9475	0
0.680808	0.0143147
0	0.0411913
3.3778	0.0705603
1.0907	0
0	0
0	0.00666666
1.93233	0.0201952
4.43633	0.453443
2.8641	0.128316
0.818925	0
2.19162	0.0439992
2.4779	0
1.65751	0
1.04486	0.0247168
0.631318	0.00324894
0	0
0.438388	0
0.457905	0.105199
3.25172	0
0.893618	0
0	0
4.72923
3.15974
0.247514	0.0166755
0.136439	0.135392
0.770262	0.3283
0.0231269	0.00633965
0.525228	0.50245
1.89196	0.0662832
1.62449	0
0.790004	0.106846
0.24166	0.0935367
0.300804	0.114039
0.0793606	0.0985633
0.0234164	0.152446
1.70076	0.103856
0.673368	0.0347444
0.154828	0.0566108
0.0658188	0.656093
0.126481	0.277131
1.09548	0
0.0206328	0.0104263
0.837399	0.0293779
0.105736	0.343074
0.0786639	0.219818
0.186798	0.0328412
1.89644	0.0976183
0.311915	0.235338
0.295485	1.63542
1.81045	0.164972
1.39113	0.101447
0.284143	0.062016
0.351622	0.251598
0.705478	0.0285679
5.43257	0
1.35168	0.0783445
1.52973	0.0302402
3.7039	0.718861
1.59164	0.0937161
5.44844	0.058951
0.568347	0.147222
2.15106	0.293283
3.3414	0.342885
4.87548	0
3.03017	0.0236008
1.33405	0.411761
0.970851	0.153917
0.7694	0
2.91117	4.3353
1.95315	4.36827
1.40541	0.0711333
3.45384	0.536421
4.51887	0.0494747
0.683902	0.013331
1.27497	0.112388
0	0.0112889
2.31682	0.382926
0.189903	0.0168
1.41116	0.140809
0.776706	0.376334
0.41552	0.0151023
1.25963	0.0686161
0.049408	0.0307405
1.08253	0
1.49701	0
0.657586	0
0.0189407	0.0255796
1.37093	0.132667
0.278561	0.0217784
1.74217	0.0184321
0.803446	0.0421205
1.50169	0.0885591
0.510158	0.0439288
0.363043	0.344892
0.221087	0.00509788
0.153183	0.00561197
1.11099	0.294422
1.95618	0.0124285
0	0
0.809662	0
1.33095	2.53296
0.272361	0.308452
0.359114	0.0210806
0.284551	0.00641701
0.00867547	0.0303029
0.00902808	0.0389464
0.658652	0.00694048
0	0
0.0934724	0.142287
1.72663	0
0.27189	0
1.23127	0.00507503
0.633427	0.0327377
0.762076	0.00983969
1.04988	0
2.41266	0.0117949
0.702524	0
1.22119	0.046758
0.0155739	0
0.526262	0.00870783
0.684683	0.0716438
0.456613	0
0.0176644	0.00816362
0.763093	0
0.956511	0
0.286112	0
0.833709	0.0316463
0.0179614	0.00856484
0.0663936	0
0.0587833	0
0	0.0111196
0.166617	0
3.93694	0
0.572092	1.69745
0.502774	0.0160671
0.672888	0.00412474
2.99142	0.0393989
0.210484	0
0.62813	0
0.907091	0
0.175686	0
0.0862521	0
2.04958	0
0.0161193	0.179294
0.719196	0.00143632
1.61389	0
2.67695	0.00318141
1.21042	0.264547
0.589176	0
0.0193463	0
0	0
0	0
	0
	0
	0
	0
	0
	0.0171573
	0
	0
	0.0340891
	0
	0.0358006
	0
	0
	0.0905333
	0
	0.0175623
	0.253668
	0
	0
	0
	0.0041883
	0.437856
	0.216062
	1.18464

## Sheet: extended data fig.5f
DMSO	10µM SB203580	50µM SB203580
0.125405	0.0150253	0
1.93962	0	0
0.759673	0.008745	0
3.22995	0	0
1.21481	0.0523826	0
0.308151	0	0.0517955
0.359809	0.472827	0.055692
0.533127	0	0.125455
0.559665	0.266142	0
0.431653	0.0922817	0
0.282183	0.226029	0
1.55438	0.247964	0
0.873518	1.30606	0
0.961197	0.1617	0
0.344282	0.1288	0
0.40964	0.163825	0
0.0331613	0.115497	0.0873886
2.43844	0	0
0.113021	0.0115356	0.129669
0.489242	0.280267	0.00996962
1.04079	0.290768	0.229093
0.010907	0	0
0.415671	0.197233	0
0.0640571	0.00324843	0
0.160898	0.900759	0.199161
0.210658	0	0
1.29242	0	0
0.175004	0	0
0.451271	0.031199	0
0	0	0.310409
0.00680316	0.815118	0.0761937
0.291614	0	0.291358
0.0787276	0.0303025	0.22479
0.297104	0	0.353567
0.108293	0	0
0.073583	0	0.0198993
0.15372	0	0.642598
4.61458	0	0.137241
2.7729	0	0
0.0654685	0	0.56164
0	0.114362	0
0.451381	0.330024	0.00176935
0	1.36978	0.103731
0.414126	0.240362	0.111807
0.338161	0	0.256476
1.80483	0.301434	0.0163414
2.08338	0.487074	0.0080412
0.549578	0.190552	0.0997811
0.44498	1.12541	0.386062
5.04454	0.351045	0.0180716
0.293938	0.00641874	0
0.27017	0.225804	0
0.228798	0	0
0.331573	0.0786601	0
3.28262	0.0740772	0
3.57996	0.0943228	0.0559
0.201016	0.228501	0
0.789158	0.0156072	0.00919658
1.23303	0.0403323	0.0392957
2.82735	0.0669227	0
0.981751	0.0600096	0
0.572529	0.114148	0
0.173393	0.187193	0
1.4293	0	0.0237475
2.33483	0	0.0359342
0.709212	0.00635784	0.253562
0.986085	0.00574248	0
3.15999	0	0.00483938
11.8261	1.56353	0
0.600054	0.33593	0.0171789
0.0545738	0	0.0384786
0.201566	0.0916175	0
1.73915	0.0464421	0
4.02935	0	0
0	0.0258706	0
0.0587889	0.891312	0
6.17273	0	0
0.291375	0	0
2.93277	0	0.0201598
0.252625	0	0.125969
0.11168	0.109526	0
0.893971	0.257145	0.157123
2.43592	0.196407	0
1.04491	0.0160906	0
0	0.263037	0
0.131853	0.12228	0.0211968
0.603668	0.00416957	0
0.695001	0	0
1.13582	0	0
0.772927	0	0.00908917
0.785965	0	0
1.2389	0.227749	0
2.10903	0.314689	0
0.652061	0.15108	0.0221285
0.453291	0	0.0143006
0.568696	0.0690578	0
0.253427	0.177239	0.0892504
2.84875	0.0237322	0
0.6508	0	0.534307
1.78409	0.0283316	0.323222
0.499204	0.68438	0.490465
1.09149	0.400653	0.0845381
2.22008	0.0108235	0
0.75499	0	0
0.166565	0	0.18154
2.00579	0.558082	0.196667
0.0249962	0	0.0192178
3.41711	0.0177823	0.0529456
0.80105	0	0
0.991022	0.273764	0
2.60606	0.0709362	0.0406746
0.859838	0.0127459	0.178375
0.17317	0	0.107999
0	0.0225308	0.0932886
0.0700659	0	0.228026
1.26234	0	0.0407645
0.66074	0.213089	0
0.132157	0	0.0440416
2.07881	0.127761	0
0.248337	0.0315059	0
0.00712958	0	0.135326
0.664815	0.0295718	0
0.901723	0	0
1.51047	0.0497591	0.0347009
0.0942676	0	0
1.29155	0	0
0.286442	0	0
0.953858	0	0
0.87293	0.0303746	0.0417193
0	0	0
0.325509	0.164125	0
0.461959	0	0
0.0164775	0	0
1.08424	0	0
1.65718	0	0
1.05102	0.17243	0
0.510178	0.00248068	0
1.13694		0
0.479612		0
1.03151		0.285441
0.030773		0.459724
0.0506424
0.335368
0.210538
0.0115606
1.20923
0.245218
0.326306
0.0744717
1.10535
0.0736034
3.00872
0.696367
0.239528
0.816654
1.09362
1.58776
0.249815
2.14195
0.412682	0	0
0.344867	0.03071	0
1.20608	0	0
0.689646	0	0.00086724
0.698022	0.0255337	0.203491
0.278458	0	0.378705
0.910844	0	0
0.258338	0	0
0.864165	0	0
0.983691	0	0.00829346
1.11902	0	0
1.13989	0	0
0.0335495	0.0575317	0
0.783317	0	0
0.0935813	0	0.554095
0.936918	0.187662	0
0.0759452	0.011881	0
0	0	0
0.290987	0	0
0.116291	0	0
0.0758189	0	0
0.0832057	0	0
0.058157	0	0
0.704289	0.0916441	0
0.506551	0.316713	0
0	0.0845134	0
0.724326	0.0112681	0
0.749309	0.0569394	0
0.619707	0.00405828	0
0.833084	0.102203	0
0.401041	0.219075	0
0.304812	0.216082	0
0.699123	0.133278	0
0.610489	0.057296	0.0507639
0.295915	0.0702311	0
0.577173	0.0186494	0
0.338763	0.026804	3.35317
0.979508	0.376393	0
0.874101	0	0
0.452923	0.0831872	0
0	2.9825	0
0	0.157814	0
1.71472	0.121753	0
0.046085	0.233109	0
1.06092	0	0
0.221118	0	0
0.298053	0.183125	0
0.331702	0.257615	0
0.501233	0.120332	0
1.22003	0.658962	0
2.25957	0.0652196	0
1.53059	0.0560806	0
0.334248	0.952753	0
0.368837	0	0
1.3267	0	0
1.46135	0	0
0.570255	0.203206	0
0.202713	0	0
0.781793	0	0
0.362342	0.151453	0
1.06251	0.0264081	0
1.81956	0.251628	0
0.0190291	0.0258015	0
1.75513	0.188241	0
0	0.168396	0
0.550756	0.0511466	0
0.587327	0.0968579	0
0.543078	0.432635	0
0.326028	0	0
0	1.39581	0
0	0	0
0.497916	0.157868	0
0.629635	0.0689092	0
0.900601	0	0
0.0309052	1.12031	0
0.230852	0	0.00300952
0.603917	0.630403	0
0.925741	1.19042	0
0.255461	1.30512	0
0.487268	0	0
0.258534	1.24677	0
0.67982	0.463093	0
1.16656	0.480154	0
0.794525	0.02308	0
0.611752	0	0
1.25938	0	0
0.99752	0.738464	0
0.669975	0.0777636	0
0.532356	1.02699	0
0.232736	0	0
1.21267	0	0.136343
0.465576	0.566464	0.0542034
0	0.566464	0
0.454152	0.419438	0
2.78565	0.0548645	0
2.43543	0	0
2.28684	0.0125733	0
1.0992	0	0
0.441684	0.298105	0
1.5099	0.0854161	0
3.038	0.561166	0
1.87125	0.171447	0
2.36494	0.258379	0
3.31472	0.228143	0
3.56216	0.970584	0.0721071
1.57583	1.08011	0
0.950418	0.560013	0
1.75962	0.0960618	0
0.657625	0.308825	0
0.775235	0.0612072	0
1.03989	0.205325	0
0.348364	0.262206	0.14221
2.45009	0	0
1.01866	0.466482	0
2.66641	0	0
0.58321	0.147383	0
0.20548	0.217491	0
1.85221	0.32051	0
1.74974	0.97265	0
2.14034	0.282911	0
2.00054	0.326784	0
1.06296	0	0
0.978624	0	0.00728692
2.13644	1.50206	1.72237
2.03083	0.367535	0
0.553108	0.571721	0
1.56313	0.0560876	0
0.949224	0.360761	0
1.21574	0.14087	0
0.673739	0	0
1.85117	0.0089881	0
1.43007	0.444365	0
0.94272	0.475682	0
0.280411	0.482226	0
3.08461	0.139441	0.0723869
0.513494	0.04706	0
0.354772	0	0
0.0573761	0.452221	0
1.48176	0.214477	0
1.62467	0.20693	0
0.395592	1.22975	0
0	1.33162	0
1.77536	0.0874267	0
3.41667	0.448319	0
1.46337	0.433311	0
0.48099	0.797837	0
0.604016	0.253697	0
0.584241	0.148258	0
1.57915	0.854182	0
0.149028	0.134266	0
1.05164	0.151369	0
0.0736574	0.233766	0
0.381451	0.107287	0
1.70239	0.00268801	0.0203075
1.88568	0.45176	0
0.712745	0.933451	0
2.28484	0.217494	0
1.06772	0.276606	0
1.27711	0.142817	0
1.84376	1.20037	0
1.02573	1.32933	0
2.61518	1.39964	0
0.68704	1.37681	0
1.2782	0.674765	0.174896
0.39483	0.47135	0
2.33243	0.0561374	0.00476563
0.522723	2.1477	0
0.384734	2.97287	0
0.557379	0.618798	0
2.02232	0.300959	0
0.321025	0.84868	0
0.0666444	1.88363	0
0.567375	2.57655	0
0.143147	0.807506	0
1.04873	0.0865793	0
0.246543	0.869979	0
0.269592	0.862757	0
0.832256	0.63183	0
0.774966	0.641502	0
0.521891	0.624625	0
0.952274	0.794954	0
0.511127	0.839745	0
2.70442	0.078025	0
2.91954	1.04648	0.0158676
0.0555475	2.35423	0
1.43054	0.619425	0
1.76562	0.272639	0
1.03988	0.123893	0
0.435834	0.29357	0
2.02204	2.1136	0
2.03614	0.248028	0
2.52355	0.381628	0
1.41224	0.209627	0
0.236605	0.282325	0
5.12051	0.123623	0
2.1914	0.699826	0
0.358978	0.473948	0
1.23047	0.339761	0
0.908917	0.721962	0
2.03899	2.05666	0
2.30102	0.00656317	0.190031
3.43881	0.29871	0.178763
0.84794	0.0235443	0
2.5677	0	0
0.696661	0.0706823	0
0.797728	0.252642	0
1.15312	0.164853	0
0.100337	0.033828	0
3.09468	0.138662	0
0.565249	0	0
2.06279	0.0512703	0
1.84081	0.214516	0
1.75725	0.664646	0
0.55761
0.450777
3.45387
1.21456
2.1939
2.50738
0.76405
0.456309
0.564657
0.926536
0.361674
0.637906
0.870501
1.0572
0.636667
1.57965
1.39295
0.60512
3.6606
1.60668
2.62478
1.48496
0.716287
0.851343
1.31037
1.56219
0.242654
1.39883
0.554379
0
0.676374
1.8461
0.0785696
0
1.44566
0.661607
0.397082
0
0.213638
0.174794
0.290472
1.01124
2.11416
0.636433
0.778175
0.538029
0.67283
0.80861
0.026179
0
1.21929
0.21261
0
0
0.99447
0.936152
0.645492
1.44123
1.53613
1.15166
0.884259
0.286275
0.0708228
1.20943	0.274713	0
0.640569	1.01775	0.00179231
1.47045	0.942546	0
0.143761	0.527244	0
0.655512	0.540981	0
0.0503796	1.20536	0.0327075
0.460113	0.379983	0
0.897949	0.522245	0
0.643726	0.230463	0.018383
1.14313	0.1409	0
0.143619	0.288269	0
1.31819	0.910965	0
0.736514	0.897968	0.996381
0.698857	0.563463	0
0.0288826	0.289104	0.0721405
0.74803	0.488897	0.0171499
0.163154	0.414891	0
1.82487	0.433225	0
0.801084	0	0.0182601
0.530185	0.746186	0
0.642447	0.732865	0.00353242
0.137406	0.179087	0.0414901
0.806577	0.37691	0
0.924232	0.279372	0
0.601108	0.57423	0.0405114
0.69292	0.681303	0.0060135
2.27626	0.115408	0.129893
4.05633	0.0445488	0.00563185
0.457708	0.34672	0.0740409
0.388772	0.268129	0.103379
0.730607	0.621742	0.17481
3.48078	0.89197	0.146452
1.47837	0.286044	0.0537649
1.88829	0.240294	0.0258854
1.40893	0.312383	0
1.27083	0.204976	0.00494461
0.753787	0.831709	0.0279676
0.295784	0	0.0155981
2.23528	0	0
2.54767	0.724038	0.0642808
1.73001	0.844572	0.0626928
1.29963	0.800764	0.0120075
1.01263	0.67531	0.0423855
0.526632	0.534666	0.0157072
0.36265	0.249251	0.300528
0.422519	0.860962	0.0975017
0.703358	1.11786	0.322999
0.307061	1.20823	0.0325278
0.316983	0.173738	0.202946
0.603131	1.12616	0.0834099
1.71318	0.374605	0.164561
1.08616	0.179823	0.092017
0.324762	0.278483	0
0.34245	0.253609	0.0153678
0.226787	1.55118	0.406427
0	0.807274	0
0.655858	0.305641	0
0.502209	0.496753	0.00274005
1.15986	0.232971	0
4.0066	0.0311167	0.0166773
0.854831	0.852702	0.0646875
0.85978	0.562136	0
0.858897	1.00633	0.0770669
0.729105	0.444322	0.0340834
0.814695	0.602789	0
0	0.740593	0
1.00033	0.785622	0
0.419312	0.777449	0
1.21308	0.859089	0
0.69268	0.431424	0.109881
0.544565	0.428023	0.0568726
0.836742	0.705885	0.0935596
0.478689	0.671875	0.00226702
1.7586	1.35133	0
0.265195	1.18133	0.009996
0.623242	0.389702	0
1.03307	0.273956	0.0211361
0.570315	0.209368	0.0930834
0.999515	0.105948	0.141487
0.565259	0.120069	0.0841068
0.80863	0.102399	0.0707271
0.510574	0.185219	0.0373034
0.407686	0.031295	0.0716693
0.171351	0.178866	0
0.222338	0.0325076	0.00817317
1.39352	1.89213	0.0151956
0.342233	0.0757969	0.0038094
0.281219	0	0
0.736991	0.00696526	0
1.44679	0	0
1.12248	0.0214835	0
1.93429	0	0
0.687492	0.523302	0
0.279168	0.525895	0
0.0500989	0.365494	0
0.354576	0.67875	0
1.36613	0.0234909	0
2.18188	0.0238348	0
1.61726	0.16225	0
1.52178	0	0
0.732011	0.0303059	0
0.555101	0.63899	0
2.12841	0.0431937	0
1.02331	0	0
2.03759	0.0960061	0.00512946
0.332528	0.128068	0
1.76233	0.374099	0
1.67635	0.527571	0
2.11487	1.41159
0.711071	2.1136
1.49956	0.627494
2.36411	0.116629
3.07712	0.25514
1.2649	0.189441
1.96254	0.778509
0.776851	0.224613
1.42335	1.91306
1.42961	0.0895033
2.69104	0.793633
2.00913	0.287715
0.742544	0.76002
1.51553	0.68984
0.880732	0.845157
5.78363	0.595861
1.55692	0.452479
1.89536	0.0995253
1.5333
0.914052
1.32537
0.660593
0.558455
0.398211
0.17054
0.0457402
1.0844
0.431253
0.425856
0.27575
0.348064
0.300146
1.24844
1.46697
0.320004
0.869498
0
0.532297
0.718538
0.555603
0.529377
1.34166
1.34279
0.929815
2.01759
1.55558
0.276611
0.827342
0.80905
1.44554
1.5226
0.453901
3.1092
1.11231
1.39878
0.674764
0.948978
0.386085
0.89712
0.288008
0.074176
1.40127
0.272196
0.341165
0.600949
0.0742059
