# Supplementary material for: Novel kinase regulators of extracellular matrix internalisation identified by high-content screening modulate invasive carcinoma cell migration
Source: PLoS Biol. 2024 Dec 12;22(12):e3002930. doi: 10.1371/journal.pbio.3002930 (PMC11637276; doi:10.1371/journal.pbio.3002930)
Supplement: S13 Data — The biological replicates are colour coded. (XLSX) [file pbio.3002930.s035.xlsx]

## Sheet: extended data fig.6b
siNT	siMAP3K1	siMAPK11	siPPP2R1A
0.0244639	0.737337	0.0737138	0
0.288174	0.0351317	0	0
1.58841	0.570613	0	0
1.90674	0.00911562	0	0
0.152895	0.0695915	0.0643868	0.145463
0.238361	0.359628	0.168112	0
0.867093	1.55276	0.264704	0.00355607
0.333858	0.178705	0.16877	0
0.192942	1.96995	0.10523	0
0.14952	1.43081	0.112075	0
0.718832	0.186852	0.103748	0.368406
0.00474558	1.75567	0.00536587	0.0590247
1.62529	0.908091	0.023469	0.00796181
0.0828079	1.65709	0.0967251	0.0432569
0	0	0.190298	0
0.108639	0.117928	1.29151	0
2.54813	0.167716	0	1.08362
3.68912	0.0612673	1.33205	0.234515
1.46609	0.320188	0.451139	0.330754
1.53596	0.468048	0.492677	0
0.897921	0.16784	0.0225681	0
0.325331	0.158778	0.59565	0
0.471983	0.546819	0.674516	0
0.555046	0.879088	0.822042	0
0.548903	0.118525	0.201457	0
0	0.594158	0.556097	0
1.98567	0.507484	0.750278	0
0.112581	0.793595	0.0831904	0
0	1.66141	0.784857	0.515587
0.0108442	1.33617	0.0990226	0
0.00611344	0.445146	0.295404	0
0.582631	0.254163	0.400597	0.306391
0.156236	0	1.34562	0
1.12547	0	0	0
0.284451	0.0187668	0.217853	0.435234
0	0.0517358	0.299214	0
2.44849	1.36966	0.69103	0
1.67081	0.531063	0.654558	0
0	0.624895	0.721168	0
0.389392	0.0291566	1.00056	0.101395
0.494964	0.361645	0.425198	0
1.17981	1.38921	0.100645	0.339272
0.572513	0.298646	0.0643678	0.257058
4.7778	0.783764	0	0
0.810794	0	0.289918	0
2.64898	0.535225	0.449691	0
2.6302	0.324772	1.20169	0
1.72222	0.183235	0	0
0.409111	0.0358194	0.0427643	0
3.7923	0.292857	0.368177	0
5.08157	2.11815	0	0.00629177
0.0281748	0.118997	0	0
0.328615	0.151859	0.451873	0
0.170579	0.051385	0.417952	0.053275
0	0.166613	0.218823	0
0	0.271509	0.0763143	0
1.69928	0.136959	0.286525	0.671453
1.33432	1.0339	2.4548	0
0.59054	0.2086	0.768722	0
0.108441	0.289106	0.248647	0
1.56201	0.374648	0.675396	0.0756079
0.161039	0.0373438	0.0584414	1.63806
0.946375	0.294906	0.109116	0.150235
0	0	1.81569	0
0	1.76637	0.541395	0.147133
1.0529	1.53089	1.29544	1.00934
0.132673	0.151232	0.149884	0
0.093308	0	0.739642	0
0	0.0138092	0.347828	0.989011
0.0205264	3.03079	0.099266	0.132776
0	0.202048	0.18617	0
0.205947	0	0.169929	0.070742
0	3.99854	0.0315315	1.66427
0.0189493	1.2714	0.249384	0
0.594427	0.431896	0.0223103	1.96652
0.735731	0.252431	1.30827	0
0	0.832168	0.144496	0.321751
4.00652	1.48081	0.578368	0
0.531766	0.229798	0.876391	0
0	0	0.432744	1.07362
0.797667	0.28569	0	0
0.438649	1.52071	0.0106496	2.23701
0.802265	0.664153	0.454462	0.0283167
0.856903	0.403346	1.41379	0.421378
0.0419817	0	0.315839	0
0	1.25623	1.50125	0.0106691
0.145594	0.539825	1.38586	0
0	1.31784	1.4816	0
0	0.135985	1.0684	0.130096
2.43753	0.322705	0	0.0173491
0.020892	0.922157	0.395582	3.0853
0.321896	0.141535	0.193934	0.3039
0.00270644	0.68346	0.255147	0.0497117
3.03446	1.74193	0.0905579	0
0.00955346	0.841414	0.283043	0
0.0569442	1.91536	0	0.689157
0.14243	0.984835	0.121504	0
0.022779	0.172977	0.70099	0.0277179
0.391031	0.262444	0.00475153	0
2.52386	0.135159	0.331841	0.229333
0	0	0.383092	0.4342
1.79324	0.431312	0.0451258	1.86768
0	0.0896636	0.875298	0
0.0292632	0.126905	0	0.0815768
2.03258	1.51647	0.721936	0
1.08564	0.527166	4.44904	0.0256994
0.156406	0.0346096	0.0523605	1.45036
0.419856	1.73848	0.00488024	0.22186
2.28476	0.0895328	0	0.339645
0.150235	0.0453736	0.18541	0
0.720191	0.0927351	0.860001	0.723535
3.07569	0.407935	0.233699	0.0359253
0.281914	0.472265	0.661505	0.0687261
0.166744	0.693758	0.770092	0.566146
3.46414	0.0990757	0	0.0802549
0.825568	0	0.126145	0
5.25442	0.337108	0.178505	0.0207293
0.0980895	0.102657	0.310599	0
0.449205	0.042175	0.560761	1.21026
0.026774	0.163527	0.340758	0
0.2473	0.135348	0.079511	0
0	0.850839	0	0.0128404
1.92839	0.557935	0.542497	0.459161
0.502818	0.414472	0.0280126	0
0.269641	2.64926	0	0.245289
0.589979	0.314654	0.182439	0.00667431
1.87808	0.970669	1.63587	0.203782
0	2.73707	0	0
2.25561	0.319945	0.0572091	0.0420315
0.167749	0.773323	0	0.0554798
0.043651	1.94149	0.0164167	2.21664
0	0.0574729	0	0.180105
0.381884	0.433784	0.200312	0.5784
0.819752	0.99851	0.204498	0.278487
0	0.707979	0.297227	0.0249976
1.84847	0.94467	0.141609	1.02504
2.30377	0.427067	0.0485199	0.128542
1.6466	1.33354	0.0382921	0.146684
0.346772	1.89969	1.299	0
2.99513	1.47979	0.204877	0.00595766
2.87808	3.45301	0.0377977	0.434305
0.439012	0.751279	0.0265555	0.0189416
2.38653	0.177974	0	0
1.9527	0.870078	0.448838	0
0.511903	0.876692	0.036584	0.091205
1.98755	0.415194	0	0.183435
2.14946	0.277372	0.0556412	0
6.43816	0.405872	0	0
0	0.816802	3.2564	0.0159705
0.140995	0.818572	0.355302	3.3649
0	0.3746	0.155105	0.311547
0.0996404	0.498991	1.11929	0.301413
2.71067	0.996719	1.05287	0.676
0.219651	0.336054	0.83704	0
3.26758	0.122668	0.967065	0.0680723
1.04805	2.92869	0.24149	0.101243
1.05328	1.22706	0.399026	0
3.44834	0.675594	0.00668888	0
1.3698	1.69788	0.59018	0.279688
0.172454	0.191566	0.885507	0.0160378
0.509641	0.189587	0.522967	0.268382
2.20265	0	0.562156	0
0	0.809494	0	0.0991622
4.16794	0.150796	0.58502	2.58287
1.27317	0.0482664	0.138969	0
1.42865	0.133006	2.06437	0.546158
0.779581	0.538372	2.01862	0
4.01541	0.533575	0.202119	0.792698
0.645093	0.0365796	1.43905	0.0462344
1.75809	1.5937	0.0214192	0.342636
0.733594	0.435005	0	0
0.333015	2.21661	0	0.480833
0.548546	0.212132	0.628414	3.52303
3.05512	0.372762	0.0071597	0
0.662853		0.110365	0
0.094096		0	0.801723
0.0487674		0.0808071	0.0393812
2.47326		0.151766	0.6502
1.43464		0.100985	0.799808
0		0.996763	1.5821
0.412651		1.03271
0.111343		0.865712
0.474203		3.12044
0		0
6.75679		2.3586
2.03483		0.0244122
0.933306		0.0228974
0.0419711		1.7577
0.470938		0.880767
0.919009		0
0.0983778		0.0683748
5.10953		0.561136
2.68503		1.28616
3.52261		0.0708361
2.22489		1.00062
0.120416		0.604086
0.0784269		0.110276
0.514642		0.803787
4.96998		0.236647
0.279738		0
1.08307		0.385187
3.60228		0.438969
0.0052762
4.32836
2.07812
0.321502
0.515627
1.69633
0.0808562
0
0.503332
0.150608
3.95791
0.00571109
0.875215
0.14257
0.155657
0.521124
0.837707
3.36645
0.99254
0
0.809777
0.0149482
1.60489
1.43142
0.0319465
0
2.82835
0.454957
0
0.00918778
0.283338
0.0704396
0.506732
0.00960053
0.187526
0.0456941
0.820775
0.826988
0.880851
0.246851
0
1.14904
3.42305
1.27891
0.638469
0.532842
1.26217
0
0.0273288
1.43293
0.1729
2.14143
0
0.0577447
3.80543
0
0.168656
2.05632
0.030249
0.316965
2.49832
0
0.368901
0
0.0192635
0.0141437
0.286277	0.016052	0.347138	0.0267795
0.904767	0.192986	0.759868	0.00636777
0.354652	0.452683	0.391313	0
0.571614	0.53251	0.738118	0.00655098
0.1131	0.0773392	1.02445	0
0.0377525	0.530772	0.0868713	0
1.01898	0.348581	0.381381	0
1.43949	0.166227	0.693123	0.135634
0.531456	0.232964	0.538319	0.456151
0.664266	0.328902	0.859555	0.253478
1.33335	0.772988	1.15989	0
0.595373	1.00758	0.75483	0.765338
2.14906	0.544582	0.430498	0.03854
1.8839	0.953084	0.529244	0
1.42616	0	0.247595	0.193146
1.4947	0.0949292	0.898508	0.783356
0.836511	0.112376	1.05577	0.316001
1.06555	0.245684	1.15718	0
2.07197	0.00600431	0.187719	0
2.21273	0.17291	0.327383	0.00655768
0.407656	0.488319	0.697052	1.07809
0.267068	0.498569	0.590714	0
1.22098	0.0610746	0.735467	0.550931
0.966423	0.332668	1.22274	0.585051
1.08218	0.738555	0.315112	1.72453
0.745886	0.753203	0.844097	0.139886
0.28493	0.295113	0.882397	0.827818
1.07303	0.17403	1.62391	0.0913028
0.490462	1.56228	0.435972	0.329387
0.549466	0.336863	0.320352	0.0148617
0.926826	0.281569	0.628583	0.0893839
2.13496	0.957819	0.312215	0
1.4942	0.235652	1.05953	0.929106
0.685832	0.411979	0.954356	1.06998
0.22374	0	0.502177	0.0111707
1.19595	0.119861	0.642548	0
0.609163	0.291075	0.958217	1.63293
1.59815	0.350051	0.325548	0
0.211989	0.318856	1.17239	0
1.18276	0.444166	0.337788	0.643494
0.621362	0.39427	0.874974	0.278588
0.348272	0.368955	0.590198	0.0558063
0.502992	0.625831	0.170827	0.0115144
1.19299	0.746637	0	0
0.922243	1.0444	0.20401	0
1.82234	0.153697	0.284334	0
0.98507	0.639617	0.0241341	0.0459253
2.16092	0.0631423	0.852052	0.00232637
0.398844	0.617276	0.542828	0.00070533
1.72784	0.468121	0.602032	0.0374394
0.806119	0.699947	2.48074	0.255033
1.12662	0.447447	0.504048	0.00092191
1.10381	0.153486	1.43792	0.0925211
1.71961	0.185805	0.240442	0
0.930453	0	0.688292	0
2.07486	0	0.521349	0.0940963
0.176013	0.0301651	0.287833	0.116016
0.323583	0.138983	0.802229	0.556846
0.0918211	0.214296	0.181826	0.0467419
0.32857	0.76929	0.0680501	0
0.889263	0.411778	0.571158	0.534902
2.45086	0.12748	0.505237	0.593871
0.309576	0.231979	0.00442699	0.0121813
1.41474	0.407372	0.120158	0.0669664
1.84224	0	0.340865	0.21198
0.267974	0.501583	0.355826	0.119651
0.550988	0.219617	0.35552	0.475379
0.485207	0.63085	0.432102	0.749581
1.36108	0.0581955	0.631185	0
1.52518	0.433371	0.319658	0.0201922
0.154649	0.126126	1.22799	0.710341
2.04889	0.05012	0.335949	0
1.61829	0.0483739	0.514343	0.512095
2.99477	1.18551	0.785462	0.0463017
0.29087	0.571042	0.0550763	0
0.535751	0.175816	0.103485	0.804652
0.916763	0.144843	0.214245	1.00785
1.83678	0.230373	0.0400344	0.984151
1.79183	0.390448	0.0511742	1.10539
1.18031	0.543402	0.200816	0
0.847745	0.118154	0.608187	0.905607
1.43117	0.704734	0.238354	0
0.692431	0.142609	0.502717	0.454193
2.65674	0.426975	0.0630541	0.0277608
0.114807	0.548676	0.120845	0.276862
0.606725	0.728193	0.331936	0.011928
0.643487	0.123185	0.331936	1.13124
1.22118	0.878391	0.108875	0.805846
0.306901	0.722395	0.376169	0
0.324051	0.314807	0.780158	0.0993912
0.631675	0.395605	0.20043	0.310586
0.993441	1.6	0.028931	0
0.707365	0.131705	0.50058	0.464339
0.457222	0.0492882	0.775323	0.858761
1.88047	0.0855039	0.554603	0.0306755
0.68646	0.163896	0.0358985	0
0.629842	0.42234	1.19433	0.0345833
0.968928	0.38923	0.945951	1.71137
0.384886	0.113363	0.0524478	0
1.33799	0.209923	0.217397	0.0535176
0.397409	0.0706228	0.660346	0.807607
0.190462	0.258992	0.536945	0.277849
1.22313	0.199744	0.344468	0.614433
1.59231	0.148829	0.282367	0.372683
1.17726	0.588978	0.900638	0.878346
0.482882	0.980651	0.204782	0.270826
0.814965	0.155528	0.875826	0.517808
1.0079	0.695349	0.891814	0.292581
1.65004	0.473071	0.182105	0.660088
2.16842	0.386115	1.34131	0.369704
0.784829	0.816525	0.903071	0.258931
0.63172	0.318118	1.08934	0
0.188009	0.0183733	0.911296	0.325933
0.197595	0.133351	0.0843389	0.101609
0.146427	1.80335	0.449718	0.0331683
0.622941	0.221387	0.943775	0.946257
0.490733	0	0.589096	0.0324166
0.736062	0.582912	0.918392	0.895124
0.374738	0.562731	0.487023	0.12804
2.28395	0.139406	1.03355	0.00810041
1.11832	0.233048	0.442411	0.029221
1.58365	0.0413635	0.0715016	0.435111
0.317221	0.0323473	0.234317	0.842204
0.800912	0.214867	0.814142	0
0.414179	0.00861169	0.00924385	0.24322
1.60405	0.398814	1.03393	0.771089
0.508478	0.280984	0.0811447	0.0908939
2.03985	0.0161435	0.472827	0.343783
0.355331	0.106023	0.73737	0.0400111
0.983581	0.236403	0.203703	0.0345773
0.0639069	0.625033	0	0.0454285
0.464974	0.0864943	0.0106613	0
0.0471561	0.0908697	0.423888	0
0.62516	0.206263	0.204704	0
1.62639	0	0.014271	0.249057
1.05466	0.461153	0.0614695	0.113567
1.83081	0.405085	0.3911	0
1.13494	0.999968	0.00777573	0.376948
0.116874	0.116145	0.173489	0.0653768
1.03972	0.046816	0.311986	0.130152
0	0.493736	0.47965	0.0654114
0.912548	0	0.00430975	0.721157
1.20673	0.00076938	0.0684178	0.253865
0.385979	0.754466	0.882307	0.00780966
2.65093	0.374978	0.135187	0
1.23939	0.0508985	0.0590382	0
0.194404	0.0579549	1.0735	0.0320727
0.989158	0.439801	0.21342	0
0.277279	0.226472	0.688432	0.30777
2.06087	0.00833054	0.101966	0.14484
2.06807	0.157597	0.15755	0.154216
0.286807	0.0817167	0.0747124	1.54588
0.514442	0.267425	0.673833	0
0.25721	1.06443	0.291052	0.0135653
0.803366	0.327986	0.694622	1.48412
0.0404501	0.475651	0.234429	0.513207
0.928934		0.135428	0.97899
1.82214		0	0
0.578808		0.194133	0.0467501
0.937693		0.00791433	0.455983
0.410359		0.413803	0
1.1286		0.0437677	0.196456
1.48602		0.974485	0.503566
0.550087		0	0.551777
0.0312194		0.144247	0
0.387798		1.17712	0.159349
1.93771		0.373953	0
1.28661		0.265738	0.390613
2.13945		0	0.00574949
0.672723		0.380728	0
1.18108		0.465497	0.136489
0.706207		0.0893634	1.0868
1.48778		0	0
1.1364		0.302175	0.266866
1.10687		0	0
1.41607		0.130183	0.0267328
1.64136		0.954251	0.429185
2.02097		0	0
2.23283		0.222211	0.019259
0.134981		0.517701	0.00312028
1.19618		0.0153115	0
2.07867		0.439214	0
0.183756		0.175298	0
1.15678		0.270517	0
2.27877		0.184691	0
1.72428		0.120615	0.985693
1.90659		0.696766	0.277472
1.0689		1.78686	0.963036
0.362414		0.956611	0.116505
0.261838		0.325921	0
0.74313		0.0612681	0.417649
0.049108		0	0.00271083
2.61095		0.995191	0.083487
1.26634		0.755729	0.127438
1.79781		1.17856	0.0771736
0.14223		0.242713	0.552068
1.21997		0.110649	0.242297
0.816203		0.241212	0
0.24923		0.415343	0
1.06574		0.187724	0
0.677137		0.114768	0
1.6675		0	0.268103
1.32918		0.269516	0.693213
0.401841		0.372572	1.14714
0.452588		0.0169115	1.66014
0.702817		0.40242
2.10765		0
0.367847		0.224389
0.709286		0.457477
1.1872		0.00805133
0.931046		0.828477
1.78447		0.0385059
0.682844		0.121738
0.373842		0.85241
0.638225		0.805975
0.602716		1.51153
2.04314		0.00716241
2.37327		0
1.85708		0.648423
0.626043		0.477607
1.39234		0.538428
0.342442		0.161857
0.843209		0.00909988
1.88794		0.577094
0.116282	0.0194613	0.191914	2.10903
0	0.159499	0.565754	0
1.45689	0.413176	0.347373	5.3518
1.04299	2.07476	0.443293	1.14496
0	0.0536097	0.680874	0
0	0.0309658	1.04479	0
0.0462088	0.0625409	0.24743	0
0	0.648472	0.30956	0
0	0	0.785651	0.212421
1.05877	3.9306	0	0.130776
4.62939	0.53547	2.62484	0
2.65959	0.0209722	0.788846	1.12792
0	0.198836	0	0.147933
0	0.280502	0	0.0440801
0.00513299	0	0.16095	0.0602266
0.0338591	0.199843	0.0788069	0.074849
0	0	0	0.0803184
0.00488684	0.204272	0.574202	1.05903
0.0283412	0.679604	0.17855	0
0.111489	0.533412	0	2.46894
0	0.165699	0.0739527	0.0064962
0.184192	1.61289	1.79063	2.05662
1.29318	0.677217	3.21854	0.0336587
0	0.0560285	0.822584	0.532136
0	0.0366282	2.52412	0
0.327181	0	1.28009	0.119361
0.0187192	2.28081	0.938971	0.056077
0	0.021315	0	0
0.615104	0.110133	0.01561	0.0761066
0.0982697	0.0262422	2.05434	0.423115
1.2255	0	0.243127	0.0561782
0	0.131213	0.208657	0.899845
0	1.40651	0.13452	0.152801
0	0	0	0.0489551
0.333594	0	0	0.13449
1.23286	0.70613	1.8591	0.398605
0	1.92631	4.95749	0
2.63399	0.085363	0.831245	0.465201
1.128	0	0.415296	0.026322
0	0.123568	1.14856	0.0148282
3.51688	0.372033	0.128541	0.786119
3.79277	0.238512	0.116085	0.725025
8.42164	0	0	0.136033
0.026154	0.544021	1.7279	0.0957024
5.22836	0.00748952	0	0
0.240918	0.100873	0.150454	0.226778
0.0914234	0	0	0
0.141983	0.793693	2.41853	0.353847
0.149469	0	0.38856	0.298133
0	0	0	0
1.40656	0.298079	0.497673	0
0.0279924	0.944388	3.8062	0
0	0.371255	0.723287	0
0.121669	0	0.190101	3.83912
0	0	0.174835	0.205588
1.66195	0	0.731346	0.360639
0.0133708	0.545462	5.27536	0.314231
0	0	0.0232715	0.395545
0	0.162688	3.05474	0.869204
0	0	1.20903	0
2.64885	0	0.0998284	0.0432454
0.192135	0.345302	0	0
0.937631	0.276871	0	0
0	0	1.00836	0
0.0455706	0.00939428	0	0
2.03567	0.102837	0.365588	0
5.91698	0.131438	0.229668	0.638304
1.83877	0	0.0995406	0.274566
3.14959	0.398851	0.354573	0
2.83123	0	2.17602	0
0.0423024	0.0315701	0.820624	0
0	0	0.215328	0
0	0.0767628	0.475613	0
0	0.0276198	0	0
2.02333	0.0566641	0.123878	1.79338
6.86878	0.285753	0.0399759	1.77012
3.35037	0	0.0467653	0.498032
0.864373	0.0420347	0	2.28409
0	0.0113545	0.54546	0.239059
1.02827	0.0769603	0.0342796	0.0131301
2.54004	0.553425	0.0584115	0.338802
1.9764	0	1.33935	3.54474
1.02229	0.0191855	1.57246	0
1.40425	0	0.0144883	0
0	0	0	0.00364426
4.56452	0	0.0514902	1.18204
0	0	0.081385	0
0.502353	0	0	0.725978
0.497129	0	0.493277	0
2.68289	0	0.426803	0
1.72169	0	0.886989	0.628411
0.155812	0.552319	0.0815942	0.235426
1.11332	0.122027	0	0
3.26513	0.196792	0.988625	0
0	1.82111	0.611108	1.61643
2.76738	0	1.1564	0.0885641
0.0216932	0.200891	1.28257	0.597684
0.0891048	0.021111	0.059372	0
4.54577	0	0	0
2.29356	0.705226	0.346501	0
2.03268	1.23006	0.425287	0.121469
0.466571	0.0147597	0.722671	0
1.36989	0.847358	0.386726	0.322656
0.0477617	2.29039	2.33234	0.0180775
3.82983	0.184487	0.305557	1.65929
0.0590704	0.745626	3.25787	0.651786
0.0749725	1.1919	0.19969	0.531961
0	0.683859	0.159904	0
1.85963	0.438162	0.452081	0
0.0483234	1.72271	1.11266	0
0.583556	0.359907	1.86892	0
0.56988	0.306364	1.48635	0
1.63798	0	1.84921	0
0.292403	0.749445	0.775504	0
1.14792	2.23051	0	0
0.0971922	1.31295	0.188475	1.06096
0.703309	0.175432	0.198258	0
0.562974	0	0.034916	0
0.109919	1.13626	0.887328	0
0.342134	3.93396	3.93363	1.21729
4.36472	0.364397	5.01277	0.0665105
0.778507	0.385137	0.299286	0
4.53572	0.256901	0.19196	1.55513
0.108114	0.970857	3.92672	0.012827
4.16953	2.09912	0	0
0.301837	1.13928	0.7957	0.130305
2.88594	0.516549	0.842947	0
0.504083	0.668282	0.423268	0
2.48813	0.466535	1.00637	1.4911
2.38075	1.4163	0	0
0.601258	1.52322	0.146414	0.882179
0.275303	0.264839	0.325042	0.118435
0	0.132878	0.0968696	0
0.00519565	2.15505	0	0
0	0.73998	0	0
0.265194	0.302339	0	0.421934
0	1.07198	1.41839	0.64877
0.461555	3.00334	0.0163383	0
1.33872	0.983049	0.634107	0.270203
0.341975	0	0.995933	0
5.74843	0.300774	0.733214	0.547787
0.387859	0.0923896	0.571697	0.0532703
0.256089	0	1.07242	0.141872
0.60829	0	0.152337	0.281342
2.43968	0	0.095861	0
0.209966	0.114008	4.439	0
6.2213	0.195304	0.858397	0.437369
3.46275	0.0889129	0.572124	0
0.39838	0.0171753	0	0
0	0.710305	3.39241	0.0581334
3.21165	0.0178646	0.347188	0.183281
2.98193	0	0.13929	0.141037
1.35945	0	1.18218	0
5.17277	0.155619	1.88592	0
0.236535	1.81297	3.52066	0
7.09909	0.477554	1.55177	0
0	0.578735	2.56031	0.177198
0.760945	0.243371	0.128573	0.927999
1.74008	0.451719	0.0475747	0
0.825948	0	0.0146134	0
1.44216	0.110992	0.446154	0
0.00589496	0	0.0658049	0
0.694145	0	0.437786	0
1.05596	0.074697	1.78666	0
0.0760027	0.00891695	0.0883295	0
2.90273	0.266701	0.282433	0
1.89166	0.00854434	0	0.634052
0.139386	0.307965	0.87845	0.404607
0	0.101631	0.105045	0.031588
0.211444	0.162496	2.43141	0
0.319585	0	0.464106	3.38412
0.238609	0.0550728	0	0
0	0	0.2475	0
0.187346	0.580546	0.300557	0
0.123541	0.0266963	0	0
0.805575	0.182655	0	0.0824616
0.023993	4.65549	0.859033	0
4.68586	5.92029	0.347778	0
0.112786	1.0637	0.598553	0.188597
0	2.74216	0.502268	0
0.0256786	2.42967	2.23945	0
0.241393	0.0316351	0	0
0	0.215921	0	0
0.0238106	0.13158	0.0441112	0
0.00856675	0.0630415	0.0658155	0
0.599417	1.15423	0.10624	0.392882
0.867783	0.138541	1.94126	0
0.00614632	3.11447	0.445034	0
0.0311284	0.486356	0.492134	0.873029
0.0376736	0.183771	0.281418	0
0.0304891	0.297837	0.565101	0
0.0824213	0.296433	0.176856	2.28139
0	1.5357	0.346941	0.17822
0.103092	6.68914	4.24069	0
0.577664	3.51835	0.81881	0.00866938
0.0216243	0.11131	0.263743	0
5.57648	1.60584	0.00919375	1.01458
0.0191429	5.26516	0.47512	0
0	2.79158	0.212614	0
0.830954	0.266671	0.122201	0.343103
0.321564	0.621266	0	0
0.447417	1.36337	0.632544	0.118098
0.80763	4.39444	0.0930706	0
0.152866	0.564299	0	2.00615
2.04134	3.61104	0.579051	0
0.482942	2.34638	1.24964	0
2.76051	0.83348	1.69682	0
1.70314	1.41336	1.09658	0
1.46976	3.48788	1.02781	0
0.266683	1.44849	2.97499	0.890779
0.2892	3.18073	0.6254	0.123547
0		0.467938	0
0.162265		1.50839	0
0.21608		1.02761	0
0		1.40896	0
1.62181		1.70529	0
1.88606		0.212966	0
0.440951		0.897232	0
0.211475		2.46912	0.323507
2.6874		0.0561357	0.734303
0.992149		0.746269	0
0		0.0226798	0
0.0127729		0.119906	0
0		2.07704	0
0.0130994		0.118619	0.530886
0		0.986145	0
0.0713611		0.141085	0
0		0.234055	0
0.0898836		0	0
0.0307978		0	0.140747
2.10736		0	0
0		0.348733	1.43672
0		0.208631	0.0857929
0		0.319318	0.219601
1.00915		0.0292056	0.48985
4.46459		0	0
4.29129		0	0
0.116077		0	0.651205
0.475022		0.11861	0
0		0.176316	0.0433808
0.574365		0.085627	0
1.45703		1.14798	0
0.403143		0.0332525	0.0988476
0.365369		0.139502	0
0.800335		0.375107	0
2.8013		2.0039	0
4.05202		0.212838	0
0.56059		0	0
0.127564		0	0
0.218303		0.0499306	0
0.379137		1.32363	0
0.437466		0.0999672	0
3.75637		0.863588	0
1.01757		0.0377473	0
0.379499		0.136455	0.2249
1.94051		0.665183	0
0.887191		0	0.907633
0		0.0312122	0
0.84533		0.393097	0
0.211181		0	0
0.211346		0.201925	0
0.767973		1.13349	0.0431213
0.0312857		0.239438	0
0.282158		0.266188	0
0.803781		0.245122	0
0.0930136		0.0683088	0.0756204
0		0.539391	0
0.0124609		0.0728721	0.348214
0		0.259104	0
0.0777822		0.172911	0.1189
0.0162565		0.0719867	0
0.0616925		0	0
0		0.664973	0
0.737225		0	0.0443018
0.550992		1.13105	0.0107964
1.74522		0.0503153	0
0.0385281		0.0988774	0.249409
0.00639401		0.831752	0
0		0	0
0.218904		0	0.521648
0.0931971		0.480156	0
1.8825		1.0077	0.0263757
0.646632		0.25105	0
0.880801		0.274389	0
0.846483		0.108017	0
5.09746		0.14222	0
0.668201		0.059183	0.0022042
2.88618		0.0282941	0.11549
1.1827		0.524534	0
1.80973		0	0
1.88811			0
0.146069			0
0.0291345			0.166098
0.191013			0
2.22887			0.181285
0.180146			0.0097216
0			0.0423335
0.00434096			0
			0.0339379

## Sheet: extended data fig.6d
siNT	siMAP3K1	siMAPK11	siPPP2R1A
1.05481	0.238208	0.743535	1.70131
0.904039	0.0604599	2.94371	0.283864
0.348295	0.11102	0.499625	0.32306
1.93381	0.50292	0.213797	0.856192
1.4558	0.011627	0.374408	0.320422
0.775435	0.121042	0.394185	0.558948
0.747257	0.671149	0.419935	0.728423
4.20017	0.0270076	0.478526	0.0464563
0.144793	0.737045	0.228088	0.648935
3.89559	0.127806	0.13016	0.272263
1.54784	0.164226	0	1.98407
0.227228	0.766175	0.146891	1.65897
1.04627	0.0245761	0.747218	0.042978
1.06416	0.021578	0.136514	1.44608
0.295899	0	0.397808	0.617601
0.238348	0.118309	0.279158	0.538058
0.506644	0	3.4299	1.14911
0.498885	0.0648275	0.281096	0.333184
2.0333	0.129596	0.653758	0.197119
0.467577	0.29608	0.343855	1.42383
0.171215	0.0166228	2.82998	0.660071
0.540458	0	0.756718	0.463401
2.37418	0.126926	0.463599	0.74145
0.724015	0.356833	0.278077	0.182595
1.14756	0.0527948	1.39394	0.0202457
0.539678	0.306077	0.927178	0.312053
0.158812	0.790044	0.0777551	0.863147
0.762688	0.65871	0.48299	0.110089
0.0931477	0.116339	0.156512	0.657721
0.159752	0.0401062	0.258808	0.613802
0.344751	0.198899	0.358406	0.25871
0.639194	0	0.625437	1.24565
0.145941	0.102775	0.784036	0.346482
0.713034	0.356406	0	0.106939
0.431985	0.0862237	1.96801	0.330584
0	0.0474527	0.205615	0.236971
0.873198	0.282743	0.443634	0.33292
0.306744	0.153654	0.278335	0.281661
0	0.0301675	0.0536918	1.30806
0.235867	0	0.0962074	0.0980941
2.67272	0.054098	0.737406	0.5077
0.278688	0.0185749	0.565043	0.80174
0.461229	0.318281	0.153082	0.450176
1.61315	0.560526	0.0570343	0.228714
0.55568	0.282911	0.363803	0.7802
0.36987	1.69753	0.0659297	0.190453
0.745834	0.318345	0	0.0121405
0.945015	0.245342	0.293913	0.401317
0.742795	0	0.363954	0.303339
0.0299107	0.468821	0.067001	1.73529
0.105276	0.457392	0	0.268309
0.0586551	0.0635972	0.353462	1.96161
0.747117	0.104232	0.221103	0
1.22418	0.37789	0.542061	0.2761
0.600964	0.327107	0.0387204	2.01932
3.08814	0.267235	0.19195	4.71574
2.87358	0.137354	0.21104	0.246322
0.640781	0.341267	0.202182	0.178996
0.720791	0.371053	0.0716134	1.83982
2.30006	0.257282	0.4157	0.819439
0.915916	0.204591	0.0346978	0.619308
1.08319	0.217067	0.192779	0.479849
0.666641	1.28914	0.210949	0.426692
3.73691	0.43679	0.0586642	0.336707
0.268928	0.0263661	0.403101	0.444135
0.226503	0.0317315	1.08537	1.66559
0.227475	0	1.33721	1.1039
2.00087	0.148281	1.33789	0.182688
0.23225	0.112972	0.859165	0.527713
2.18997	0.465391	1.15355	0.446203
0	0.133473	0.141639	0.865531
0	0.222085	0	0
0.23307	0.0917304	2.01798	2.5526
0.0647038	1.05085	0.0658286	1.70554
0.0519096	0.34005	0.682096	0.274997
0.824969	0.968951	0.572475	0.6417
0.158315	0.241438	0.492341	0.292225
0.314485	1.72766	1.03038	3.54704
0.539194	0.512143	0.303735	0.388427
2.56975	0.246368	0.0535056	0.239873
6.63813	0.321208	0.539323	2.04212
0.974832	1.04016	0.147317	2.41762
3.72997	0.0157913	1.71002	2.41762
0.144421	0.107	0.0807066	0.674723
0.992212	0.450285	0.874319	0.813019
1.02476	0.0713334	0.111415	0.122239
3.68739	0	0.110531	1.33917
0.546302	0.313135	0.727006	0.927797
0.380212	0.249813	1.11798	0.436742
0.196296	0.0583683	0.267627	0.854277
1.85763	0.0440438	0.0639587	0.259033
	0.46088	0.434947	0.484928
	0.268279	2.30671	0.20307
	0.874831	0.407484	0.789368
	0.237165	0	1.43068
	0.925498	0.337661	0.38396
	0.429134	0.42267	0.829287
	0.0265493	0.775582	0.168809
	0.0328454	0.362722	0.0961316
	0	1.06104	0.0172239
	0.132717		0.35442
	0.533725		0.0444588
	0.53156		0
	0.289719		0.300301
	0.48996		0.696408
	1.16282		0.151753
	0.409314		0
	0.51058		0
	0.124621		0.0203628
	1.09584		0.00617581
	0.173485		0
	0.321126		0.377732
	0.158915		0
	0.704506		0
	1.27788		0.0148533
	0.566695		0.389709
	0.153973		0.13443
	0.205546		0.140938
	0.138864		0.056663
	0		0
	0.254263		0.104295
	0.111481		0.0149349
	2.0572		0
	0.0354922		0
	0.0328542		0.0149405
	0.00428549		0.223022
	0.00948979		0
	0		0
	0.135525		0.00320465
	0		0
	0		0.210248
	0.0487631		0.0474077
	0.0830855		0
	0.151298		0
	0.27081		0
	0.197592		0.0428123
	0.361621		0.222549
	0.721654
	0.357764
	0
	0.667261
	0.10436
	0.0711452
	3.7143
	0.152584
	1.63719
	0.318364
	0.838294
	0.0409638
	0.413451
	0.0727687
	0.144933
	0.26514
	0.146972
	0.28932
	0.617667
	0
	0.289956
	0.420704
	0.153194
	0
	0
	0.353281
	0.00601522
	0.249135
	0.309234
	0.309234
	0.0282669
	0.474389
	0
	0.493486
	0
0.0382394	0.261391	0.0273637	0.81738
1.69425	0	0	0.126076
0.107805	0.582558	0	0.240213
1.27251	0.989891	0	0.939858
0.152262	0.0392158	0.0255619	0.0789074
0.123942	0.225483	0.326825	0.111398
0.0641025	0.00454567	0.00500359	0.0309508
0.0838494	0.218536	0.0483832	0.259638
0.174665	0.261379	0.0196704	0.839952
0.0595518	0.00712789	0.0310426	0.813142
0	0.815017	0.0448961	0
0	0.116303	0.286656	1.62893
0.146377	0.00838034	0	0.292132
0.0832988	0.0124981	0	0.0581583
0.138872	0.368795	0.020438	0
0.29918	0.546956	0	0.529832
0.0822398	0.634951	0	0.279879
0.10698	0.153827	0.0664916	0.059819
0.0970456	2.80014	0	0.71932
0.17217	0.0338366	0	0.363711
0.226854	0.0285243	0	0
0.301997	0.615891	0	0.179876
0	3.92385	0	0.217794
0.27263	0.193515	0	0.0664891
0.209837	1.12496	0	0.72439
0.096819	0.362593	0	0.0198749
0	0.331603	0	1.73297
0.0742906	0.106765	0	0.73345
0.0243235	0.0180833	0	0.0409367
1.26159	0.153284	0	0.161439
0.0157488	0.263638	0	0.191366
0.0193632	0.468909	0	0
0.0896444	0.178223	0	0.155037
0.0258989	0.103553	0	0.0664484
0.131217	0.0471493	0.00380359	0
0.0758969	0	0	0.0560814
0.0794884	0.117467	0	0.149619
0.191842	0.0871747	0	0.301658
0.17435	0.189868	0.00349705	0
0.0977694	0.110523	0	0
0.130194	0.0910911	0.0237874	0
0.0249959	0	0	0.327967
0.193291	0	0.0337774	0.282507
0.180818	0.0770562	0	0.0641544
2.40033	0.155457	0	0.855231
0.0919492	0.0447044	0.0549	0.212837
0.82381	0.0503438	0	0.744044
2.02892	0	0.46903	1.06198
1.15046	0.0533909	0	0.451288
0.0537825	0.118571	1.30602	0.448131
0.207406	0.119523	0.64774	0.398439
0.250778	0.0301814	0.020729	0.446906
0.174568	0.143569	0.0905888	0.0622115
0.129162	0.0726811	0.558274	0.267541
0.0137448	0	1.45063	0.351912
0.12918	0.0648567	0.911787	0.0217179
0	0.57634	0.556335	0.0790225
0	0.536078	0	0.982129
9.671	0.0936829	0.232118	0.11801
1.89671	0	0	0.137807
1.54896	0.0179509	0.163937	0
0	0.0563885	0.102194	0.102606
0.154755	0.119455	0.401666	0.693611
0.133403	0.0651271	0.244528	0.618243
1.75284	0.883855	0.143993	0.100618
0.225647	0.293422	0.190199	0.0572532
0.432363	0.043743	0.0275165	0.532123
2.94858	0.439391	1.00731	0.339883
0	0	1.22992	0.062546
2.04742	0.269947	0.0608662	0.441977
0.942054	0.222334	0	0.840552
0.112593	0.134968	0.00418202	1.00257
0.267696	0.755787	0.125512	0.903215
1.73641	0.199686	0.375733	0.367524
0.0232696	0	0	0.0214541
0.0326127	0.583964	0	0.356291
6.47896	0.132526	0	0.301857
1.00244	0.122653	0	0.436783
0	0.159751	0	0.176158
0.0335395	0.136037	0.11629	0.299047
0	0.76418	0	1.21022
0	0.0410804	0.0449599	0.307232
9.48105	0.00181301	0.0487776	0.206269
0.110105	0.130899	0	2.25719
0	0.00498853	0.230083	1.46576
0	0	0.29223	0.27267
0	0.275369	0	0.921478
0.620203	0.0812003	0	0.345774
0	0.310458	0.0921264	0.305121
0.10674	0.0964351	0.0223215	0.176667
0	0.0741414	0	0.00771473
0.314691	1.01208	0	0.650625
0.00523195	0.142529	0.112709	0.135491
0.0319888	0.218484	0	0.376079
0	0.00803319	0.351722	0.354574
1.77516	0.794779	0.0236772	1.52717
0.0278947	0	0.0165498	0.122425
0.792244	0.445793	0.0308949	1.55929
0.401535	0.700938	0.185054	0.144717
1.36174	2.95526	0.035555	1.0642
0.884097	0.104848	0	0.838707
1.94657	0.159302	0.280292	0.106338
0.775309	0	0.261145	0.160745
0.439983	0	0.949959	0.0226814
1.10259	0.01872	0.0968298	0.393501
1.19301	0	0.0210648	0.53855
0.997116	0	0.307818	0
0.8331	0	0.187845	0.379312
2.33253	0.016362	0.0404499	0.114192
1.02564	0.00567035	0.10707	0.127701
0.389221	0.0593414	0.057876	0.164039
1.1295	0	0.155997	0.341463
1.30687	0.0730458	0	0.14645
1.11958	0.0542781	0.00393763	0
2.61584	0.470587	0	0.897815
0.531598	0.0312121	0.175838	0.233004
2.00142	0	0.960891	0.22611
1.16912	0.674184	0.313446	0.540396
2.44346	2.06188	0	0.251882
2.85345	0	0.00687236	0.249308
1.31803		0.119559	0.071368
0.602239		0.372992	0.278185
1.6071		0	0.942075
4.35482		0.0848683	0.265088
5.68155		0.0716534	0.0994005
1.04239		0.277364	0.31139
3.87043		0	0.246289
2.47451		0	0.0644989
1.22888		0.0413199	0.261254
0.78129		0	0.281013
0		0.0276105	0.2407
1.36982		0	0.865874
8.76265		0	0
0.0341803		0.0680338	1.07537
0.23972		0.519494	0.240455
0.654267		0.0633848	0.00297158
2.12444		0.337478	0.436071
0.300148		1.01681	0.395431
0.823836		0.838098	0.196678
0.279077		0.0541432	0.0664618
2.50369		0.32874	0.135548
1.25853		2.23782	0.620847
1.40205		0.227217	0.0191416
0.530394		0.0393617	0.214676
1.37359		0.118789	0.140937
1.12659		1.08893	0.517674
1.12184		0.0658931	0.890492
0		0	0.957375
0.683755		0.0869233	0.193936
0.825187		0.411299	0.381327
0.482898		0.0137051	0.836113
0.746332		0.104794	5.47
5.85451		0.350581	0
1.27893		0.0970821	1.02003
0.724386		1.50686	0.228877
0.137906		0.0101138	0.0853689
0.612236		0.371086	0.891505
0.391426		0.167522	0.154634
1.47248		0	0.00975329
0.601004		0.154428	0.164919
0.974629		0	0.344941
2.92848		0.0722424	0.72668
1.23008		0	0.317946
0.633737			0.227248
0.595659			0.473437
2.94107			0.102139
0.0953977			0.477291
0.396726			0.180774
7.88139			0.208852
1.83561			0.0252379
			0.193245
			0.00817723
			0.965654
			0.853344
			0.133905
			0.049889
			0.0876847
			0.107531
			0.0761664
			0.730808
			0.182193
			0.0599551
			0.0123463
			0.0226685
			0.0755354
			0
			0.0582887
			0.0166067
			1.19921
			0.0673331
			1.51486
			0.47062
			0.360135
			0
			0.423219
			0
			0.0465723
			0.022765
			0.347346
			0.244757
			0.062872
			0.290865
			0.072025
			0.0994419
			0.0142732
			0.451997
			0.153532
			0.142019
			0.29168
			0.152119
			0.437566
			1.86104
			0.136059
			0.33818
			0.27939
3.11711	0.829517	0.065678	0.268201
0.35068	0.294643	0.0100299	0.612374
0	0.0515065	0.0326185	0.598581
0	0.0799112	0.159292	0.0312132
0.146734	0.287089	0.0525884	0.124231
0.794599	0.0366331	0.0591573	0.525856
0.0688765	1.09284	0.0355013	0.0276076
0.568823	0.209063	0.00630835	0.386746
2.19743	0.0840861	0.0321642	0.191393
0.436239	0.0829666	0.011574	1.83337
0.114134	0.757895	0.117515	0.541869
0.0507022	0.0272959	0	0.459621
0.418539	0.369857	0.035667	0.474805
1.31319	0.106785	0.056682	0.261515
1.77383	0.408646	0.0220318	0.117366
0.502352	0.0296999	0.00154024	0.742251
0.260334	0.11492	0.00527342	3.0504
0.665818	0.0349074	0.707329	1.39507
3.26831	0.27151	0	1.40268
2.07999	0.115892	0	1.07089
1.18836	0.0851945	0.0364824	1.00209
0.694285	0.532765	0.0179658	0.0116233
0.421054	0.275931	0.023707	0.15094
6.56551	0.965919	0.0816167	0.40077
1.93627	0.276531	0	0.131156
0.608679	0	0	0.432462
0.623152	1.29317	0	0
2.41234	0.376552	0.0687462	0.404829
1.96253	0.830687	0	0.0492025
1.17864	0.452798	0	0.049527
0.312589	0.117791	0.0105294	0.300034
3.35889	0.582722	0.0169022	0.837858
3.26215	0.424296	0	0.755743
1.95526	0.907905	0.00508499	0.309358
0.551839	0.673893	0	0.102131
0.0403771	1.07686	0	0.523272
1.0162	0.148031	0.00434616	0.251106
0.170121	1.44223	0.0121107	0
0.663964	0.74534	0.0144866	0.0355024
0.277501	1.13783	0.0401108	0.212748
0.719957	0.0963217	0.051785	0.185063
0.274615	0	0.272028	0.12287
1.06602	0	0.0351968	0.0592776
0.577129	3.02054	0.00435088	0.903479
0.0870324	0.045699	0.00463174	0.172004
0.714718	0.164911	0.180011	1.61709
0.265265	2.32248	0.145163	0.96325
0.828506	0.538803	0.0610394	1.71164
1.00354	1.9994	0	0.475277
0.758187	0.240785	2.00317	0.472213
0.160293	0.0698895	0.282901	1.01012
1.15478	0.333844	0.429716	0.622332
1.92544	0.233501	0.038239	0.959206
0.188486	0.910534	0.734132	0.263811
0	0.0807366	0.860364	0.0728676
0.513588	1.4015	0.110822	0.0273638
0.827447	0	0.0272069	0.647728
0.283194	0.0371235	2.26333	0.409876
1.25281	0.436377	0.0589655	0.656849
0.0825462	0.3673	0.167542	0.255413
0.00429428	0.543041	0.277473	0.0985519
0.0559344	0.0665972	2.84332	0.0717823
0.0486214	0.623077	0.0856865	0.449658
0.967121	1.00779	0.947929	0.0623304
0.0268955	0.461276	0.165759	0.153449
0.855277	0.62714	0.216088	0.31637
0.32628	1.05443	0.0598125	0.793417
0.199648	1.57494	0.0996263	0.198677
0.278093	0.193095	0.0625889	0.0757525
0.943833	0	0.64616	0.60901
1.54062	0.111145	0.457526	0.642028
0.592949	0.250149	0	1.00154
0.524975	0.0318178	0.724909	0.582209
0.13241	0.444307	0.332748	0.400076
0	0.349366	0.170537	0.547583
0.58957	0.127468	0.0706931	0.410656
0.107994	0.319683	0.803572	1.5208
0.297723	0.317722	0.00601546	0
0.312718	0.353697	0.101497	0
0.114625	0	0.627498	0.0259347
1.66781	0	0.533706	0.140809
0.153823	0.0970922	0	0.13949
0.750505	0.431129	0	0.0543941
0.939763	4.00275	0.31845	0.256661
3.57857	0.607536	0.00261745	0.60825
0.671979	0.632965	0	0.147664
3.56621	0.111654	0.010912	0
0.0892316	0.704008	0.0648848	0.0531738
3.2488	1.73481	0.00641154	0.229832
0.797513	1.59485	0.0206169	0.333825
0.867999	0.607541	0.363702	0.185791
2.09416	1.51779	0.0149418	0.0925474
0.459058	1.93642	0.393482	0.076898
11.9956	0.448272	0.224243	0.058757
0.00683629	0.351376	0.0815352	0
0.286989	0.543879		0.212034
0.515955	2.55114		0
1.08997	0.229256		0.0148786
0.0379638	0.510803		0
0.5876	0.820876		0.0139566
0.163005	0.473892		0.148519
0.500198	0.286919		0.433803
	0		0.227535
	0.237238		0.308417
	0.295516		0.0594202
	0		0.00462021
	2.05481		0.145574
	0.718294		0.0601455
	0.604854		0.0129693
	0.280318		0
	0		0
	0.694103		0
	1.39403		0.127707
	1.38181		0.0530281
	0.805151		0.00492174
	0.287313		0.411324
	0.544411		0
	0.499785		0.0502449
	0.40361		0
	1.33084
	0.874392
	0.231328
	0.352495
	0.117431
	1.21069
	1.56199
	0.150652
	1.24266
	0.397367
	0.465584
	0.696653
	0.15285
	0.209998
	0.622716
	0.777444
	0.401911
	0.0354398
	0.0093412
	0.369437
	0.431631
	0.297446
	1.0193
	0.0865473
	0
	0.0267544
	0.177929
	0.449259
	0.199743
	0.720614
	0.271006
	0.112686
	0.40325
	1.13139
	0.520424
	0.977516

## Sheet: extended data fig.6e
siNT	siMAP3K1
0.419555	0.283863
1.81999	0.0628591
0.760453	0.0665354
1.15084	0.180181
0.953091	0.214273
0.896071	0.0819859

## Sheet: extended data fig.6f
siNT	siMAP3K1
1.39088	0.0384731
0.746386	0.0635922
0.862738	0.583981
1.52744	0.482114
0.861615	0.360594
0.610945	0.696139
0.533992	0.0921241
1.43583	0.102006
1.03017	0.0637567

## Sheet: extended data fig.6g
siNT	siMAPK11
0.926669	0.207829
1.05858	0.354403
1.01475	0.235284
1.24165	0.0489839
0.901413	0.0320031
0.856937	0.0412766
0.922729	0.127369
1.3613	0.119916
0.715975	0.0838581

## Sheet: extended data fig.6h
siNT	siMAPK11
0.965845	0.493141
0.97797
1.05619	0.395315
0.948121	0.413228
0.877301	0.543747
1.17458	0.435882
1.09358	0.202502
0.912601	0.28283
0.99382	0.212276

## Sheet: extended data fig.6i
siNT	siPPP2R1A
0.991681	0.358689
0.885425	0.440805
1.06155	0.220544
0.990584	0.346632
1.23102	0.344525
0.977111	0.339214
1.22317	0.333145
1.34942	0.425438
0.581193	0.315993
0.965462	0.257192
1.09778	0.404251
0.843805	0.301653
1.22724	0.335203
2.06228	0.482024
0.970909	0.38328
1.48632	0.369363
1.00325	0.322306
1.8879	0.278202
1.27123	0.375212
0.90067	0.312324
0.671195	0.194542
0.913936	0.286811
0.590669	0.337205
0.831971	0.272447
0.560862	0.415271
0.573381	0.365663
0.856516	0.285833
0.728476	0.346918
0.778272	0.288876
0.992254	0.35442
1.04993	0.411787
1.52115	0.376344
0.601312	0.407448
1.27103	0.351652
0.894936	0.32551
0.841366	0.331716
1.12263	0.519409
1.31423	0.285969
0.84427	0.325025
0.552602	0.366338
0.855608	0.328166
1.1887	0.432626
1.12912	0.43389
1.44674	0.442447
0.925505	0.277954
1.28067	0.461919
0.737057	0.278988
0.765477	0.389643
1.29737	0.316534
0.834857	0.392476
0.875188	0.317555
0.672572	0.370048
1.44124	0.353654
0.570638	0.310326
1.05813	0.323477
0.689961	0.488194
0.720335	0.340255
0.606357	0.289169
0.924771	0.393496
1.173	0.395313
1.27913	0.252933
1.61604	0.455368
1.08842	0.311527
0.991639	0.395439
0.818561	0.367791
1.55242	0.385775
1.08697	0.407273
1.12337	0.323243
0.828295	0.307191
0.907976	0.31355
0.891495	0.362065
1.10124	0.311283
0.969854	0.30383
0.729366	0.276979
1.08552	0.332865
1.42226	0.313023
0.862641	0.527914
0.209786	0.359783
1.20954	0.391746
0.830521	0.269642
0.94534	0.519276
0.954072	0.296965
1.11382	0.383228
0.567759	0.366946
1.37189	0.290218
1.3769	0.306793
1.21441	0.206337
1.27839	0.344298
1.08077	0.444268
1.15696	0.307328
1.10598	0.344986
0.966741	0.376896
0.740051	0.32492
1.43034	0.305801
1.2877	0.374014
0.928108	0.358043
0.944994	0.386093
1.16102	0.376313
1.43187	0.406931
0.9491	0.444086
0.691596	0.360684
0.989057	0.406927
0.783513	0.203245
0.932643	0.296958
1.1674	0.374517
1.56076	0.644791
0.857061	0.412329
0.862292	0.31224
0.974344	0.649683
0.843665	0.41859
0.983924	0.540785
0.402951	0.512124
0.690936	0.358413
0.606811	0.293229
0.859507	0.354608
1.13456	0.336331
0.847973	0.317247
0.898577	0.327565
0.781126	0.371163
0.795714	0.330192
1.07169	0.223842
0.790399	0.327296
0.521348	0.317209
1.65877	0.337858
1.15389
1.10485
0.711093
1.17758	0.50397
0.633033	0.42496
1.33316	0.347074
1.29541	0.32101
0.846358	0.359743
0.918229	0.396546
0.9959	0.301209
0.862017	0.412983
1.29644	0.419507
1.28525	0.590498
1.10411	0.482784
1.76159	0.348459
1.22202	0.394624
1.12041	0.476695
1.26806	0.461025
0.928319	0.530122
0.668921	0.379134
0.863904	0.817018
0.795545	0.431936
1.24282	0.489361
0.748603	0.293208
1.78767	0.519244
1.31069	0.702919
0.222693	0.481013
1.00977	0.614465
1.33861	0.372561
1.18699	0.298816
1.1227	0.438799
0.934666	0.361948
1.60621	0.409898
1.20919	0.543502
1.17461	0.353308
0.951322	0.487728
0.692246	0.345059
0.893505	0.188721
0.751119	0.294413
1.11191	0.505751
0.429314	0.527797
0.865169	0.32464
0.75988	0.381559
0.843265	0.297519
0.235197	0.333634
0.422543	0.378746
0.965847	0.393493
0.913748	0.495287
0.990384	0.468185
0.920254	0.41826
0.851532	0.416266
0.447758	0.458646
0.985545	0.330577
0.862791	0.27053
0.284776	0.56002
1.0578	0.3176
1.75445	0.425101
0.794185	0.363118
1.03634	0.825613
0.694009	0.35358
0.496457	0.419115
0.936157	0.239455
0.223792	0.493206
1.39323	0.456508
0.832621	0.44356
0.72219	0.463583
1.65844	0.438156
1.00643	0.354863
1.6071	0.38188
0.988178	0.390595
0.427307	0.394306
1.47315	0.425045
1.02433	0.428077
0.883875	0.416224
1.52763	0.578104
1.82814	0.52421
0.969285	0.577909
1.02848	0.39021
0.87023	0.301032
1.055	0.436234
0.406883	0.391468
0.888632	0.369303
0.665698	0.374257
1.18928	0.327559
0.448839	0.403162
1.0251	0.343069
0.25274	0.193661
1.22771	0.182844
1.47444	0.192417
1.00429	0.193258
1.26138	0.359485
1.62234
0.75377
1.46121
1.15192
1.06742
0.616628
0.570407
1.01076
0.914663
0.749889
1.06328
1.28056
1.71307
1.06701
1.13569
1.08122
0.718214
0.878111
0.699225
0.76945
0.717906
1.52813
1.1981
1.53651
1.16129
1.09766
0.877107
0.871619
1.19394
1.26879
0.783816
1.08442
0.931807
0.840664
0.727954	0.191468
0.791996	0.436235
0.723233	0.431461
0.776028	0.331833
1.33978	0.400146
0.989111	0.574495
0.195948	0.291861
0.667822	0.336451
1.28512	0.421617
1.43135	0.246159
1.29774	0.291419
0.544777	0.474831
1.32449	0.410753
1.23118	0.387287
0.735173	0.312002
0.57022	0.452479
0.780548	0.38605
1.1121	0.387828
0.699259	0.343634
2.16792	0.614839
0.631292	0.418905
1.00313	0.346243
0.969231	0.254272
1.07098	0.509738
1.35341	0.400229
1.53352	0.18421
0.686234	0.331559
1.02213	0.439349
0.769565	0.37513
0.658757	0.435272
1.10951	0.399361
0.315222	0.428182
1.60436	0.382694
0.694937	0.405372
0.789822	0.331549
0.859501	0.431755
1.54373	0.43706
1.03777	0.457171
1.32362	0.311755
0.65589	0.641516
0.962415	0.564008
1.4115	0.262147
0.863503	0.386864
0.797858	0.342377
0.733807	0.381781
0.833976	0.379336
1.48027	0.223412
0.883284	0.374473
1.17091	0.367377
0.456247	0.3276
0.544487	0.469087
0.991774	0.338243
1.04601	0.330187
0.799735	0.412419
0.967423	0.343838
0.43578	0.387504
1.31266	0.547601
1.02157	0.337679
0.656774	0.301821
0.900027	0.405422
1.14071	0.181693
0.805047	0.173979
1.28948	0.198198
1.20624	0.359773
1.22741	0.321639
0.45792	0.354224
1.78046	0.535042
0.950826	0.513242
1.30071	0.533112
0.989217	0.280823
0.752245	0.323249
0.687168	0.297803
0.984865	0.334578
0.894696	0.662138
0.88015	0.518639
0.987947	0.369099
1.02259	0.396587
1.06655	0.535246
1.22543	0.18486
1.08287	0.411696
1.28613
1.33257
0.735037
0.370729
1.06315
1.44455
1.06513
1.20671
1.04365
1.59666
1.16864
0.808098
0.845718
0.952162
1.5412
0.914463
0.30704
1.50896
1.29481
0.980534
1.5887
0.390269
0.697478
0.921471
1.15002
0.894963
1.12208
0.765828
0.960495
0.727921
1.23348
0.919316
1.26031
1.03661
1.40479
0.8904
1.64004
1.0029
0.846483
1.05357

## Sheet: extended data fig.6j
siNT5	siPPP2R1A
1	0.626216
1	0.644198
1	0.409741
1	0.709664

## Sheet: extended data fig.6k
siNT5	siMAPK11
1	1.19788
1	0.997258
1	1.74656
1	1.33104
