# Supplementary material for: Novel kinase regulators of extracellular matrix internalisation identified by high-content screening modulate invasive carcinoma cell migration
Source: PLoS Biol. 2024 Dec 12;22(12):e3002930. doi: 10.1371/journal.pbio.3002930 (PMC11637276; doi:10.1371/journal.pbio.3002930)
Supplement: S14 Data — The biological replicates are colour coded. (XLSX) [file pbio.3002930.s036.xlsx]

## Sheet: extended data fig.7b
siNT	siMAPK11-7	siMAPK11-9	siMAPK11-10
0.288049	0	0.269151	0.146029
2.07132	0.033787	0.355623	0.282322
8.9318	0	0	0.793136
0	0.067574	0	0
0.315536	0.0292057	0.00629927	2.93718
0.0217611	0.0223338	0.0326417	0
0.368221	0.0292057	0	0.0481035
1.2129	0	0.00572661	0.0778819
0.366503	0	0	0.430068
0.980396	0	0.185542	0.487335
0.632791	0	0.0194705	0.0595567
0.283467	0	1.07488	2.0925
2.15206	0.0916258	0	0.438086
1.62407	0	0	0.117396
0.24109	0	0.29492	0.11625
0.0463855	0	0.663142	0.0589841
1.67961	0	0.212457	0.104224
0.318972	0	0	0
0.0578388	0	0.568652	4.8407
0	0	0	0
2.11713	0.0423769	0	0.12484
0	0	0.0229064	0
0.10766	0	0	0.128276
0.146029	2.08391		0.351041
3.24527	0	3.40504
0.00458129		0	0.121404
1.32571	0.169508	0.85441	0.509096
0.2388	0	0.125985	0
0.00515395	0.0761639	0	0.54231
0.101934	0	0	0.205013
0.645962	0	0.0332143	0.281177
0.663714	1.08061	0.16149	0.103652
0.152328	0	0	0.0286331
0.494779	0.0418043	0.0332143	0
0.34646	0.0715826	0.00400863	0
3.9966	0.153473	0.00744459	0.427205
1.76437	0.0807452	0.0188978	0
2.62622	0.16779	0.830359	0
1.03594	0	0	0
2.47561	0	0.143738	0.465573
1.1625	0	0.251398	0.235936
0.612747	0.00801726	0.00286331	0.249108
0	0.0166072	0.00744459	0.0801725
0.0137439	0	0.284613	0
	0.446103	0.225628	0.0332143
0	0.201004	0.532575	0.0853265
0.32069	0	0	0
0.555481	0	0	0.255407
0	0	0.771947	0.277741
0.619047	0.225628	0.0269151	0
0.778246	1.50839	0.101934	1.53015
0.00916258	0	0.0423769	0
2.11541	0	0.136293	0.984404
0.627637	0	0.0589841	2.75736
1.9963	0	0.199859	0.162063
0.632791	0	0.0120259
0.637944	0		0.0876172
1.21977	0.178098	0	0.0131712
0.0332143		0.43694	0.229637
1.74719	0.138011	0	0
0.431786	0	0.00744459	0
0	0.0286331	0.152901	0
0	0	0	0
0	0.0618474	0	0
4.03497	0	0.0612747	1.7804
0.0257698	0.07101	0.0188978	0
0	0.828068	0.778246	4.57041
0.706664	0.0103079	0.0223338	0.033787
0.317827	0	0	0
3.43597	0.0801725	0	0
0	0	0	2.63825
0.064138	0.121404	0.0956344	0.115678
1.05026	0.75534	0	0.671731
0.747895	0.174089	0	0.241663
	0	0.00858992	2.06502
0.101361	0.565217	0.00343597	0.0269151
2.26545	0	0.00343597	0
1.94877	0.273159	0.10537	0.0131712
4.47477	1.42134	0.22391	0
3.188	0	0	0.184397
2.057	0.158054	0	0
3.2069	0	0.0166072	0.00572661
1.65556	0.0664287	0	0.0125985
4.96497	0	0
0.601867		0.326989	3.2069
0	0.509668	0	5.73406
1.81763	0.117396	0	0.224483
0.07101	1.42822	0.268578	0.18497
2.60103	0.140875	0.117396	0.0624201
0.452975	0.229637		1.72657
2.8656	0.156336	0	0.0366503
0.669441	0	0	1.28162
0.0498215	0.944318	0.00629927	2.47848
1.54905	0.030351	0	0.0566934
7.04659	0	0.166072	0.741596
0.0561208	0.0755913	0.236509	0
	0.913967	0.263424	0.0521122
0.00801726	0.428923	0.0830359	0.0429496
1.82163	0	0.614465	0.123122
0	0.00687193	0	0
3.81278	0	0.514822	0.0818905
0.101361	0.00400863	0.162636	0
0.787982	0.0263424	0.339015	1.95048
1.58971	0.510241	0	0.317827
0.0704373	0.605875	0.0160345	0
0	1.12986	0	0.0761639
0	0.264569	0.160918	0.0137439
0.491343		0.0171798	4.27835
0	0	0	1.4454
2.63539	0.85212	0.19585	0
0.0607021	0	0	2.43438
1.69851	0	0.0274877	0
0	0.0767366	0.376238	1.78957
0.0395136	0	0.0595567
0.395709	0.609311	0	0.205013
0.797144	0.0418043	0	0
1.15162	0.07101	0.00286331	0
0	0.486189		0.0870445
2.1658	0.0143165	0	0
0.794854	0	0.257125	0
0	0	0.163208	0.938019
1.16307	0	0.708382	0
0.104797	0.0629927	0.00858992	0
0.365358	0.0137439	0	0
0.379674	0.210739	0.0160345	0
1.793		0	0.00973524
5.77471		0.130567	0
1.32972		0.150037	0.0921984
0.0870445		0.0475309	0
0.317254		0	0
0.585832		0.22391	0.113387
6.79577		0.00229064	0.131712
		0.3917	1.20144
0.361349		0	1.23408
0		0.00572661	0
0		0	0
2.14862		0	0
0.0561208		0.00973524	0
0		0	0
0.770229		0	0.00458129
0.00801726		0.00744459	1.08806
0.0435222		0	0.313818
0			0.553191
0
0.821769
0.482181
0.0183251
0.00515395
2.24884
0.425487
1.38183
1.46487
0.45412
0.0251971
0.00801726
1.28448
0.396281
0.487335
0.152901
0.146029
1.50839
1.60861
0.215321
0.0784546
2.37941
0.280604
0
0.350469
0.00572661
1.42134
0.214175
0.0250348	1.4237	0.681274	0.229007
0.943934	0.152261	0	1.25872
1.42288	1.64039	0.00779771	0.540505
0.0607401	0.693997	0.499054	0.210538
0.756789	0.472377	0.00861853	0
2.63111	0	0.119839	0.877448
1.95928	0	0	0.115734
1.34449	1.45243	0.53599	0.786748
0.563487	0.203151	0	0.291388
1.07198	1.45653	0.936957	0.251168
0.562667	0.365672	0.454319	0.398094
2.00976	0.170729	0.067717	1.54436
0.3037	0	0.00984974	0.0238035
1.35106	0.0857748	1.52958	0.194122
0.852824	0.0451447	0.491666	0.605349
0.363209	0.230238	1.03669	0.0504799
0.214642	0.866367	0.44529	1.34736
1.82302	0.0775667	0.385371	0.259377
1.09866	0.288926	0.108758	1.05762
0.0968558	0.200278	2.19649	0.922182
	0.832303	0.0923414	1.53902
1.83205	0.703846		0.0906997
0.532707	0.0870061	2.41196	0.0837228
0	0.0705898	2.6307	3.12196
0.493308	0	1.64696	0.0775667
1.60305	0.0196995	0.971021	0.0102602
0	0.0316013	3.49912	3.39118
1.40605	0.13174	2.11769	0.263481
1.17992	0.431747	0.168677
0.712054	0.0533528	2.00647	0
0.942703	0.122711	1.16186	0.971431
2.24492	0.00574568	0.23229	0.684557
5.3439	0.243781	0.594268	1.27677
1.4434	0.0549944	0.917257	1.49347
0.742014	1.21152	0.411637	0.0574568
1.11466	0	2.31879	0.988668
2.2363	0.249937	0.011081	0.627511
0.684968	0.487562	1.59935	0.562256
1.14626	0.463759	1.24722	0.382909
1.48731	0		0
0.351718	0.84913	0.043503	0.194122
0.026266	0	0.0886477	0.0664858
0.520805	1.5222	0.29344	1.3724
0.0989078	0.34392	0	2.92127
0.881962	0.770332	0.0287284	0.421487
0.927518	0.028318	0.0168266	0
0.329146		0	0.0209307
0.758841	0.508493	0	0.103012
0	0	0.134203	0.512187
1.22096	0.526961	0.419435	0.139948
0.886477	0.0890581	0.200689
	0.672245	0	0.0632025
0	0.351308	0	0.633667
2.99514	0	0.828199	0.12148
1.12123	0.122711		0.893864
1.62849	1.16268	1.88869	0
0.561846	0.259377	0.842563	0
1.25584	0.41451	0.484279	0.314371
2.00032	0.271689	0.343099	0.0734627
0.664858	0.0205203	0.288105	0
1.85093	1.79265	1.73191	1.3252
	0	0	0.211359
0	1.38717	1.49388	0.0447343
0.991951	0.412048	1.44299	0.331608
0.440366	0.26307	0	0.118197
0.0069769	0	0.852413	0.870881
1.1754	0.254862	2.90362	0.271689
0.139128	0.114914	6.43558	0
1.43355	0.112862	2.13288	0.215874
0.995235	0.334481	2.49568	0
0.745708	0.103422	1.03381	0.109578
0.175243	0.186324	1.56652
3.02346	0.0123122		1.69416
0.502337		0.199047	1.62233
2.11646	0	0	1.44053
1.88787	2.07706	0.0611505	1.64942
0	1.18813	0.0517111	1.61125
0.0274972	1.81153	0.0455551	0.449805
0.412048	1.84108	0.127226	0.841332
1.45407	2.76449	0.551586	1.68964
4.82186	1.43396	0.944344	0.269226
1.13806	0.789621	0.517522	2.09635
0.0488383	0	0.274151	0
0.164162	0.0513007	0.695228	0.263891
0	0.0328325	0.069769	0.0906997
0	0.039399	0	1.79676
0.671424	2.05326	0.441186	0
0	0.371828		0.575389
4.583	0.382498		0
1.73889	1.97405		1.20659
0	1.41631		3.10595
0.270458	0.677991		0.98087
1.54107	0.405892		0.612326
	0.0927517		0.880321
1.15365	0.36403		1.64203
1.0609	0.00738731		2.08609
1.9129	0.540094
0.928749	0.190839		0.0558152
0.63695	0.282359		0.0586881
1.45735	0.189608		0.2327
0.0127226	1.47664		0.439955
0.314781	0		0
2.13001	2.54164		0.039399
0	0.228186		0.00533528
0	0		0.306984
0.203972	2.89541		0.0238035
0			1.03504
	0.611505		0.0344741
	0.0923414		0.00943934
	0.206434		0.0824916
	0.916026		0.10137
	0.104243		0.498233
	0.824095		0.22285
	0.259377		0.00943934
	0.400146		0
	0.0923414		0
	0.220388		0.0160058
	0.0943934
	0.116966
	0.3037
	0.0451447
	0.0123122
	0.00861853
	0.691534
	0
	0.0295492
	0.0997287
	0.0385782
	0
	0.84913
	0.0648442
	0.14118
	0.00410406
	1.05515
	0.22203
	2.23466
	0.0562256
	1.02848
	0.0430926
	0.530655
	0.739962
	0.609453
	0
	0.165804
	0.0582777
	0.522036
0.271941	1.61802	1.90714	1.44502
1.24418	0.231061	0.0580615	0.335927
1.31409	0	5.5745	0.316376
1.38992	0	2.5002	0.165298
0.34126	0.457975	6.24576	0.813454
1.14701	0	4.1431	0.0325855
0.0793902	0.447311	1.30342	0
1.07947	0.0325855	2.97002	0.0953868
0.130342	1.67964	1.54811	0.148709
1.20744	0.0296232	1.13042	1.179
0	1.05814	0.189589	0.0473972
0.118493	0.474564	1.8716	0.860258
0.389842	0.45679	2.62284	0.614386
1.17486	0.626827	0.628012	0.0681334
0.513074	0.902323	4.57086	0.901138
0.176554	0.978751	0.990601	0.635122
0.691406	0.171222	3.09326	1.56766
0.842485	0.434276		0.412355
2.52331	0.396359	0	1.45569
0.921282	0.50004	1.08243	1.09784
0.25239		2.48657	0.0604314
0.20203	0.126787		0.568173
0.744728	0.308082	2.1228	0
0.62031	0.232246	1.09902	0.114938
2.3112	0.62979	0.0847224	0
1.60084	0.38214	0.091832
1.61387	0.251205	6.5414	1.34371
0.777906	0.934909	0.479896	0.173
1.65416	0.136859	0.803974	0.590687
3.48369	0	1.00482	2.43088
3.73075	0.0473972	0.452643	0.697331
4.13422	0.146339	1.38222	1.25899
3.11103	0.0521369	1.78095	1.61861
	0.244095	0.0396951	0.194921
0.921282	1.1008	2.7206	0.366143
0	0.0284383	3.52516	0.455605
0.204993	0	0.314599	2.39296
1.70393	0.499448		0.0296232
0.024291		0.0491745	0.133305
1.37689	0	1.17308	0.0260684
0.141599	0.0598389	0.0236986	0.217434
1.34549	0	0.575875	0.489968
0.809307	1.59965	0.330003	0.565211
1.21929	0	0.0592464	0.546252
0.472787	0.0100719	0.299787	0.430129
0.180109	0.13212	1.00897	0.447903
0.487598	0.590687	0.00651711	1.27972
0.564026	0.0379177	0.0799827	0.0746505
1.86093	0.180109	1.55937
1.26965	0.167667	0.0610238	0.745913
4.47903	0.0568766	0.00947943	0.234023
1.57003	0.0450273	1.00482	0.253575
1.12687		1.06584	0
0.582985	0.755392		0
3.65965	0.0402876	0.0325855	0.325855
1.10791	1.5173	0.215657	0.393396
1.89707	0.469232	0.476341	1.19263
2.76977	0.409985	0	0
	0.728731	0	0.171815
1.61624	0.0136267	0.400506	0.28616
0.220989	0.0154041	0.264832	0.0426574
1.56114	0.182479	0.309266	0.25713
0	0	0.169445	0.0183664
1.13812	0	0.024291	0
0.164113	0.498263	0.149894	1.12331
0.674225	0.313414	0	0.70207
0.0930169	0.79331	0.148709	0.217434
1.5807		0	0.0154041
1.00897	0	0.573506
0.0112568	0	0	0
0.102496	0.166483	0.00947943	0
2.11747	0.0859073	0	0
1.2501	0		0.16352
0.219804	0.0112568	0.0864998	0.367328
0.16826	0	0.106051	0.408801
1.17841	0	0.734656	0.0426574
0.684889	0	0	0.174777
0.555139	0	0	1.32712
0.300972	0.0100719		0.738803
1.99187	0	0.392211	0.0314006
0.0598389	0.186626	1.46457	0.228691
0.308082	0.119085	0.162335	0.199068
0.395766	0.672447	0.0693184	0.114346
0	0.0633937	0.0894621	0.176554
0.147524	0.00947943	0.00710957	0
0	0.0823526	0.292677	1.32238
0.332373	0.539735	0.137452	0.0550992
0.0130342	0.141599	0.567581	0.366143
0.0118493	0	0.0373253	0
0	0.0515444	1.00245	0
0	0.00888697	0.00710957	0
0.456198	0.693183	0	0.719844
0	0	0.539735	0.174185
0.398136	0.0207363	1.02852	1.15294
0	0.0787978	0.0142191	0.901731
0	0.231654	0.392211	0
0.136267		0.0776128	1.03326
2.02564		0	0.0337705
		0	0
0.242318		0.0882772	0.527886
0.00770204		0.0171815	0.0545067
0.303342			0
1.73592			0.324078
0.160558			0
3.04231			0
1.34075
0			0.232839
0.0195513			0.151671
0.222174			1.40533
0			0.859666
1.7377			0.851371
3.17442			0.470417
0.514852			0.24765
2.72593			0.0710957
3.80007			1.15057
0.532033			0
1.43317			1.47168
0.660598			0.0201438
2.42022			0.16115
0.640454			1.64172
0.7862			0.50478
0.0628012			0.122048
0.100126			0.709772
1.91899			0.119678
0.255352			0.993563
0.149894			0.523146
0.0983491			0
1.3366			0.08413
0.897584			0.0633937
			0.136859
1.38814			0.479896
0.432499			0.354886
3.31484			0.33415
0.648749			0
1.1008
0.192551
0.549215
1.70926
0.777906
0.42302
1.1873
0.337112
0.322301
1.11324
0.582985
6.99701
1.03326
0.146339
0.393989
0.732879
0.789755
3.01505

## Sheet: extended data fig.7c
siNT	siMAPK11-7	siMAPK11-9	siMAPK11-10
1.0509	0.515075	0.157691	0.233614
0.949098	0.582308	0.212741	0.257242
	0.61551	0.263553	0.269283
1.01281	0.271505	0.210826	0.62194
0.94302	0.329661	0.218109	0.440387
1.04417	0.274153	0.300642	0.48695
1.35375	0.196324	0.170832	0.201435
0.689663	0.321593	0.195014	0.292679
0.956584	0.230096	0.23127	0.331801
1.57937	0.109752	0.579028	0.918087
0.79023	0.105354	0.420362	0.754558
0.630403	0.256374	0.409718	0.3933
