# Supplementary material for: Novel kinase regulators of extracellular matrix internalisation identified by high-content screening modulate invasive carcinoma cell migration
Source: PLoS Biol. 2024 Dec 12;22(12):e3002930. doi: 10.1371/journal.pbio.3002930 (PMC11637276; doi:10.1371/journal.pbio.3002930)
Supplement: S15 Data — The biological replicates are colour coded. (XLSX) [file pbio.3002930.s037.xlsx]

## Sheet: extended data fig.8b
DMSO	E64d	BafA1
1.169	1.02556	9.94051
0	1.69049	15.5134
0.0134059	0.250691	2.26158
0.0871387	4.03519	3.59816
0	12.1351	6.87189
0	0.0201089	5.76322
0	0.131378	11.0183
0.18098	8.13875	9.46192
0	2.20394	0.296271
0.170256	3.03377	0
0.207792	6.22572	4.14914
0.261416	7.61994	2.78576
0.0455802	6.56489	0.693088
0.284206	11.2503	0.945119
	7.12526	12.1552
2.42245	0.113951	4.52317
3.8341	0.126016	0.545622
0.205111	0.0375367	4.3261
0.140762	0.647507	0.47323
2.59807	0	10.2864
0.273481	2.40771	6.74319
0.223879		11.7651
0.198408	1.14755	2.38894
0.170256	1.63419	3.4708
0	2.49351	5.55006
0	3.14772
0	2.00285	5.31278
0.986678	2.30716	0.277503
0	1.13951	8.57847
3.3783	1.39288	5.66669
	0.364642	7.28211
3.61424	0.459824	5.73104
3.46678	3.80729	0.049602
3.58475	0.0670297	1.1623
0.138081	1.0899	4.65723
0.0656892	0	6.15199
0.194386	2.28705	1.68781
0	2.63829	6.39732
2.7576	1.89024	3.5204
10.1845	2.46804	2.53104
0	2.35006	12.0359
0	0	0.863343
0.163553	4.47759	7.31831
5.78735	2.74554	7.70842
0.198408	1.49208	6.59305
0.934395	2.19455
0	0.0670297	3.05388
0.243988	1.04835	9.23134
0	4.80067	2.19455
0.638123	0.781567	9.62949
5.7592	0.729284	6.01525
0.0536238	1.15425	4.76984
	0.0201089	18.3031
0.734646	0.974612	10.1336
0.163553	0.595224	2.29778
0.694428	1.09124	2.5297
0	5.4884	6.81424
0	0.615333	12.2061
0	5.15191	10.2582
0	1.51219	6.40134
0.277503	1.52426	10.5961
0.00804357	0.513448	2.68119
0.331127		3.58743
0	0.152828	7.91487
0	0.198408	5.78467
0.136741	1.66636	7.43092
0.76548	1.3044	1.93046
0	5.47767	15.3002
1.59799	5.18542
	0.0831169	0.0844575
0	3.36623	2.66376
8.26209	1.14085	2.86217
1.27357	0.678341	9.00746
0.344533	0.717218	5.63452
0	0.0522832	0.550984
1.36204	3.27641	2.40637
5.15861	0.843234	6.68823
0	4.77252	3.82472
0.658232	0.839212	3.21475
1.90901	9.83594	4.76716
0.18098	3.35819	5.4455
0	7.86125	3.15844
0	1.00142	12.2235
1.50549	0.918308	0.504064
	4.6331	3.02706
	1.68379	2.20528
	1.67977	1.52426
	2.74286	1.48672
	2.9225	0.957185
	7.88538	4.09686
	1.00411
	0	1.02556
	1.10063	1.69049
	0.319062	0.250691
	1.65027	4.03519
	3.79254	12.1351
	5.35702	0.0201089
	3.08739	0.131378
	0.178299	8.13875
		2.20394
	6.32359	3.03377
	1.17436	6.22572
	0.402178	7.61994
	4.27918	6.56489
	3.76573	11.2503
	4.50172	7.12526
	15.4209	0.113951
	12.312	0.126016
	2.64231	0.0375367
	2.44793	0.647507
	1.65832	0
	1.13951	2.40771
	3.0579
	0.0134059
	0.615333
	1.2615
	2.14763
	3.1008
	5.6372
	0.656891
	1.44784
	0.78827
	3.57671
	4.60762
	0.410222
	2.44793
	1.4465
	0.911605
	6.30482
	1.24005
	1.24139
	1.74814
	1.38215
	6.45362
	3.23754
	1.9318
	7.22044
	4.24835
	2.03636
	6.5354
	1.66368
	2.68253
	7.754
	4.05932
	0.528194
	2.46938
	12.0935
	0.333808
	1.60871
	0.638123
	2.29242
	9.57453
	1.51755
	2.67181
	0.45178
	0.572434
	2.81525
	0.415584
	1.9747
	1.55375
	6.40804
	1.65295
	5.92677
	4.36632
	2.80184
	4.03519
	0.90222
	0.0214495
	4.36096
0	15.3263	4.49766
0	2.74803	2.05518
0	1.01008	1.41489
0	1.64064	5.55056
0.118718	0.531312	2.54757
0.671438	9.6726	4.31277
0.502119	6.13636	0
0	4.52491	0.881628
3.00298	1.20859	3.13727
0	5.77242	0.190727
1.25141	0.618891	0.223813
0	3.18787	0.188781
0	2.0474
0.336692	6.11106	0.959475
0.476818	3.42142	0.383401
1.75936	3.56154	1.36234
0.26079	2.41523	12.5763
1.32341	4.97643	1.28644
3.62966	2.7636	0.0233544
0	4.04225
5.7841		7.78868
0.3581	3.27545	5.82497
0.377562	1.65816	0.718147
0	1.28449	0.474872
0.0583859	13.3801	5.10293
2.3802	1.34677	0
0.140126	5.21386	0.478765
	0.743448	0.597483
0.720093	2.77722	0
0.344477	0.309445	0.597483
0.270521	1.73017	3.96635
1.26697	2.89789	0
2.73246	19.2245	0.206297
1.30784	1.5589	0.850488
3.44088	0.0622783	1.90727
2.73441	4.4023	0.410648
0.488496	2.84923
0.112879	1.80218	2.279
0.73177	11.5682	0
2.43859	0.3581	0
0	2.61569	1.47133
1.98123	1.82748	6.63848
0.105095		0.0233544
	1.62313	5.74907
0	2.69354	3.54792
0.200458	7.69916	0.920551
1.44992	3.23653	1.76909
0.0661707	1.3818	6.52365
1.75352	3.57322	0
0.309445	4.53269	0.12261
1.79245	0.702577	2.57677
2.11357	0.945852	0.249113
0.558559	0
2.52033	7.50065	1.50246
0	5.9904	2.15055
1.14826	13.5942	3.23069
8.74427	8.42509	9.15102
7.03745	0	1.40905
2.79279		2.11941
0.745394	1.3312	3.59073
0.0175158	3.11002	4.56189
0.572182	5.86973
2.03378	3.81844
	7.43447
0.671438	1.88392
0.712308	10.4219
3.00688	1.68735
0	2.8687
0	1.36039
1.99485	4.64557
0.984776	0.914713
0	4.69423
0	0.472926
0	3.03412
2.10968	3.19955
2.38215	1.16966
0.307499	2.41134
0	9.74461
0.221867	0.895251
1.8411	0.733717
1.02175	0
0.439841	5.49606
0	3.78925
0.0778479
0	4.21741
0.659761	1.66984
0.216028	6.07992
0.453464	1.52193
0	1.41878
0.418432	0.918605
0.860219	1.30201
	1.61729
0.875789	0.354208
1.09766	3.05358
2.25954	6.81948
0	1.4869
0.809618	0.733717
0.126503	0.467087
1.56669	1.70098
0.356154	2.4055
0	0.657815
0.0447625	7.83928
1.32925	8.39006
0
0.151803
0.120664
0
0.550774
1.47133
2.87259
0.0233544
0.485767	1.55957	39.1609
0	1.84811	13.5248
0.299495	5.41283	1.88463
0.116876	8.03524	22.8639
1.78602	1.40617	20.2744
1.49017	5.43475	1.32216
0	21.5892	36.3266
0	6.80074	3.94092
0	3.01322	1.79697
0	3.21045	0
0	2.6845	6.39532
0.763348	7.57504	4.99281
2.86347	5.4384	3.79483
	20.5775	3.69621
1.03362	3.9044	26.6441
23.5615	0.255667	2.72833
0.0730477	4.81019	3.11183
0	6.21636	11.2092
0	4.91976	14.9711
1.19068	2.20239	17.6045
0	15.8513	6.40993
0		12.619
0.339672	9.15287	18.5943
0	7.35225	2.95843
0.116876	13.6161	0.840048
0.200881	5.17543	18.1158
0	1.42078
1.41712	4.99281	11.1726
13.3422	5.62102	2.6845
0	3.10453	7.45086
0	5.64293	3.39306
3.61221	6.02643	4.66044
0	1.87002	1.48652
2.77581	6.76421	9.21496
	2.65528	6.63638
0	2.84521	12.2026
5.27039	1.54131	0.105919
0	10.2449	13.2034
0	1.77506	10.0477
0.226448	13.4773	3.37845
0.186272	0	13.9411
0.577077	6.53777	2.76851
0	6.33323	4.01032
0	2.11473	20.3803
0.197229	91.7369	1.35869
0	8.80224	30.1139
0.094962	26.7975	7.36686
0.540553		9.41584
0	5.00011	5.1389
0.0986144	9.56559
2.17682	13.9083	15.0296
5.69407	9.887	0.788915
1.23085	15.8002	24.2482
0.222795	4.4413	1.49382
0.314105	17.5132	5.03664
0	5.79268	2.61145
1.90289	2.8379	14.5073
0	8.60136	8.86433
0.197229	5.88764	7.0418
	2.15856	7.93298
0.182619	3.46611	10.6284
0	8.51371	1.25642
0	6.9797	9.24783
0.971534	2.19508	3.96284
1.95768	4.26233	14.058
0.204533	6.02643	0.295843
0.496724	23.536	3.65969
0.0292191	20.9683	4.88324
0.953272	0.913096	9.12
0	4.64583	5.79998
0		11.4721
4.01762	5.00011
0	9.56559	34.5077
1.44634	13.9083	3.90075
0.189924	9.887	2.11108
0.16801	15.8002	10.8403
	4.4413	13.0974
0.138791	17.5132	9.99292
0	5.79268	8.28726
0.0840048	2.8379	8.40413
0.277581	8.60136	38.3172
0	5.88764	5.56258
0.3068	2.15856	20.0625
0	3.46611	5.46762
0	8.51371	17.9515
0	6.9797	3.2981
0	2.19508	29.7961
0.226448	4.26233	4.44495
0.372543	6.02643	4.64948
4.24042	23.536	0.6903
0	20.9683	14.9382
0.131486	0.913096	16.3809
0.0803524	4.64583	29.5807
0		18.3788
0	3.13375	2.7612
0.47481	5.65389
0	3.89344	13.8133
0.6136	4.41208	23.8975
4.85767	9.49254	0.485767
0	10.5737	12.9185
0.178967	1.47922	7.03084
	9.92718	4.33173
	7.71018	10.8001
	7.1185	19.869
	4.58009	12.692
	4.98185	1.93942
	5.31057	1.33677
	3.20314	11.4283
	17.7908	5.83286
	8.1156	8.79129
	21.2094	2.79407
	8.63058	7.60791
	13.3458	0
	8.76207	0
		12.6446
	6.07391	1.13589
	4.07241
	9.82491
	6.34054
	35.7422
	10.0002
	24.0729
	4.85402
	14.0215
	0.288538
	27.0678
	0
	3.19584
	4.43765
	4.75906
	15.3217

## Sheet: extended data fig.8d
DMSO	E64d	BafA1
1.87261	3.79843	2.47811
7.08052	0.845693	1.782
1.78775	8.08442	0
0	1.74029	17.6977
5.06984	7.47317	10.272
0	4.02855	10.3396
0	0.0503389	36.7704
0	0.615573	44.6678
5.08998	5.41934	63.3364
0	2.25806	0.53503
0	9.87505	1.41812
0.4286	0.23875	6.58864
0	8.65829	3.14258
0.00575301	0	17.3065
	5.26545	0.0819805
14.7709	13.8403	0
0.369631	0	18.1853
0	4.12779	17.9695
0	0.814052	11.3967
0	11.2069	8.06573
1.13478	25.5419	18.204
0	1.23115	4.75055
0	4.18388
3.83151		0.740701
7.8543	27.4778	4.36366
0	0.138072	1.66406
0.313539	0.306348	30.3184
0	0	0.0661597
	8.96176	5.29853
0.0129443	5.34887	14.5925
0	4.91883	31.6632
1.99342	9.31701	8.20668
0	0	0.870143
0.779533	0.0230121	6.54405
0	5.68685	11.2903
0	6.74972	20.3671
0	0	15.7345
0	1.31888	4.03286
0	5.02957	2.60755
0	0.240188	0
0.934865	0.379699	0.284774
0	6.95683	5.97307
	0	0
0	0	0.264639
0	0.837064	1.02979
1.25847	3.56687	2.61618
0	0	17.2447
0	1.50154	18.3392
1.67269	1.19807	12.4797
0		7.14812
0	2.54427	1.90137
0	0.903223
1.80357	1.58639	9.40618
0	11.1565	0.834187
0	1.28148	4.647
0	6.71377	9.40043
0	0.0402711	17.4978
0	8.73451	8.30879
0	2.43784	12.0425
0	0.591122	11.903
	0.120813	2.67371
0.451612	2.86212	25.7994
0	15.4023	11.3478
0	4.4816	1.5188
0	2.2221	10.9724
12.392	0.835625	2.96856
1.68132	0.438667	18.3766
0.0158208	8.36488	0.0100678
0	5.25394	0
0.0546536	11.6614	1.38072
0.0388329		0.986642
0.300595	0.2143	26.1518
0	0.117937	9.64637
0	1.75755	24.6258
0	0.00862952	0.478938
0	5.67966	19.4538
0	4.52187
	0.0747892	2.59461
	3.03615	10.3468
	1.34908	9.51405
	4.32339	0.323607
	12.6638	0.59256
	3.62008	13.5426
	6.51673	4.04725
	11.5578	11.0832
	7.46166	44.3112
	3.52084	2.62481
	7.32359	38.1065
		8.92724
	0.501951	40.4264
	1.33758	7.54652
	3.16847	16.4608
	3.46188	0.188411
	0.293404	14.6918
	12.5171	9.91676
	2.0452	6.95971
	5.0569	4.44996
	12.9831	14.1582
	0.299157	31.8588
	12.7501	0.0532154
	16.8923	16.4666
	3.35401	2.74994
	10.9264	1.2671
	1.17361	18.4283
	3.28353	6.8202
	12.0195	1.2973
	0.0949247	0.235874
	1.2369	0
	8.6626	19.1489
	3.74521	0.221491
	8.2714	6.49659
	1.97616	24.9106
	2.8952
		14.5781
		10.5007
		1.91288
		11.6757
		16.1919
		2.23936
		2.54139
		8.63384
		8.0384
		4.07601
		3.8876
		0.445859
		4.35216
		0.881649
		0
		10.774
		0.0445859
0	12.2043	6.4154
1.673	13.1574	25.0151
3.28268	6.30875	7.49519
0.0833169	5.15898	18.0798
0	2.53283	3.10605
0.14997	29.9707	2.46618
0.299941	0.583218	12.6442
0	0	8.2817
1.95295	3.57929	68.6598
1.20976	2.80278	54.6892
0	3.07606	4.34914
0.356596	4.18584	10.3346
0	0.0433248	2.24289
0	0	11.961
0		0.94648
2.57283	4.84238	6.68535
0.0433248	8.15506	14.1272
0.0266614	1.10978	118.547
0.303273	0.316604	17.9365
0.43658	6.2321	24.7784
0	11.6777	11.601
0	4.50578	1.52637
0	2.82944	8.67829
0.95981	2.57949	2.10292
1.92295	12.1143	35.8896
0.43658	11.3544	106.349
0.246618	0.209959	10.7779
0		29.4342
0.0233287	1.22976	3.0394
0.209959	4.46912	56.4155
0.683198	1.60968
	5.7622	53.946
0	6.51205	13.3174
0	5.81219	11.1978
0	7.62849	25.3383
0	28.591	0
0	0	10.1447
0	1.06646	2.46618
0.169966	0.0599881	31.0772
4.39913	3.0494	64.9238
0.499901	9.46146	0.366594
0	0.0333268	40.2454
0	0.0299941	15.9002
0.0566555	0.953145	8.69162
0	2.55949	25.7116
0	8.51832	2.47618
3.38267	1.61635	34.1266
0		21.8457
0	10.5979	14.6304
0.219957	12.1276	115.461
1.27308	0	27.6879
0	40.4987	42.125
0	22.5422	45.3577
0.793177	1.73299
0	0.396588	2.13624
0	9.79473	0.516565
0	1.97961	19.3595
0	1.96295	1.4997
0	0.636541	7.11193
0	1.94628	14.7438
0.213291	0	0.0966476
0.0299941	1.10312	1.25975
0.0633208	7.69181	17.3532
	0	24.4585
1.13644	7.69848	24.0353
0.18663	5.5489	1.33974
0	4.01254	16.1401
0.116644	4.08586	8.50165
0.0299941	0.209959	0.206626
0.0233287	0	9.58811
0.113311	0.0933149	9.17485
0.0866496	5.26896	11.0978
0	0.3366	0.60988
0	0	6.18544
1.72633		25.2417
0.0199961	0	3.85924
0	5.26896	7.07527
0.80984	0.0533228	0.463242
0.0333268	3.94589	0.129974
0.559889	0.0299941	15.6136
0	0.916486
0.0399921	6.19544	77.1714
0.173299	0.469907	7.30189
0.663202	0.939814	5.61889
0	0.413252	26.3815
	14.3172	49.5535
1.39306	5.66221	84.1267
0.0566555	4.58576	44.8012
0.636541	1.97628	29.2442
4.18251	3.53597	21.6091
6.33875	0.353264	23.9986
1.0198	2.80611	0.929816
3.58929	1.01313	24.9117
0.0699862		19.5928
7.37521		9.52812
0.0366594		24.1786
4.34914		8.90491
0.0699862		21.8723
0		5.83885
0.733189		12.5808
0.566555		28.2211
0.626543		0.176632
8.53831		0.966476
0.0633208		0.0599881
0.209959		0.209959
0.606547		53.776
0.123309		6.88864
0.953145		1.32974
0.113311		0.176632
0.0233287		18.4564
0.28661
0.243285		0.639874
4.2425		15.4869
		23.1788
0.129974		0.14997
0.0999803		58.1985
4.80572		30.9139
0.0233287		16.1368
9.24151		0.223289
9.57478		63.6241
0		10.028
0		39.9021
5.08566		34.4399
0.0566555		34.4132
0		6.2321
0.206626		9.51812
2.23289		17.7098
0		3.17271
0.163301		3.18604
0		13.544
0.0566555		9.01155
0.209959		16.1035
0.146638		8.29836
0.813173		9.26484
5.18564		28.9143
0.303273		0.0399921
13.3507		84.8099
1.0198		3.80925
2.15291		22.4989
		2.45951
		1.87296
		31.3805
		1.02313
		142.589
		0.433248
		23.2654
		4.5691
0.456531	0.994945	3.07444
0.219382	2.346	2.23863
0.872894	0.0185393	1.117
0.305127	12.3503	1.40513
0.162219	1.32943	1.37268
0.784832	1.54108	11.6983
0.588624	1.79445	0.451124
0.169172	0.958638	1.64305
0.0934692	1.33715	3.86854
0.545366	6.88428	0.0957866
0.195436	1.03357	1.12395
0.210113	0.173034	6.60232
4.21461	0.788695	5.23505
0.448034	4.28645	2.42788
	2.83806	3.60204
0.711447	2.62023	0.280408
1.51173	0.609481	13.6844
0.0672051	8.5057	0.379284
0.14059	4.89825	0.0162219
0.940872	0.0857445	1.41594
2.06559	3.24979	2.57002
0.0749298	4.83568	1.03898
0.719944	3.72873	1.31629
1.12395		2.65499
0.0764748	0.698315	0.787922
0.358427	0.766293	1.17879
0.13132	0.566995
1.23827	0.278863	3.48231
0.14677	0.0610253	0.344523
1.04825	0.753933	16.5943
	0.440309	3.24825
0.488203	0.104284	3.01419
0.810324	0.407866	0.578582
1.14558	0.3592	1.17725
0.629565	6.05773	0.108146
2.95162	3.99909	2.65885
0.254916	0.28736	0.550773
0.0672051	0.0417135	11.2256
1.66082	1.3078	1.35337
1.73034	6.75064	1.28771
2.81721	0.544593	7.64825
1.43989	4.71595	0.549228
3.4769	0.0100421	0.35611
2.77549	2.40471	0.0896068
2.03778	0.929285	6.89818
0.975633	1.98371	0.313624
0.112781	0	6.57529
0.0872894	0.892978
0.165309	2.65422	10.1472
0.319031	1.18497	1.17339
1.10386	1.73188	0.801827
3.2946	1.71643	1.11313
	1.22746	17.145
0.330618	2.07563	5.59193
0.122051	2.34214	3.36875
0.35611	0.266503	16.5116
2.16601	2.19537	9.06883
0.689046	0.0216292	29.2559
0.189256	4.2934	10.6308
0.124368	3.5526	2.06482
0.796419	0.62493	5.99748
0.298174	5.6854	0.2217
0.377739	4.28877	21.2584
0.740029	0.194663	13.4557
0.495927	0.194663	6.51194
3.01264	6.74832	4.54832
0.334481	1.19733	0.845085
0.572402		6.68961
	4.0269	0.468118
0.115098	1.54186	4.03153
5.61201	3.80906	4.79242
0.347613	0.604846	9.99116
1.20274	5.93027	2.03856
0.0888344	3.74417
4.49734	0.452669	6.77613
0.712992	3.19263	0.084972
0.882164	0.120506	0.110464
1.01735	5.49846	3.15323
0.256461	0.63111	6.45324
2.72142	0.642697	0.308217
1.23982	10.5404	1.64537
0.48743	4.55373	0.456531
1.24754	2.13666	3.7604
	1.40049	0.267276
	11.2526	4.18603
	2.70211	2.09417
	2.95471	0.98104
	0.64347	2.21082
	1.72107	6.40689
	5.66068	8.52964
	5.4637	1.5434
	0.4967	6.89586
	2.2703	7.42346
	4.3467	42.7417
	5.24123	3.00569
	1.7736	0.376967
	1.15485	0.889888
	0.916925
	0.0641152	4.17599
	1.19965	0.243329
	1.09228	0.0896068
	2.30042	1.19502
	2.09263	3.43364
	1.69171	2.58315
		4.41236
	4.51974	8.48484
	4.03385	4.10878
	0.980268	3.6144
	0.335253	0.763975
	2.67662	5.67999
	3.12233	0.582444
	4.12346	22.703
	0.213202	0.264958
	1.8802	0.165309
	7.49453	1.39122
	8.0677	5.34937
	0.244101	3.32704
	0.628793	2.96243
	1.73034	2.63413
	2.61636	1.60752
	7.53315
	1.10695
	0.69677
	0.237149
	2.49663
	0.71531
	13.3282
	1.8184
	0.247191
	9.34228
	0.856672
	8.52037
	0
	1.72648
	1.78905
	1.06678
	2.20773
	3.06285
	0.0656602
	0.0432585
	0.304354
	3.27065
	4.20998
	4.46335
	1.7736
	2.94467
	1.32402
	2.17915
	3.87009
	1.36341
	1.48701
	5.3038
	4.79783
	2.2703
	0.0911518
	11.4959
	0.451896
	1.57739
	1.76124
	5.11377
	0.480478
	0.593259
	0.871349
	13.9539
	4.30422
	3.6901
	2.5986
	3.09298
	0.97486
	1.392
	2.0849
	1.05983
	0.902248
	1.84389
	3.6762
	0.76861
	21.4299
	0.672824
	0.905338

## Sheet: extended data fig.8e
DMSO	200nM Baf A1
1	1.19912
1	1.78782
1	1.31899
1	1.46304
