# Supplementary material for: Novel kinase regulators of extracellular matrix internalisation identified by high-content screening modulate invasive carcinoma cell migration
Source: PLoS Biol. 2024 Dec 12;22(12):e3002930. doi: 10.1371/journal.pbio.3002930 (PMC11637276; doi:10.1371/journal.pbio.3002930)
Supplement: S16 Data — The biological replicates are colour coded. (XLSX) [file pbio.3002930.s038.xlsx]

## Sheet: extended data fig.9b
DMSO	50µM SB202190
0.990048	0.280714
1.1872	0.179977
2.39283	0.162918
5.27965	0.122666
1.66686	0.0584183
0.131758	0.136853
1.07055	0
1.97535	0
0.975509	0.286936
1.56498	0
0.701619	0
4.38464	0.164492
2.94883	0.0307086
1.78321	0.018071
2.99003	0.305612
2.13357	0.554799
1.96387	0.169274
1.41987	0.156333
1.58704	0.529336
2.66807	0.0244707
0.637993	0.0792736
0.497539	0.0878884
0.376131	0.684793
1.32281	0.27249
0.494428	0.402127
0.485582	0.419653
1.43697	0.0788115
0.661106	0.0691859
0.7566	0.106678
0.614024	0.0864765
0.248361	0.212837
0.584129	0.177373
0.0719579	0.369502
0.0719579	0.225038
0.42244	0.0445919
0.28014	0.260595
1.09641	0.0971395
0.552137	0.169363
0.443394	0.155003
1.37375	0.511824
1.72818	0.0191914
0.410988	0.135353
1.09795	0.013672
0.312558	0.326024
0.491133	0.31732
0.0185278	1.27002
0.93764	0.287287
1.22777	0.0683182
0.228048	0.878393
0.386547	0.0801448
0.673552	0.273348
1.57948	0.0234981
0.88254	0.433887
0.64267	0.291603
0.479463	0.127404
0.381602	0.0178919
0.512881	0.00488618
0.431369	0.793074
0.888875	0.859926
0.0154947	0.408567
0.601602	0.431161
1.16938	0.083063
0.968016	0
0.0110634	0.988974
0.347517	0.965592
0.665257	0
0.557707	0.708181
0.806577	0.00295885
0.605772	0.00295885
1.73497	0.660102
0.564407	0.890576
0.0502737	0.402485
0	0.0228887
0.240991	0.396444
0.516605	2.05264
0.255274	1.63567
0.150411	0
1.74513	0
0.315035	0.197238
2.02799	0.70675
0.742233	3.98293
0.174079	1.062
0.40206	0.0635863
0.752181	0.508016
0.583308	0.102043
0.147509	0.102368
0.624419	0.863242
0.296403	0.10681
0.164702	0.130235
0.595903	0.122558
1.99104	0.18647
0.236465	0.141149
0.264679	0.161855
0.507336	0.120509
0.727662	0.290747
0.601239	0.56963
0.573127	0
1.57632	0.83134
0.567872	0.283934
1.09683	0.134046
1.04791	0.0375854
0.657481	1.33419
0.986305	0.553757
0.119428	0.327446
1.87207	0.374645
3.15024	0.543777
1.26845	1.04915
0.756104	0.102835
0.461562	0.497862
0.498011	0.797011
0.768114	0.0970216
0.759849	0.252914
0.592102	0.460142
1.5062	0.904795
1.74952	0
0.87432	1.23938
0.287587	0.677207
1.75771	0.355041
0.776	0.0725106
1.2172	0.255384
1.48926	0.754302
0.52635	0.370462
1.20271	0.296203
0.674322	0.957131
1.39337	0.144938
1.2103	0.24249
2.86946	0.40506
1.87435	0.0948285
0.361613	0.382083
0.833047	0.765313
0.818971	0.25955
1.59026	0.0422015
0.808402	1.87588
2.04356	0
0.064832	0.120846
1.00311	0.0979631
0.149043	0.170388
0.804807	0.170839
2.39091	1.69807
1.45434	0.323069
0.912338	0.265834
1.69152	0.0221224
0.780526	0.25327
0.828902	0.0650913
1.64954	0.142793
1.36789	0.0345502
1.30855	0.68664
2.45907	0.96861
1.45315	0.061034
1.60635	0.125228
0.743019	0.925174
	0.155878
	0.14185
	0.142586
	0.199418
	0.955353
	0.235967
1.85295	1.03608
0.320656	0.914355
0.612006	0.43935
1.02699	2.62514
0.726771	0.729747
0.698572	3.40765
0.430953	5.6104
0.27548	0
0.572435	0.675047
0.179697	0.23444
1.9177	1.42207
0.425002	0.222006
0.396101	3.2058
1.36503	0.0754301
1.31886	0.844789
0.129758	0.582202
1.3097	0
0.648988	0.0341833
0.57869	0
1.36035	0.910212
0.585113	0.888128
1.99992	0
0.6368	0.242384
0	1.24207
0.470842	0.209841
1.80327	0.510245
1.92756	0.0694763
0.116111	0
0.326823	0.234294
4.47261	0.127503
0.0391765	0
0.957125	1.64819
0.481361	1.0317
1.19225	0.249922
2.1203	0.18377
0.123647	0.481548
0.479938	0.204713
1.88912	0.0640906
0.230975	0.878779
2.25382	0.701083
0.137174	0
0.573858	0.243363
0.413464	1.61449
0.767664	1.1678
3.56973	0.351999
0.485625	0.340505
1.4672	0.616667
0.587385	0.072496
0.381658	2.56049
0.900289	0.457674
0.679076	0.448184
2.3096	3.35927
0.81989	0.708223
0.316943	0
2.64194	0.267614
1.64948	0.629524
0.252404	0.594735
0.351717	1.07869
1.28421	0.858503
1.61755	1.20117
1.53494	0.442052
3.21781	1.44051
0.448034	0.311748
0.888105	0.935375
1.66189	0.619737
0.109414	1.88476
0.317294	0.67273
0.146923	0.295413
0.456863	0.407538
0.194452	0.850183
1.77045	0.757144
1.31551	1.69455
0.869655	0.780283
2.53914	0.765208
4.34095	0.500074
0.927676	0.523277
2.16935	3.45886
1.65053	0.0860664
1.46266	0.615573
1.21985	0.904825
1.75992	0.772962
0.454844	0.928147
0.145479	4.11776
0.780218	0.0908823
0.332105	0.230021
1.41702	0.669295
0.855395	0.48942
1.27211	0.41793
0.465506	0.824612
0.249412	0.584013
0.196542	0.76278
1.26165	0.635958
0.133896	1.093
0.714479	0.626032
1.10491	0.551518
1.21936	0.578002
0.734398	0.360838
0.509271	0.626533
0.677393	0.641796
7.32023	0.0285993
1.25097	1.10242
0.302985	0.218654
0.995867	0.725683
0.463399	0
1.31632	0.401483
1.32998	0.224644
0.949917	0.111091
0.91291	0.571106
0.407786	0.107363
1.25689	1.87767
0.520392	0.780586
1.06829	0.109398
1.29034	2.46666
0.934331	1.48044
0.725409	0.275769
0.836669	0.368777
1.38852	0.0344064
0.156959	0
0	0.118364
0.224106	0.730372
0.991799	0.415603
0.611918	0.233467
0.977054	0
1.61898	0.599366
1.35684	0.534039
1.28279	0.46217
1.15455	0.383999
2.07533	0.546013
0.018957	2.04918
0.258807	0.793899
2.3136	0
0.292281	0.254558
0.579844	1.03037
1.32318	0.636719
2.25026	0.0739835
0.0385307	0.0852958
0.323771	0.422739
0.745532	0
0.136361	0.205832
0.72761	0.223355
0.607414	0.072866
1.33358	0.110656
2.26728	0.728375
0.156858	0.555182
0.229424	1.19368
1.21243	0.563476
2.34119	0.509636
0.254914	0.175975
0	0.25226
0.479762	0.427089
0.397165	0.392452
0.434444	0.280302
0	0.0646009
0	0.409255
0.927631	0
1.00726	0.602801
0.583853	0.685632
0.56701	0.532875
3.56573	0.296828
1.70552	0.170562
1.34902	0.443315
0.132498	0.140283
1.03791	0.0413669
0.803268	0.327783
2.59149	0.284507
0.313048	0.136638
1.37558	0.335477
0.674527	0.198356
1.46088	0.333895
0.829713	3.00157
0.0256046	0
0.589735	0.907475
0.515709	0.102138
0.241589	1.62535
1.93307	0
0.162902	3.33294
0.565394	0.0693166
1.12552	0.176423
0.737093	0.0758363
0.463101	0.0972593
0.482282	0.717533
1.23662	0.112354
1.2602	0.323636
4.17084	0.170789
0.134959	0.0597121
0	0
	0.102854
	0
	0.0965822
	0
	0
	0.104461
	0.0417991
	0
	0
	0.432797
	0.263489
	0.0886448
	0.40187
	0
	0
	0.0175462
	0.0791923
	0.132853
	0.228448
	0.61844
	0.591323
	0.0122073
	0.324736
	0.474306
	0.385342
	1.00865
	0.216178
	0.644779
	0.932596
	0.0386228
	0.305178
	0.487795
	0.43747
	0.238998
	0
	0
	0.271999
	1.68097
	0.0423301
	0.0448872
	0.0659293
	0
	0.0971295
	0.347463
	0
	0.236377
	0.0711799
	0.353044
	0.539004
	0.591365
	0.181496
	0.362797
	0.0127356
	0.065811
	0.109633
	0
	0.0420708
	0
	0
	0
	0.165972
	1.10294
	0.159552
	0.0308138
	0.10215
	0.147822
	0
	0.0492499
	0
	0
	0.656095
	0.678668
0.349764	0.407053
0.820408	0.322147
0.476838	0.538818
0.972497	0.528613
0.776718	0.0684174
0.21658	0.929611
0.310245	0.421169
1.35607	0.402261
0.661935	0.233047
1.32116	0.0869177
1.57412	1.70635
0.521073	0.76818
0.803182	0
0.59132	0.472428
0.0838987	2.42842
0.673939	1.01944
0.0757044
1.17517	0.934876
0.126985	0.097185
1.25356	0.256996
0.438844	0.0813903
0.552968	0.585219
0.0570359	1.37532
0.670257	2.13152
0.733452	1.23247
0.452476	1.9756
0.477983	0.293816
0.950686	0.65326
1.45787
0.918099	1.16926
1.87439	0.675895
0.801991	0.386008
0.437818	2.72734
0.591255	0.198358
0.379342	0.250113
2.45632	0.411309
0.936253	0.448687
0.453073	0.224292
0	0.413879
0.646216	0.232847
0.53369	0.685551
0.291923	0.497194
0.148004	0.409693
0.394396	0.926666
0.512256	0.639716
0.420896	0.656846
0.452367	0.048538
	0.260713
1.01876	1.54351
0.391531	0.0599988
2.69388
1.0623	0.0681466
2.10613	1.70242
1.05168	0.642051
2.68092	0.0434496
4.44894	0.330734
2.22634	0.582948
0.54426	0.146563
1.43814	0.255989
1.62932	0.318784
1.18503	0.133861
0.784215	0.439505
4.946	0.508643
0.787995	0.0103869
1.62763	2.18276
0.0200313	0.153191
0.877556	1.06825
0.624882	0.150068
3.02929	0
1.47046	1.42689
2.59665	0.881207
2.19123	0.517712
1.32559
1.44715	0.341184
1.69496	0.178804
0.703022	1.66943
0.692077	0.254957
0.323099	0.821081
0.228464	0
1.64229	0.135123
0.792706	0.468318
1.51703	1.24042
0.852959	0.101442
1.07706
0.584813	1.10968
1.49511	0.196774
2.60316	0.330378
0.458377	0.311408
0.111257	1.21624
0.984446	0.0688735
0.93745	0.031227
0.820759	0.338268
1.96841	0.857394
0.5197	2.46175
0.88251	0.292909
0.499577	0.884908
	1.83673
0.912854	0.171598
0.0456826	0.661992
1.54137	0.904814
2.85868	0.361956
1.96902	0.216889
0.682579
2.86031	0.405331
1.62891	0.219639
0	0.26087
0.880891	0.0756554
1.92203	1.56357
0.587661	0.517165
0.612214	0.393236
0.984172	0.341865
0.983865
0.597969	1.01701
0.0221414	0.22805
5.01685	0.599268
1.30988	0.0651667
2.83642
0	0.31886
0.179291	0
0.106053	1.75917
2.02447	0.308956
0.438245	0.423169
2.08978	0
2.15191	0
0.160979	0
0.720082	0.121401
1.31414	0.608321
0.715382	2.10859
1.75152	0.299602
0.641639	0.879093
0.426762	0.621528
0.456046	0.663795
1.33925	0
0.502496	0.309154
2.97842	0.276172
1.9733	1.41547
0
0.125939	0.525024
0.269905	0.734796
0	0.237881
2.93091	0.740703
0.686278	0
1.68276	0.848552
2.40309	0.356126
0.702509	1.52666
0.685517	0.328016
	0.302239
0.495099	0.0848383
0.101441	0.211038
0.0119337	0.16546
0.541668	0.439127
0.499371	0.0617197
0.257273
0.579813	2.7331
0.663635	0.345925
0.54988	0.475238
0.533884	1.20129
0.0716233	0
2.02253	0.460618
0.539596	0.910557
2.9626	0.162897
0.469462
0.615037	0.610164
1.20587	0
0.384295	0.841499
0.726491	0.101333
1.03917	0
1.08282	0.226427
1.03507	0.161847
1.55169	1.01462
	0.0798157
0.527369	0.0779568
0.617447	0.112157
1.21222	0
0.353868	0
0.300149	0.44666
2.82316	0
0.879256	0.270055
1.08986	0.0342201
0.903066	0.0728605
0.744868	1.15767
1.77754	0.403789
1.77754	0.387228
	0
1.16689	0
1.56635	0.0377545
2.02076	0.872601
1.75055	0.278512
0.35623
2.21279
0.720148
1.14949
2.23062
0.691811
0.22878
1.73801
0.991768
0.0528631
0.0499425
0.0690904
0.359152
1.7243
0
0
0.698776
0.869475
0.352658
0.380414
0.529813
0.329171
0.387203
0.377141
0.837845
0.85718
0.217033
0.619911
2.0149
2.62806
0.678402
3.8692
0.780487
0.389876
1.34141
1.73903
1.63579
1.00092
0.039564
2.70194
0.517808
0.183758
0
0
0
0
0.614696
0.957245
0.686372
0.598329
0.508153
0.161675
0.0500725
0.293873
0.199856
1.59864
0.082726
0.479023
1.47298
0.806141

## Sheet: extended data fig.9c
DMSO	10µM BTT-3033
0.882573	0.0501809
0.084426	0.203436
0.143083	0.42213
0.793062	0.237342
1.03718	0.656759
1.04939	0.0447559
0.124774	0.112907
2.16863	0.084765
1.33624	0.20547
0.482483	0.30312
0.385511	0.0871384
0.489603	0.0172921
0.309223	0.159019
0.669983	0.384833
1.38167	0.124435
0.672017	0.0810354
0.444508	0.0884947
0.967678	0.696769
0.634381	0.689987
1.33929	0.79374
0.315665	0.435014
1.58578	0.601493
1.0955	1.64817
1.8828	0.329227
0.751696	0.427555
1.64275	0.174616
0.578776	0.610647
3.51232	0.323802
0.267857	0.21293
0.439422	0.211234
1.59426	0.876809
2.54499	0.41501
0.650317	0.426877
1.93569	0.622853
0.80798	0.365507
0.896475	0.377035
2.58499	0.199028
2.04894	0.863925
1.95638	0.270909
0.626244	0.188856
1.559	0.0932415
1.64987	0.328549
0.242428	0.218016
0.619124	0.05052
2.3307	0.50486
0.307528	0.0952759
1.46474	0.486212
0.121044	0.238698
0.250565	0.24514
0.168852	0.479431
2.00554	0.143422
0.351944	0.23802
0.712365	0.457053
1.34234	0.0691683
0.771701	0.0983274
2.87964	0.619802
0.167835	0.666931
1.3637	0.955132
0.788993	1.4427
1.19485	0.299051
1.10432	0.195977
1.08262	0.270909
0.111212	0.0840869
0.936484	0.0328888
1.25215	0.105109
0.424842	0.311935
1.08974	0.391275
0.505539	0.211573
4.14264	0.818491
1.35692	0.105448
1.11958	0.113585
1.10093	0.239037
1.41727	0.476379
1.37285	0.507234
0.976832	0.224119
0.882912	0.819847
0.563179	0.00915462
0.461122	0.0417044
0.42213	0.00610308
0.564196	0.0874775
0.59166	0.244462
0.271587	0.100362
0.644553	0.0155968
0.77916	0.0356013
0.275656	0.257347
0.843242	0.0820525
0.182753	0.0294982
0.79001	0.0491637
0.654386	0.0491637
0.693039	0.254973
0.979206
0.112298	0.994083
0.336406	0.339824
0.335918	0.0190419
0.415991	0.0107416
0.653282	0.00976506
0.360819	0.822218
0.1538	0.739703
0.0214831	0.677207
1.60342	0.253403
0.166982	0.0673789
0.732379	0.0688437
0.277816	0.149405
1.05658	0.0581021
0.107416	0
0.530731	0.174795
0.581997	0
0.10888	1.00336
0.972111	0
0.386696	1.49503
0.423315	1.0766
0.397438	0.0356425
0.0800735	0.464817
1.06244	0.365213
0.227526	0.303693
0.297346	0.242173
0.237779	0.0498018
0.107904	0.495577
0.520478	0.0117181
0.249497	0
0.901803	0
0.707967	0.0629846
0.460422	0.157217
0.22069	0.106439
0.237291	0.0537078
1.05707	1.04535
0.395485	0.0952093
0.985782	0.122551
1.14251	0.0419897
4.23218	0.0117181
0.336894	0.145499
0.38572	0.32127
0.0351542	0.231432
0.414038	0.171377
1.86415	0.00732379
0.984806	0.256821
0.418921	0.0083003
2.7225	0.0395485
0.71822	0
0.872996	1.18792
0.249985	0.425268
0.95844	1.09027
0.634729	0.601527
3.50517	1.02728
0.772416	0.270492
0.0873973	0.272445
0.494112	0.228502
0.654747	0.177724
0.441869	0.305646
0.784622	0.20116
1.2553	0.0229479
0.0166006	0.107904
1.47208	0.228014
4.36596	0.088862
0.845654	0.95307
2.59116	0.0903268
0.754839	0.425268
0.501924	0.0122063
0.277816	0.200672
1.73525	1.64004
0.84956	0
0.440892	0.15087
0.74068	0.0854442
2.69076	0.0664024
1.22454	0.0156241
0.584927	0.0722614
1.64785	0.285628
0.661583	0.462864
0.0971623	0.647423
1.04974	0.465305
0.306135	1.0224
0.770951	1.08636
1.27336	0.229967
0.210925	0.888132
3.3045	0.246568
1.15032	0.949652
0.400856	0.0253891
1.09027	0
2.55991	1.19329
1.0141	1.35344
3.22149	0.370096
0.573209	0.781693
0.733356	0.569303
0.442845	0.0161123
1.06488	0.186513
1.64199	0.582974
1.02484	0.0410132
1.96766	0.0253891
1.05756	1.07367
0.431127	0.110345
1.61758	1.16937
0.348124	0.531707
2.05261	0.077144
0.694296	0.756304
0.683066	0.8271
1.67227	0.138664
0.241197	0.656212
0.742144	0.159659
1.33391	1.10247
0.674277	0.767533
0.756304	0.765092
0.478976	0.257309
1.46427	0.493135
0.275863	0.808547
0.856884	0.616175
4.62375	1.09222
0.214831	3.19806
1.82216	1.06537
0.456028	0.281722
0.665977	1.97498
0.749956	0.902291
1.20891	2.6893
0.703572	2.99055
1.10492	0.694296
0.295393	1.80068
2.46763	2.30211
1.44474	1.54044
0.128899	0.951605
0.27098	2.57846
0.272445	1.73916
1.15032	1.19671
0.138176	0.304182
1.9037	3.33428
0.0668906	2.22741
1.66934	0.735797
1.1806	0.99213
2.20202	0.890573
0.251938	0.0976506
1.11956	1.07171
0.479464	1.68545
0.100092	0.984318
2.4481	0.748003
0.744097	0.387184
1.27873	0.376443
0.0239244	0.722126
1.25481	0.634729
0.227526
3.28594
1.87831
0.868114
0.617152
3.43974
0.39695
1.37638
1.2343
0.558561
0.131828
1.37492
0.307599
1.01996
1.66738
0.347148
0.90815
0.110833
0.49753
3.10626
4.18628
1.37297
0.218737
1.86952
1.48429
0.638635
1.12493
0.235826
0.629846
0.557585
1.99451
1.15228
0.138664
0.284163
1.53604
0.243638
1.24602
2.32604
0.60641
3.33184
0.421362
0.678671
0.662559
3.44316
1.92079
0.653771
0.892038
1.21966
0.25163	0.100694
2.05885	0.0705069
2.69087	2.23532
1.48613	1.24886
2.8796	0.230731
0.590654	3.85086
0.539568	0.207088
1.03143	0.106394
2.97902	0.0871837
0.965987	0.229675
1.20305	0.131937
1.23662	0.29406
1.06457	0.334591
0.898647	0.380189
0.878593	0.0588965
1.77872	0.0118215
1.26723	0.0303982
2.17178	0.489749
2.01684	0.0759955
1.4741	0.380611
0.801753	0.25163
1.08462	0
0.798164	0.00358868
0.563211	0.143969
0.534924	0.010766
1.43843	0
0.908569	0.014988
0.744545	0.0230097
1.52793	0
1.41985	0.040742
0.646595	0.0166768
2.69911	0.168457
0.879015	0.166135
2.9824	0.323403
0.809563	0
1.85197	0.083384
0.00907724	0.0561522
1.09518	0.108505
1.76457	0.00401087
1.75444	0.014988
1.21318	0.036309
1.34892	0.0240652
0.360345	0.066285
0.998285	0.0367312
0.397288	0.115049
1.77977	0.169512
0.22482	0
1.11967	0.0143547
2.02275	0.00527747
0.652506	0.250996
0.311793	0.198644
0.415442	0.214687
0.195688	0.042853
1.18933	0.0303982
1.32654	0.0622741
1.5292	0.106394
1.24738	0
0.681215	0
1.76795	0
3.01428	0.0261762
0.384411	0.0498193
0.995541	0.0101327
0.318759	0
0.235375	0.0183656
1.07871	0.00569966
0.440563	0.03842
0.915746	0.0158324
0.975276	0.596565
0.972109	0
1.73502	0.0263873
0.997441	0
1.25055	0.22862
3.25007	0.021321
1.29087	0.0181545
1.29087	0.117793
0.845661	0.0504526
0.521625	0
1.68921	0
1.20685	0.0240652
0.962399	0.0816952
1.4304	0
1.20706	0.108716
1.03375	0.142914
0.710347	0.0263873
0.126659	0.00781065
0.277595	0.0179434
0.64364	0.00485527
0.885559	0.14798
0.575455	0.0472861
0.515714	0.264929
2.03225	0.00886614
1.84669	0.00738845
0.414387	0.272106
0.279917	0.48236
0.411642	0.259018
0.729557	0.00781065
0.673827	0
0.29976	0.00949944
0.902236	0.215321
0.989208	0.512125
0.157691	0.11716
0.420297	0.0105549
0.630129	0.00992164
0.337125	0.0907724
1.08821	0.0168879
2.7561	0.0132992
1.27757	0
0.516347	0.00358868
1.3124	0.29005
1.43547	0.00506637
0.596776	0
1.1032	0.100483
2.29042	0.0346202
1.76901	0.191044
0.112516	0.00401087
0.122226	0.00168879
1.09412	0.404043
0.283505	0.139958
1.37679	0.355701
0.728712	0.0160435
0.938122	0.0263873
0.369212	0.179645
1.03713	0.00189989
1.28496	0.248885
0.782543	0.00316648
0.438663	0
1.35441	0.114415
0.476239	0.101116
1.58451	0.0130881
0.829829	0
1.54292	0.283928
0.821174
1.64868
1.42344
0.255218
1.15513
0.60902
0.673616
0.394332
0.214687
0.153258
0.63794
0.702536
0.361612
0.795631
0.311582
0.0975276
1.90854
0.809352
0.392643
0.17289
1.27884
0.29005
1.48128
0.5687
0.588332
0.160857
0.0795842
1.01792
0.190622
0.348313
0.135314
0.588543
0.768821

## Sheet: extended data fig.9d
siNT	siITGA2
0.726703	2.82206
3.00885	0.746673
1.93463	0.390871
1.57055	0.514829
1.52914	0.846765
0.292483	0.528954
0.687494	0.646581
0.717205	0.831422
1.88251	0.43909
0.615408	0.970967
1.03623	1.42467
1.4047	0.141006
1.34455	0.927861
0.717205	0.386731
1.60537	1.0204
0.748621	0.350688
1.37864	1.17748
1.59368	0.985579
0.712578	0.312697
0.787343	0.0696505
2.12556	0.339972
1.1597	0.0299546
0.350688	0.447127
0.868439	0.524327
0.627585	0.920799
0.918607	0.16268
0.596169	0.196531
0.598604	0.451267
1.5194	0.409379
0.698697	1.00969
1.94875	0.436168
0.875502	0.399394
0.67069	0.538939
1.21206	0.58034
1.14314	0.658757
1.72933	0.17924
1.58662	0.447857
1.4724	0.205055
0.895958	1.22984
0.346548	0.562562
0.93054	0.307826
0.232574	0.695044
0.203594	1.64214
0.282742	0.71964
0.774679	0.485362
0.810478	0.0837754
0.669229	0.0574738
0.457599	0.00974133
0.404996	0.0114461
0.598361	0
1.14996	0.054795
0.887191	0.15854
1.58589	0.0828013
0.63757	0.0377476
0.60932	0
1.77024	0
0.459791	0
0.377963	0.0377476
0.360916	0.0375041
1.30826	0.0119331
0.920799	0.124445
0.71063	0.10545
0.495346	0.0757388
1.30266	0.0494372
0.0949779	0.0562562
0.0323899	0.360186
0.201645	0.363108
0.0679457	0
0.0642927	0.029711
0.100092	0.257171
0.349227	0.0375041
0.0301981	0.185572
0.552577	0.0891331
0.0606398	0.112999
0.184355	0.0102284
0.310261	0.477081
0.259119	0.126637
1.40105	0.163898
0.0165602	0.0209438
0.456381	0.0993615
1.02844	0.196288
0.384539	0.393063
2.70736	0.0728164
0.922747	0.191661
0.276897	0.772244
0.711117	0
0.998242	0.0752518
2.37834	0.370657
2.08294	0.0107155
0.752274	0.640249
1.83819	0.4067
2.02279	0.0857237
0.858698	0.0925426
1.04841	0.393793
0.418877	0.0696505
1.83015	0.715013
0.727434	0.476594
3.36709
0.443717
0.411571
1.55545
0.466122
0.481222
0.524814
3.17178
0.367735
2.14869
0.576443
2.40367
2.0391
0.976081
0.897663
0.442013
0.936629
0.932732
1.33992
0.812914
0.482439
1.24056
1.77049
2.608
1.8623
1.1261
0.734252
1.13316
2.06614
0.285664
0.220154
2.42656
1.1288	0.218583
0.148064	0.051195
0.489866	0.109417
2.12409	0.06299
0	0.419348
0.183198	0.120459
0.29136	0.12874
1.00985	0
0.614089	0.0316205
0.158855	0
0.476817	0.228119
0	0.311436
0.218834	0
0.123972	0.39375
1.07259	0.00351338
0.582469	0.0140535
1.36244	0
0.264257	0.152581
2.00163	0.00652486
0.0793021	0
0.109417	0.320471
0.962166	0.142794
0.320973	0.441683
2.75023	2.17955
0.203525	0.158102
0.231632	0.20729
0.248196	0
0.106656	0.134261
0.051446	0.145053
0.161867	0.0258485
0.693141	0.0926028
0.421355	0.302151
1.99937	0
0.866802	0
0.142292	0.0130497
0.449462	0.00677581
0.193989	0
0.0175669	0.235899
0.432899	0.00803059
1.40761	0.0120459
0.121714	0.0122968
1.24198	0.153836
0.936819	0.107158
0.250454	0.909716
0.62739	0.678083
0.0266013	1.94491
0.100633	0.819623
1.03319	0.474558
0.287847	0.634166
0.601291	0.381955
0.106907	2.09021
0.261998	0.816109
1.5218	0.569419
0.161867	0.106405
0.684608	0.317459
2.04554	0.0890894
0	0.471797
1.28565	0
1.7592	0.402784
0.553107	2.10151
0.797287	0.167639
0.900932	0.485098
0.188468	1.44224
0.61158	0.368905
0.288599	0.487357
0.0587237	0.441432
0.873076	0.698913
0.758138	0.521738
0.660516	0.350335
0.903944	0.371164
0.126733	2.12434
5.35164	0.501912
1.77827	0.101637
0.300394	0.0143045
0.291109	0.028358
1.0357	0.0117949
1.07058	0.140033
0.333521	0.0235899
0.209046	0.0203274
0.189974	0.0888384
0.368153	0
1.04799	0
0.12071	0.0250956
2.25409	0.00853251
0.134512	0
0.287596	0
1.90124	0.017316
1.60436	0.0248446
0.905449	0
1.93613	0.00476817
0.313444	0.224355
1.15766	0.034381
0.750359	1.88593
1.47261	0.216826
0.932553	0.0303657
2.07365	0.331262
2.52336	0.133509
1.03821	0.376936
1.04322	0.571176
2.01593	0.730784
0.148064	0.463516
1.05025	0.00200765
0.541814	0
0.364137	0.0276052
1.75243	0.4201
0.231131	0.612584
2.2571	0.0501912
3.25289	0.424869
0.694144	0.0253466
0.460504	0.223602
3.76484	0.0594766
0.889388	0.654242
0.923769	0.706441
6.48571	0.706943
1.59156	0.00878346
0.665285	0.0737811
1.59909	0.0903442
0.184704	0.364639
0.887381	0.0371415
0.355354	0.117949
3.32241	0.0542065
1.72432	0.465523
3.57562	0.119204
0.899928	0.528012
3.53798
0.579458
0.651733
1.08815
2.38634
0.425872
1.15866
1.0362
1.0239
0.797287
0.062739
1.24775
0.243929
0.298387
2.49149
1.00006
1.56371
0.494383
1.51603
0.500657
4.44393
1.43522
1.05954
1.28816
0.797287
0.668547
0.391491
1.56396
1.34362
1.26432
2.69828
0.766513	0.0064105
0.36082	0.0833365
0.221162	0.672187
1.33064	0.531614
0.126378	0.262373
0.706071	0.394704
1.08521	0.763308
1.64475	0.076926
0.43683	0.813676
0.0251841	0.267867
0.697829	0.337925
1.03713	0.344793
3.54409	1.17953
0.554508	0.209257
1.89705	0.236731
0.906628	0.409356
0.181783	0.122257
0.262831	0.35853
1.06369	0.315488
0.225741	0.178578
0.568703	0.0164841
0.206968	0.605792
0.047163	0.841607
1.33751	0.199183
0.185447	0.0398367
1.642	2.01427
0.373641	2.01427
0.52383	0.130499
0.276567	0.271073
0.643797	0.0714313
0.49773	0.151563
0.184531	0.0448735
1.81555	0.016942
0.450567	0.443698
0.161178	0.00549472
0.0604419	0.213378
0.501851	0.0347999
1.72763	0
2.04861	0.164841
0.166215	0.212462
1.09162	0.0306788
1.24867	1.00279
0.660282	0.1131
0.0837944	0.555424
0.326478	0.593429
0.267867	0.0663945
1.33064	0.101652
0.626398	0.0123631
0.824207	0.210631
0.569619	0.420804
1.59255	0.111268
0.672645	0.486282
1.20288	0.0934102
1.39703	0.0576945
0.84527	0.0608998
0.242225	0.162094
0.729881	0.35212
1.93093	0.164841
0.206968	0.924028
0.556798	0.0718892
0.477124	0.439119
0.970275	0.0187736
0.764681	0.217957
0.433625	0.674018
0.489488	0.76285
2.88656	0.107147
0.701492	0.042584
0.716145	0.463846
1.44648	0.660282
0.412562	0.524745
0.723013	0.908002
0.274278	1.3169
0.689587	0.481703
0.302667	0.117678
0.913038	0.133247
1.08475	0.33243
3.62605	0.207426
0.485824	2.2652
0.918533	0.678139
0.977144	0.589766
0.335636	1.46526
0.875491	1.62735
3.00286	1.36956
2.84626	1.20792
2.37463	0.44324
0.598466	0.516961
0.355783	0.114931
0.284809	0.400198
0.334262	2.21941
1.06643	0.720723
0.304957	0.265578
1.09391	1.48998
1.865	0.978517
1.27248	1.50097
1.46755	2.09165
0	0.60854
1.64979	0
0.418056	0.630976
8.07677	0.00686839
1.95291	0.539856
0.993628	0.391498
0.619987	0.960201
2.0825	0.560003
0.763308	0.676766
0.503682	0.241767
1.4158	0.153394
0.40203	0.804518
0.76285	0.519251
0.64975	0.302667
2.96898	0.356699
0.952417	2.19605
1.18182	0.477582
1.06094	2.5381
0.834739	0.313199
0.266952	0.350288
1.26607	1.20609
0.596634	1.03987
2.02022	0.473919
0.735834	0.00915786
0.568245	0.330599
0.903423	0.595719
0.911665	1.27432
2.55504	0.782997
0.184989	0.531614
3.27943	1.00736
0.729881	0.379135
1.93734	0.528866
1.62186	0.422177
2.73499	0.542145
1.03117	0.268783
2.4479	0.613577
3.00561	0.549014
1.25234	0.183615
0.335636	0.289846
1.32331	0.581066
1.54401	0.0879154
0.62365	0.466135
1.555	0.297173
0.956538	0.829244
1.72122	1.20105
2.56557	0.563666
5.50662	0.887854
0.968444	0.625482
0.947838	0.470256
0.503682	0.485824
1.10444	0.485824
0.423551	1.13924
0.801313	0.482161
0.246346	1.05682
0.483077	0.157515
0.475751	0.328309
0.716145	0.300836
0.505972	0.328767
0.399283	0.390125
0.735376	0.525661
0.122257	0.23261
2.84077	0.673561
0.246804	0.67585
0.567329	1.18777
0.359446
1.23311
1.40482
0.552677
0.86267
0.276567
2.37692
0.167131
0.138284
0.438661
1.09436
0.182699
0.0531156
0.82787
1.60858
1.74824
0.661655
0.984012
1.41901
0.637387
0.517419
1.60995
1.55592
0.259625
0.0943259
0.609913
0.69966
0.24131
0.522914
1.39016
0.909375
0.717976
0.169878
3.08895
0.415309
2.40714
1.35491
0.312283
0.506887
0.63464
0.755523
0.20651
0.757355
1.73129
0.663487
0.225283
0.876865
0.28252
0.621819
1.60171
0.766513
0.979433
0.339757
1.67314
0.584729
1.96619
0.680429
0.541229
2.7762
1.33751
0.314115
0.942802
0.163926
0.966612
1.17312
0.126378
1.16671
0.00732629
0.892891
