# Supplementary material for: Novel kinase regulators of extracellular matrix internalisation identified by high-content screening modulate invasive carcinoma cell migration
Source: PLoS Biol. 2024 Dec 12;22(12):e3002930. doi: 10.1371/journal.pbio.3002930 (PMC11637276; doi:10.1371/journal.pbio.3002930)
Supplement: S17 Data — The biological replicates are colour coded. (XLSX) [file pbio.3002930.s039.xlsx]

## Sheet: extended data fig.10b
siNT	siMAP3K1	siMAPK11	siPPP2R1A	siITGA2
0.41	0.33	0.39	0.37	0.06
0.28	0.39	0.58	0.26	0.21
0.19	0.49	0.48	0.14	0.47
0.49	0.15	0.33	0.14	0.7
0.71	0.66	0.11	0.26	0.45
0.42	0.42	0.12	0.1	0.26
0.22	0.31	0.25	0.19	0.53
0.45	0.27	0.34	0.39	0.45
0.82	0.32	0.31	0.08	0.52
0.49	0.31	0.53	0.27	0.46
0.7	0.71	0.27	0.1	0.21
0.6	0.79	0.21	0.11	0.66
0.58	0.34	0.35	0.28	0.08
0.77	0.26	0.36	0.21	0.36
0.73	0.32	0.39	0.27	0.29
0.48	0.75	0.19	0.14	0.5
0.56	0.32	0.26	0.13	0.06
0.59	0.59	0.47	0.17	0.37
0.41	0.4	0.41	0.11	0.4
0.51	0.27	0.46	0.17	0.38
		0.46
0.3	0.46		0.24	0.32
0.61	0.65	0.3	0.05	0.37
0.71	0.54	0.65	0.17	0.43
0.61	0.31	0.35	0.15	0.56
0.61	0.52	0.33	0.11	0.41
0.63	0.36	0.2	0.07	0.28
0.27	0.17	0.4	0.11	0.31
0.46	0.16	0.08	0.16	0.46
0.53	0.09	0.18	0.12	0.42
0.52	0.59	0.3		0.48
		0.25	0.34
0.71	0.53		0.16	0.41
0.42	0.57	0.04	0.23	0.35
0.59	0.51	0.1	0.13	0.65
0.56	0.25	0.35	0.15	0.19
0.61	0.41	0.39	0.24	0.44
0.5	0.38	0.31	0.31	0.39
0.39	0.43	0.08	0.11	0.56
0.58	0.42	0.14	0.29	0.64
0.54	0.69	0.39	0.26	0.22
0.65	0.42	0.32		0.23
		0.26	0.13
0.85	0.43		0.1	0.34
0.64	0.12	0.27	0.23	0.28
0.45	0.88	0.3	0.13	0.39
0.93	0.31	0.2	0.24	0.4
0.49	0.6	0.43	0.22	0.53
0.39	0.15	0.23	0.19	0.24
0.51	0.67	0.06	0.09	0.22
0.88	0.15	0.59	0.12	0.05
0.74	0.44	0.12	0.33	0.49
0.28	0.69	0.07		0.53
		0.18
		0.27
		0.38
0.51	0.7	0.59	0.47	0.55
0.6	0.61	0.34	0.3	0.71
0.34	0.71	0.26	0.41	0.48
0.72	0.43	0.3	0.59	0.44
0.71	0.57	0.12	0.35	0.47
0.66	0.3	0.31	0.37	0.53
0.66	0.26	0.57	0.62	0.52
0.52	0.39	0.27	0.51	0.17
0.52	0.5	0.41	0.3	0.59
0.75	0.12	0.61	0.79	0.56
0.91	0.48	0.37	0.09	0.33
0.76	0.5	0.29	0.27	0.54
0.76	0.47	0.31	0.18	0.45
0.5	0.43	0.42	0.17	0.5
0.66	0.48	0.43	0.35	0.55
0.67	0.44	0.2	0.18	0.43
0.69	0.63	0.51	0.22	0.56
0.38	0.54	0.21	0.25	0.3
0.52	0.48	0.4	0.26	0.61
0.64	0.51	0.42	0.29	0.34
		0.28
0.76	0.21	0.66	0.37	0.43
0.73	0.5		0.15	0.5
0.6	0.57	0.23	0.15	0.33
0.57	0.39	0.41	0.11	0.59
0.55	0.59	0.27	0.1	0.85
0.54	0.57	0.28	0.16	0.61
0.61	0.53	0.38	0.14	0.4
0.73	0.43	0.11	0.17	0.33
0.54	0.25	0.26	0.22	0.26
0.69	0.51	0.31	0.17	0.33
	0.35	0.24
0.75		0.37	0.52	0.62
0.35	0.54		0.27	0.79
0.63	0.34	0.38	0.69	0.55
0.5	0.28	0.22	0.19	0.5
0.59	0.59	0.33	0.23	0.67
0.8	0.59	0.42	0.25	0.52
0.59	0.65	0.26	0.13	0.16
0.62	0.51	0.3	0.13	0.41
0.72	0.25	0.49	0.25	0.25
0.68	0.52	0.23	0.13	0.57
	0.85	0.45		0.37
0.74		0.31	0.33
0.61	0.26		0.33	0.62
0.53	0.34	0.27	0.13	0.58
0.55	0.49	0.3	0.43	0.34
0.83	0.45	0.2	0.18	0.49
0.5	0.29	0.43	0.48	0.21
0.58	0.59	0.23	0.22	0.52
1.05	0.69	0.06	0.31	0.18
0.62	0.43	0.59	0.31	0.12
0.68	0.52	0.12	0.39	0.15
	0.26	0.07		0.28
	0.35	0.18
	0.7	0.27
		0.38
0.4	0.34	0.23	0.18	0.31
0.47	0.26	0.18	0.16	0.49
0.45	0.56	0.08	0.29	0.22
0.77	0.44	0.2	0.32	0.27
0.73	0.69	0.15	0.41	0.45
0.52	0.74	0.2	0.15	0.27
0.56	0.31	0.2	0.31	0.4
0.72	0.37	0.18	0.17	0.25
0.44	0.5	0.05	0.56	0.56
0.58		0.2	0.28	0.38
	0.67
0.55	0.36	0.33	0.27	0.42
0.79	0.41	0.14	0.78	0.29
0.55	0.53	0.13	0.32	0.31
0.5	0.51	0.11	0.36	0.2
0.53	0.42	0.15	0.3	0.35
0.72	0.73	0.14	0.13	0.38
0.65	0.58	0.26	0.5	0.55
0.62	0.49	0.14	0.81	0.2
0.48	0.45	0.19	0.56	0.25
0.36		0.11	0.58	0.55
	0.45
0.69	0.48	0.32	0.29	0.43
0.5	0.8	0.22	0.43	0.32
0.56	0.5	0.17	0.15	0.25
0.5	0.33	0.15	0.49	0.31
0.58	0.28	0.07	0.51	0.2
0.61	0.32	0.29	0.24	0.27
0.74	0.13	0.24	0.32	0.5
0.47	0.48	0.16	0.84	0.41
0.71	0.25	0.16	0.52	0.65
		0.12	0.24	0.3
0.52	0.61
0.82	0.57	0.26	0.33	0.13
0.9	0.22	0.17	0.27	0.77
0.6	0.33	0.1	0.14	0.35
0.52	0.35	0.32	0.26	0.25
0.38	0.25	0.46	0.4	0.39
0.4	0.29	0.32	0.16	0.15
0.77	0.18	0.16	0.19	0.59
0.67	0.33	0.14	0.13	0.36
0.67	0.38	0.16	0.21	0.46
		0.29	0.56	0.39
0.51	0.43
0.51	0.38	0.14	0.4	0.23
0.51	0.39	0.17	0.59	0.39
0.5	0.24	0.11	0.24	0.14
0.72	0.32	0.06	0.38	0.37
0.53	0.37	0.09	0.72	0.24
0.52	0.54	0.13	0.47	0.19
0.46	0.54	0.08	0.34	0.39
0.53	0.3	0.73	0.26	0.35
0.55	0.28	0.03	0.36	0.26
		0.09		0.37

## Sheet: extended data fig.10c
siNT	siMAP3K1	siMAPK11	siPPP2R1A	siITGA2
0.821	0.556	0.759	0.593	0.156
0.802	0.637	0.291	0.163	0.604
0.729	0.206	0.087	0.459	0.165
0.925	0.338	0.45	0.138	0.778
0.016	0.927	0.076	0.042	0.201
0.709	0.915	0.219	0.324	0.611
0.302	0.283	0.287	0.322	0.828
0.727	0.495	0.069	0.439	0.586
0.783	0.513	0.163	0.134	0.316
0.868	0.823	0.839	0.393	0.589
0.681	0.432	0.566	0.108	0.761
0.576	0.146	0.138	0.121	0.652
0.699	0.347	0.729	0.629	0.716
0.136	0.043	0.23	0.283	0.517
0.62	0.682	0.725	0.164	0.385
0.637	0.849	0.189	0.07	0.514
0.628	0.377	0.095	0.27	0.327
0.495	0.869	0.89	0.248	0.299
0.651	0.35	0.715	0.112	0.367
0.241	0.035	0.656	0.185	0.85
		0.412
0.186	0.82		0.195	0.221
0.781	0.234	0.255	0.041	0.27
0.279	0.042	0.261	0.272	0.066
0.562	0.323	0.404	0.164	0.73
0.815	0.77	0.829	0.252	0.276
0.535	0.357	0.111	0.169	0.357
0.193	0.103	0.781	0.55	0.805
0.087	0.351	0.176	0.635	0.265
0.141	0.157	0.127	0.292	0.527
0.696	0.32	0.363		0.838
		0.305	0.175
0.786	0.106		0.133	0.416
0.524	0.903	0.187	0.35	0.339
0.879	0.154	0.339	0.135	0.033
0.757	0.738	0.757	0.118	0.152
0.286	0.448	0.914	0.389	0.615
0.356	0.133	0.558	0.115	0.101
0.657	0.404	0.163	0.301	0.814
0.292	0.102	0.53	0.449	0.495
0.531	0.801	0.326	0.352	0.122
0.497	0.116	0.446		0.643
		0.673	0.119
0.671	0.125		0.353	0.78
0.677	0.069	0.174	0.029	0.643
0.763	0.873	0.491	0.2	0.631
0.696	0.936	0.381	0.642	0.456
0.508	0.784	0.235	0.382	0.797
0.023	0.065	0.811	0.111	0.017
0.831	0.909	0.127	0.514	0.562
0.102	0.293	0.722	0.405	0.49
0.74	0.92	0.26	0.27	0.651
0.162	0.182	0.24		0.688
		0.225
		0.451
		0.319
0.919	0.837	0.404	0.519	0.682
0.868	0.695	0.338	0.079	0.856
0.864	0.71	0.747	0.255	0.461
0.821	0.417	0.179	0.68	0.668
0.493	0.429	0.496	0.264	0.728
0.49	0.26	0.767	0.448	0.689
0.841	0.542	0.373	0.651	0.725
0.58	0.468	0.813	0.308	0.272
0.772	0.566	0.775	0.094	0.332
0.906	0.245	0.373	0.677	0.398
0.917	0.532	0.68	0.609	0.548
0.947	0.773	0.44	0.393	0.613
0.86	0.39	0.658	0.266	0.25
0.685	0.6	0.664	0.451	0.168
0.669	0.049	0.781	0.353	0.653
0.791	0.483	0.487	0.414	0.263
0.889	0.486	0.881	0.207	0.143
0.753	0.262	0.251	0.122	0.076
0.218	0.518	0.818	0.37	0.879
0.952	0.42	0.901	0.286	0.116
		0.229
0.796	0.275	0.226	0.365	0.577
0.868	0.84		0.063	0.761
0.698	0.813	0.047	0.479	0.735
0.887	0.128	0.59	0.206	0.355
0.649	0.258	0.117	0.143	0.763
0.827	0.12	0.722	0.239	0.834
0.795	0.296	0.376	0.215	0.653
0.898	0.681	0.428	0.24	0.035
0.72	0.278	0.652	0.174	0.302
0.499	0.729	0.71	0.331	0.082
	0.079	0.445
0.753		0.202	0.479	0.729
0.683	0.399		0.493	0.23
0.691	0.635	0.194	0.611	0.81
0.634	0.359	0.48	0.155	0.796
0.701	0.137	0.381	0.106	0.259
0.69	0.744	0.299	0.202	0.447
0.745	0.821	0.369	0.325	0.107
0.797	0.042	0.589	0.194	0.53
0.738	0.063	0.825	0.389	0.246
0.469	0.55	0.309	0.287	0.65
	0.658	0.146		0.313
0.874		0.567	0.507
0.639	0.669		0.712	0.863
0.6	0.499	0.174	0.113	0.829
0.677	0.714	0.491	0.444	0.784
0.886	0.255	0.381	0.213	0.866
0.764	0.59	0.235	0.399	0.581
0.853	0.776	0.811	0.175	0.761
0.726	0.67	0.127	0.475	0.446
0.467	0.436	0.722	0.275	0.476
0.735	0.353	0.26	0.077	0.628
	0.173	0.24		0.526
	0.606	0.225
	0.711	0.451
		0.319
0.758	0.262	0.168	0.595	0.222
0.785	0.329	0.058	0.267	0.58
0.776	0.393	0.369	0.165	0.148
0.45	0.047	0.091	0.172	0.726
0.697	0.626	0.203	0.041	0.87
0.246	0.077	0.188	0.335	0.709
0.836	0.42	0.146	0.296	0.52
0.885	0.249	0.182	0.166	0.527
0.552	0.715	0.251	0.336	0.621
0.488		0.115	0.466	0.292
	0.755
0.603	0.788	0.125	0.273	0.451
0.886	0.307	0.375	0.71	0.378
0.599	0.602	0.32	0.458	0.787
0.489	0.683	0.436	0.375	0.166
0.636	0.315	0.367	0.465	0.12
0.717	0.747	0.247	0.243	0.692
0.74	0.152	0.19	0.211	0.822
0.619	0.702	0.54	0.102	0.519
0.827	0.581	0.418	0.477	0.346
0.528		0.594	0.147	0.298
	0.151
0.758	0.703	0.197	0.105	0.469
0.129	0.334	0.244	0.191	0.617
0.726	0.159	0.337	0.256	0.134
0.919	0.699	0.42	0.578	0.269
0.855	0.557	0.562	0.703	0.4
0.517	0.651	0.194	0.134	0.181
0.745	0.186	0.209	0.081	0.801
0.39	0.682	0.281	0.169	0.083
0.734	0.814	0.228	0.065	0.339
		0.496	0.01	0.369
0.692	0.825
0.632	0.241	0.178	0.253	0.151
0.891	0.039	0.262	0.23	0.788
0.802	0.421	0.593	0.224	0.23
0.757	0.766	0.149	0.431	0.258
0.768	0.821	0.096	0.33	0.143
0.888	0.073	0.159	0.424	0.181
0.808	0.484	0.235	0.226	0.766
0.844	0.296	0.389	0.29	0.767
0.823	0.565	0.438	0.825	0.819
		0.196	0.452	0.224
0.776	0.695
0.338	0.149	0.364	0.05	0.066
0.772	0.662	0.197	0.089	0.24
0.637	0.196	0.291	0.409	0.329
0.903	0.855	0.464	0.179	0.208
0.64	0.289	0.508	0.034	0.218
0.684	0.808	0.336	0.128	0.481
0.327	0.818	0.53	0.154	0.825
0.051	0.211	0.646	0.127	0.267
0.327	0.455	0.66	0.474	0.335
		0.438		0.645

## Sheet: extended data fig.10d
Velocity			Directionality
DMSO	50µM SB203580		DMSO	50µM SB203580
0.73	0.2		0.895	0.753
0.44	0.06		0.807	0.198
0.62	0.03		0.795	0.544
0.32	0.07		0.81	0.239
0.71	0.16		0.169	0.645
0.47	0.11		0.918	0.711
0.48	0.1		0.44	0.796
0.45	0.06		0.71	0.055
0.47	0.08		0.601	0.098
0.45	0.14		0.901	0.114
0.65	0.07		0.812	0.474
0.51	0.03		0.596	0.638
0.59	0.15		0.303	0.408
0.53	0.19		0.688	0.386
0.45	0.11		0.852	0.389
0.3	0.07		0.45	0.528
0.54	0.12		0.609	0.648
0.22	0.09		0.26	0.679
0.53	0.23		0.855	0.556
0.58	0.14		0.875	0.597
0.44	0.12		0.865	0.106
0.78	0.16		0.26	0.154
0.66	0.1		0.808	0.233
0.61	0.18		0.49	0.526
0.64	0.12		0.825	0.182
0.61	0.08		0.836	0.254
0.59	0.09		0.767	0.591
0.37	0.04		0.748	0.246
0.3	0.16		0.776	0.583
0.12	0.13		0.212	0.529
0.51	0.14		0.757	0.307
0.58	0.09		0.372	0.155
0.59	0.04		0.662	0.127
0.61	0.08		0.876	0.399
0.4	0.11		0.677	0.394
0.49	0.23		0.796	0.698
0.31	0.22		0.83	0.089
0.48	0.09		0.641	0.224
0.68	0.1		0.587	0.078
0.68	0.1		0.778	0.455
0.36	0.15		0.654	0.235
0.55	0.28		0.705	0.624
0.49	0.17		0.639	0.339
0.5	0.19		0.34	0.103
0.3	0.1		0.587	0.155
0.29	0.11		0.266	0.362
0.6	0.08		0.662	0.313
0.69	0.07		0.668	0.181
0.56	0.42		0.906	0.029
0.5	0.14		0.397	0.541
0.61	0.3		0.824	0.535
0.53	0.12		0.841	0.294
0.56	0.13		0.874	0.483
0.52	0.18		0.773	0.664
0.5	0.18		0.811	0.07
0.41	0.29		0.825	0.255
0.64	0.14		0.849	0.408
0.82	0.1		0.847	0.132
0.6	0.11		0.857	0.108
0.54	0.3		0.73	0.737
0.66	0.13		0.809	0.204
0.44	0.15		0.71	0.107
0.48	0.17		0.88	0.441
0.46	0.13		0.69	0.399
0.49	0.1		0.646	0.261
0.58	0.2		0.667	0.735
0.65	0.1		0.674	0.699
0.55	0.16		0.506	0.12
0.37	0.23		0.79	0.451
0.34	0.17		0.54	0.106
0.53	0.36		0.574	0.766
0.64	0.15		0.646	0.12
0.5	0.37		0.794	0.724
0.49	0.08		0.874	0.446
0.52	0.16		0.122	0.084
0.44	0.1		0.447	0.133
0.61	0.27		0.734	0.78
0.4	0.15		0.788	0.061
0.37	0.14		0.727	0.115
0.54	0.34		0.805	0.829
0.83	0.22		0.595	0.041
0.62	0.25		0.826	0.279
0.59	0.15		0.602	0.801
0.55	0.19		0.721	0.661
0.65	0.15		0.904	0.589
0.68	0.25		0.866	0.643
0.54	0.09		0.727	0.37
0.76	0.16		0.463	0.323
0.5	0.24		0.684	0.61
0.67	0.07		0.885	0.133
0.6	0.16		0.612	0.227
0.58	0.18		0.904	0.116
0.51	0.27		0.651	0.818
0.33	0.17		0.794	0.079
0.46	0.08		0.686	0.285
0.64	0.18		0.787	0.07
0.3	0.24		0.47	0.322
0.47	0.09		0.85	0.148
0.56	0.32		0.759	0.797
0.52	0.14		0.774	0.19
0.34	0.14		0.907	0.143
0.6	0.1		0.765	0.192
0.54	0.04		0.921	0.163
0.94	0.03		0.4	0.22
0.54	0.01		0.794	0.515
0.41	0.1		0.734	0.13
0.38	0.18		0.583	0.075
0.67	0.07		0.893	0.194
0.61	0.06		0.595	0.337
0.61	0.1		0.033	0.039
0.45	0.07		0.568	0.152
0.53	0.09		0.797	0.081
0.49	0.13		0.796	0.226
0.44	0.03		0.766	0.131
0.24	0.2		0.354	0.704
0.42	0.05		0.85	0.895
0.39	0.05		0.575	0.143
0.67	0.05		0.867	0.076
0.6	0.01		0.747	0.617
0.4	0.17		0.176	0.198
0.57	0.13		0.707	0.543
0.48	0.08		0.55	0.15
0.3	0.1		0.741	0.393
0.72	0.08		0.434	0.169
0.47	0.15		0.769	0.806
0.42	0.11		0.283	0.077
0.47	0.1		0.501	0.156
0.43	0.16		0.64	0.385
0.36	0.15		0.712	0.442
0.61	0.1		0.775	0.139
0.51	0.09		0.756	0.14
0.63	0.12		0.679	0.158
0.4	0.13		0.774	0.169
0.63	0.11		0.505	0.074
0.52	0.12		0.762	0.328
0.34	0.02		0.564	0.736
0.47	0.08		0.385	0.439
0.36	0.09		0.565	0.276
0.46	0.1		0.805	0.313
0.25	0.05		0.459	0.548
0.59	0.08		0.894	0.094
0.72	0.1		0.915	0.385
0.8	0.08		0.533	0.072
0.59	0.02		0.191	0.866
0.38	0.05		0.629	0.822
0.34	0.03		0.662	0.221
0.53	0.12		0.804	0.298
0.36	0.1		0.302	0.133
0.21	0.08		0.681	0.15
	0.03			0.378

## Sheet: extended data fig.10e
Velocity			Directionality
Control	Okadaic Acid		Control	Okadaic Acid
0.6	0.17		0.762	0.067
0.37	0.23		0.721	0.225
0.43	0.18		0.785	0.615
0.46	0.23		0.714	0.159
0.77	0.13		0.508	0.211
0.62	0.31		0.38	0.129
0.59	0.07		0.743	0.13
0.51	0.22		0.853	0.551
0.47	0.23		0.027	0.341
0.49	0.25		0.391	0.198
0.45	0.08		0.783	0.285
0.36	0.11		0.824	0.228
0.56	0.11		0.751	0.501
0.46	0.05		0.802	0.712
0.85	0.09		0.774	0.385
0.62	0.1		0.861	0.104
0.34	0.11		0.725	0.213
0.43	0.15		0.807	0.147
0.31	0.17		0.746	0.258
0.43	0.21		0.451	0.324
0.57	0.11		0.647	0.212
0.43	0.4		0.774	0.318
0.54	0.14		0.779	0.165
0.59	0.18		0.762	0.414
0.36	0.1		0.443	0.205
0.28	0.13		0.691	0.212
0.46	0.13		0.743	0.047
0.47	0.27		0.744	0.336
0.54	0.1		0.877	0.226
0.46	0.2		0.746	0.093
0.48	0.15		0.516	0.211
0.58	0.11		0.765	0.678
0.55	0.05		0.774	0.467
0.45	0.21		0.671	0.547
0.58	0.23		0.389	0.08
0.52	0.15		0.377	0.282
0.38	0.14		0.773	0.194
0.39	0.23		0.802	0.1
0.46	0.14		0.786	0.204
0.58	0.32		0.686	0.126
0.38	0.08		0.018	0.039
0.43	0.24		0.611	0.421
0.65	0.22		0.439	0.32
0.76	0.25		0.774	0.046
0.59	0.3		0.879	0.373
0.4	0.11		0.802	0.219
0.33	0.13		0.35	0.183
0.42	0.19		0.232	0.198
0.25	0.3		0.725	0.3
0.53	0.08		0.913	0.09
0.42	0.12		0.265	0.128
0.48	0.14		0.635	0.463
0.63	0.18		0.787	0.086
0.62	0.14		0.898	0.544
0.32	0.19		0.743	0.07
0.41	0.24		0.64	0.639
0.4	0.16		0.392	0.078
0.42	0.22		0.634	0.49
0.44	0.35		0.524	0.471
0.59	0.09		0.837	0.113
0.46	0.25		0.496	0.424
0.52	0.14		0.767	0.277
0.43	0.23		0.626	0.335
0.39	0.14		0.722	0.139
0.76	0.09		0.796	0.305
0.49	0.25		0.713	0.11
0.56	0.33		0.737	0.261
0.61	0.17		0.674	0.268
0.41	0.3		0.506	0.271
0.37	0.23		0.699	0.218
0.53	0.23		0.863	0.392
0.57	0.35		0.763	0.342
0.78	0.18		0.785	0.421
0.64	0.16		0.943	0.034
0.66	0.33		0.805	0.076
0.35	0.35		0.771	0.019
0.4	0.22		0.677	0.371
0.57	0.3		0.873	0.094
0.82	0.13		0.829	0.049
0.52	0.19		0.625	0.189
0.29	0.24		0.372	0.249
0.65	0.52		0.773	0.782
0.37	0.26		0.663	0.443
0.69	0.12		0.799	0.059
0.54	0.09		0.82	0.365
0.48	0.27		0.661	0.447
0.69	0.13		0.845	0.125
0.53	0.23		0.939	0.297
0.58	0.07		0.807	0.265
0.36	0.16		0.889	0.464
0.55	0.2		0.265	0.347
0.54	0.27		0.635	0.39
0.51	0.33		0.787	0.829
0.52	0.18		0.898	0.342
0.38	0.24		0.743	0.093
0.68	0.23		0.64	0.026
0.49	0.2		0.392	0.148
0.44	0.26		0.634	0.426
0.7	0.33		0.524	0.245
0.71	0.18		0.837	0.435
0.64	0.14		0.76	0.087
0.75	0.09		0.719	0.19
0.82	0.35		0.778	0.507
0.76	0.23		0.12	0.015
0.61	0.21		0.652	0.371
0.5	0.15		0.771	0.161
0.62	0.31		0.929	0.392
0.58	0.36		0.778	0.269
0.75	0.23		0.627	0.424
0.56	0.14		0.912	0.177
0.35	0.31		0.725	0.319
0.43	0.14		0.735	0.465
0.56	0.33		0.837	0.085
0.52	0.22		0.777	0.434
0.67	0.21		0.241	0.278
0.91	0.4		0.812	0.079
0.65	0.34		0.774	0.411
0.44	0.35		0.72	0.35
0.69	0.17		0.897	0.265
0.63	0.3		0.808	0.495
0.46	0.27		0.536	0.1
0.6	0.1		0.856	0.154
0.54	0.29		0.846	0.735
0.43	0.1		0.731	0.261
0.47	0.07		0.539	0.482
0.58	0.27		0.808	0.169
0.5	0.26		0.521	0.198
0.28	0.28		0.775	0.459
0.5	0.13		0.795	0.412
0.47	0.21		0.528	0.347
0.52	0.16		0.695	0.308
0.7	0.16		0.618	0.225
0.54	0.28		0.826	0.48
0.6	0.29		0.653	0.118
0.62	0.25		0.86	0.072
0.6	0.39		0.782	0.049
0.64	0.2		0.397	0.023
0.62	0.44		0.156	0.169
0.63	0.57		0.836	0.361
0.44	0.13		0.879	0.187
0.63	0.15		0.79	0.277
0.39	0.35		0.712	0.151
0.65	0.15		0.825	0.364
0.93	0.33		0.871	0.732
0.65	0.15		0.836	0.285
0.58	0.2		0.865	0.13
0.48	0.18		0.405	0.213
0.56	0.33		0.729	0.334
0.31	0.21		0.645	0.267
0.38	0.28		0.203	0.276

## Sheet: extended data fig.10f
	DMSO																10µM BTT-3033																50µM SB203580
0h	1	1	1	1	1	1	1	1	1	1	1	1	1	1	1	1	1	1	1	1	1	1	1	1	1	1	1	1	1	1	1	1	1	1	1	1	1	1	1	1	1	1	1	1	1	1	1	1
3h	0.954998	0.626954	0.669966	0.708031	0.781992	0.71414	0.399304	0.639481	0.957765	0.716671	0.657116	0.716485	0.75416	0.833814	0.834594	0.890858	0.877009	0.930398	0.806882	0.936784	0.67349	0.703036	0.9529	0.75656	0.971741	0.870132	1.06147	1.04155	0.75416	0.833814	0.834594	0.890858	0.903036	0.887023	0.890187	0.83647	0.805039	0.865691	0.851884	0.810612	0.79334	0.867147	0.821956	0.921719	0.681729	0.76984	0.77501	0.791197
6h	0.475732	0.217989	0.249059	0.294102	0.494264	0.514663	0.568242	0.500078	0.964467	0.500132	0.473824	0.511302	0.571734	0.68031	0.701612	0.77999	0.7537	0.808317	0.693034	0.778613	0.559901	0.5376	0.704209	0.664278	0.973303	0.911678	0.966446	0.992683	0.571734	0.68031	0.701612	0.77999	0.564827	0.655844	0.685009	0.561434	0.712425	0.669487	0.79384	0.632826	0.774587	0.902901	0.714962	0.881599	0.558708	0.665288	0.670216	0.708289
