# Supplementary material for: Novel kinase regulators of extracellular matrix internalisation identified by high-content screening modulate invasive carcinoma cell migration
Source: PLoS Biol. 2024 Dec 12;22(12):e3002930. doi: 10.1371/journal.pbio.3002930 (PMC11637276; doi:10.1371/journal.pbio.3002930)
Supplement: S18 Data — The biological replicates are colour coded. (XLSX) [file pbio.3002930.s040.xlsx]

## Sheet: extended data fig.11
Velocity				Directionality
DMSO	BafA1	E64d		DMSO	BafA1	E64d
0.86	0.64	0.36		0.268	0.859	0.763
0.59	0.31	0.95		0.637	0.275	0.1
0.48	0.23	0.57		0.871	0.202	0.244
0.29	0.31	0.46		0.897	0.151	0.485
0.27	0.31	0.4		0.923	0.765	0.363
0.37	0.33	0.19		0.62	0.692	0.323
0.77	0.36	0.45		0.89	0.529	0.23
0.57	0.36	0.47		0.442	0.291	0.783
0.49	0.32	0.51		0.747	0.352	0.195
0.44	0.3	0.62		0.274	0.335	0.839
	0.26				0.416
0.64	0.43	0.29		0.497	0.55	0.639
0.39		0.64		0.907		0.379
0.46	0.64	0.57		0.762	0.859	0.876
0.39	0.31	0.36		0.738	0.275	0.501
0.28	0.23	0.36		0.768	0.202	0.058
0.38	0.31	0.39		0.433	0.151	0.568
0.65	0.31	0.23		0.867	0.765	0.108
0.77	0.33	0.53		0.149	0.692	0.086
0.53	0.36	0.57		0.818	0.529	0.556
0.4	0.36	0.23		0.567	0.291	0.185
	0.32				0.352
0.29	0.3	0.7		0.53	0.335	0.351
0.43	0.26	0.36		0.871	0.416	0.84
0.38	0.43	0.47		0.858	0.55	0.385
0.64		0.28		0.889		0.218
0.65	0.45	0.55		0.848	0.687	0.855
0.31	0.34	0.32		0.917	0.351	0.197
0.55	0.55	0.27		0.325	0.606	0.619
0.59	0.33	0.28		0.967	0.207	0.208
0.49	0.49	0.29		0.216	0.607	0.328
0.31	0.51	0.43		0.78	0.143	0.552
	0.49				0.681
0.72	0.6	0.39		0.154	0.602	0.339
0.84	0.24	0.56		0.824	0.175	0.784
0.97	0.25	0.3		0.658	0.374	0.347
0.9		0.27		0.869		0.398
1.04	0.29	0.28		0.761	0.597	0.6
0.5	0.23	0.45		0.237	0.385	0.813
0.36	0.64	0.51		0.686	0.931	0.776
0.66	0.41	0.56		0.437	0.28	0.723
0.51	0.46	0.43		0.18	0.157	0.279
0.44	0.32	0.32		0.717	0.565	0.322
	0.55				0.487
0.23	0.39	0.33		0.903	0.246	0.111
0.4	0.73	0.47		0.487	0.336	0.642
0.55	0.35	0.24		0.966	0.299	0.293
0.78		0.36		0.961		0.278
0.46	0.29	0.42		0.898	0.226	0.203
0.59	0.46	0.64		0.898	0.641	0.328
0.53	0.24	0.54		0.836	0.769	0.451
0.54	0.23	0.89		0.532	0.444	0.32
0.51	0.33	0.44		0.625	0.6	0.525
0.48	0.5	0.54		0.423	0.408	0.292
	0.7				0.877
	0.34				0.256
	0.28				0.128
	0.28				0.432
0.78	0.29	0.49		0.712	0.462	0.337
0.35	0.39	0.32		0.832	0.814	0.468
0.44	0.36	0.46		0.838	0.05	0.971
0.28	0.25	0.34		0.724	0.509	0.237
0.63	0.39	0.45		0.377	0.488	0.087
0.42	0.24	0.34		0.866	0.41	0.41
0.56	0.32	0.42		0.885	0.035	0.388
0.51	0.53	0.43		0.903	0.558	0.744
0.66	0.38	0.26		0.766	0.054	0.09
0.77	0.37	0.36		0.903	0.806	0.112
0.44	0.45	0.5		0.366	0.064	0.563
0.52	0.31	0.26		0.949	0.256	0.434
0.51	0.48	0.41		0.948	0.537	0.151
0.37	0.2	0.49		0.944	0.457	0.916
0.98	0.28	0.34		0.887	0.401	0.562
0.55	0.47	0.46		0.451	0.447	0.925
1.16	0.28	0.48		0.821	0.597	0.522
0.69	0.48	0.41		0.535	0.747	0.567
0.49	0.37	0.49		0.261	0.049	0.514
0.49	0.33	0.64		0.675	0.597	0.317
0.59	0.39	0.54		0.955	0.921	0.948
0.47	0.32	0.68		0.974	0.116	0.043
0.45	0.36	0.61		0.938	0.342	0.239
0.54	0.43	0.37		0.118	0.364	0.1
0.7	0.39	0.67		0.773	0.319	0.365
0.38	0.3	0.49		0.677	0.221	0.34
0.48	0.4	0.43		0.905	0.199	0.472
0.56	0.49	0.67		0.949	0.253	0.198
0.42	0.33	0.6		0.68	0.318	0.391
0.36	0.3	0.42		0.798	0.054	0.671
0.23	0.44	0.24		0.945	0.771	0.17
1.06	0.28	0.46		0.699	0.318	0.305
0.3	0.26	0.26		0.569	0.203	0.306
0.29	0.26	0.48		0.399	0.274	0.638
0.5	0.41	0.25		0.223	0.254	0.371
0.71	0.41	0.42		0.932	0.071	0.467
0.71	0.5	0.41		0.314	0.161	0.523
0.62	0.4	0.31		0.98	0.599	0.424
0.95	0.27	0.7		0.894	0.174	0.269
0.55	0.8	0.37		0.929	0.947	0.221
0.33	0.28	0.47		0.692	0.018	0.382
0.51	0.34	0.51		0.43	0.515	0.294
0.89	0.26	0.6		0.76	0.28	0.609
0.64	0.45	0.46		0.963	0.227	0.348
0.64	0.45	0.44		0.666	0.5	0.807
0.46	0.36	0.36		0.867	0.514	0.667
0.39	0.3	0.48		0.653	0.51	0.118
0.55	0.22	0.52		0.834	0.16	0.014
0.35	0.4	0.43		0.617	0.958	0.316
0.47	0.66	0.56		0.676	0.702	0.093
0.47	0.49	0.57		0.894	0.32	0.612
0.51	0.38	0.37		0.712	0.491	0.14
0.5	0.48	0.39		0.656	0.51	0.129
0.84	0.46	0.79		0.393	0.471	0.851
0.69	0.36	0.67		0.764	0.372	0.468
0.58	0.6	0.63		0.476	0.079	0.863
0.86	0.4	0.61		0.161	0.333	0.216
0.63	0.34	0.55		0.383	0.54	0.089
0.96	0.59	0.99		0.29	0.463	0.409
0.63	0.52	0.47		0.706	0.935	0.14
0.55	0.53	0.41		0.54	0.648	0.652
0.48	0.26	0.67		0.715	0.207	0.601
0.79	0.42	0.58		0.9	0.133	0.471
0.73	0.27	0.48		0.954	0.493	0.73
0.46	0.7	0.49		0.789	0.845	0.375
0.52	0.45	0.63		0.72	0.75	0.011
0.91	0.53	0.55		0.645	0.338	0.798
0.49	0.39	0.61		0.757	0.038	0.123
0.56	0.76	0.74		0.801	0.195	0.083
0.68	0.52	0.61		0.898	0.522	0.443
0.79	0.66	0.5		0.726	0.415	0.218
0.65	0.31	0.45		0.536	0.1	0.749
0.49	0.8	0.38		0.689	0.097	0.36
0.68	0.5	0.65		0.569	0.511	0.938
0.58	0.63	0.69		0.765	0.323	0.026
0.69	0.32	1		0.894	0.07	0.31
0.77	0.54	0.58		0.946	0.379	0.589
0.5	0.23	0.46		0.795	0.245	0.683
0.58	0.53	0.96		0.795	0.656	0.022
0.9	0.72	0.56		0.321	0.939	0.163
0.95	0.47	0.69		0.49	0.343	0.22
0.63	0.24	0.58		0.737	0.437	0.294
0.68	0.3	0.38		0.272	0.408	0.167
0.45	0.59	0.71		0.598	0.278	0.165
0.6	0.5	0.47		0.694	0.16	0.072
0.98	0.41	0.31		0.791	0.566	0.517
0.5	0.38	0.43		0.609	0.129	0.73
0.78	0.56	0.63		0.271	0.223	0.441
0.58	0.46	0.58		0.86	0.665	0.635
0.86	0.36	0.5		0.474	0.094	0.79
0.84	0.47	0.34		0.613	0.913	0.326
0.36	0.4	0.35		0.665	0.392	0.758
0.39	0.4	0.81		0.64	0.579	0.178
0.69	0.46	0.65		0.538	0.228	0.212
0.77	0.76	0.7		0.312	0.232	0.588
0.61	0.36	0.45		0.746	0.074	0.956
0.56	0.61	0.46		0.717	0.69	0.466
0.76	0.51	0.37		0.096	0.221	0.76
0.38	0.4	0.86		0.885	0.284	0.363
0.59	0.49	0.52		0.905	0.164	0.606
