# Supplementary material for: Novel kinase regulators of extracellular matrix internalisation identified by high-content screening modulate invasive carcinoma cell migration
Source: PLoS Biol. 2024 Dec 12;22(12):e3002930. doi: 10.1371/journal.pbio.3002930 (PMC11637276; doi:10.1371/journal.pbio.3002930)
Supplement: S19 Data — The biological replicates are colour coded. (XLSX) [file pbio.3002930.s041.xlsx]

## Sheet: extended data fig.12b
siNT	siNHE1
0.745091	0.139186
0.167146	0
0.784112	0.0365632
0.455658	0.443675
0.383146	0
1.09782	0.475015
0.75185	0.379151
0.18466	0.374235
0.625876	0.103852
0.782576	0.13765
0.244574	0.16223
1.75442	0
0.151476	0.181894
0.248261	0.101087
0.997654	0
0.278065	0.0125974
0.297115	0.00215078
0.493143	0.0491606
1.20351	0.0977067
1.00349	0.126281
0.637245	0.00737409
0.925142	0
0.897181	0.0359487
1.673	0.018128
0.274685	0.0497751
0.209854	0.0792715
0.750007	0.198793
0.860311	0
1.24315	0.0353342
0.626491	0
0.252255	0.0912544
0
1.35653	0.0506969
0.306025	0.0602218
0.488227	0.420938
0.220608	0.0267311
	0
2.44052	0.21262
0.891036	0.0565347
1.01455	0.0608363
2.77758	0.207396
0.412949	0.0482389
1.87732	0.095556
2.0626	0.131505
2.76713	0.0765062
1.56484	0.00737409
1.49018	0
1.79682	0.147789
2.13326	0.42401
0.470406	0.0525404
0.934974	0.00337979
1.39985	0.0688249
2.48937	0.0141337
3.72576	0.0666741
1.241	0.0113684
1.34147	0
1.7028	0.207089
1.63981	0
1.52244	0.0224295
1.54795	0.0119829
1.21304	0.0147482
1.92925	0.238429
3.05349	0.00307254
1.3344	0
0.785956	0.0110611
0.404961	0.450434
0.0239658	0
0.174213	0
1.75473	0
2.49306	0.0242731
0.848943	0.0371777
	0
0.687942
0.879361	0.0516187
0.236893	0.0122902
1.15036	0.00337979
0	0.298036
0.703304	0.151476
0.856624	0.0304181
0.463032	0
0.670428	0.70822
1.31075	0.0414793
0.996732	0.278065
0.740175	0
0.355493	0.0949415
0.437222	0.0144409
0.205553	0.0285746
1.77347	0.29312
0.560431	0.269154
0.730343	0.117371
1.15712	0
0.973995	0.307254
0.458423	0
0.59976	0.102623
0.267618	0.325075
0.903327	0.0602218
1.18539	0.0172062
0.0273456	0.0156699
	0.234742
0.341974	0.15885
1.44686	0.103852
1.16111	0
0.550906	0.349655
0.321695	0.0267311
1.03883	0.310634
0.574565	0.0255021
0.0208933	0.118293
1.70895	0.0242731
0.831122	0.00675959
1.04989	0.143488
0.901176	0.0473171
1.24776	0.00368705
0.936817	0.077428
0.425239
1.71571	0.00430156
0.619117	0.110611
1.89361	0.0632943
0.759224	0.367476
1.26712	0
1.08307	0
0.979526	0.00491606
1.30921	0.0737409
3.72177	0
1.55071	0.103852
1.36451	0
1.9695	0.303874
1.5375	0.0187425
1.51568	0.0384067
	0.0144409
1.33164	0.0642161
0.133655	0.153627
2.11913	0
1.58482	0
0.373006	0.219994
0.691321	0.00122902
0.693779	0.122902
1.4868	0.0921762
0.763219	0.187425
0.886735	0.00430156
0.750929	0.0113684
0.363481	0.341359
0.239658	0
1.01701	0.107232
1.40784	0.0039943
0.195106	0
1.46775	0
0.801626	0
0.251334	0.0184352
1.51783	0
0.782269	0
1.241	0.110919
1.58267	0
0.333678	0
0.548141
0.234127	0
2.32591	0.0722047
0.939275	0
0.495908	0.0854166
0.734951	0
0.644312	0.42186
0.255021	0
	0.0946342
	0
	0.314321
	0
	0.16561
	0.428926
	0.274992
	0.0734337
	0.00891036
	0.0380995
	0.00891036
	0.0866456
	0
	0
	0.172369
	0
	0.0313399
	0.0439373
	0.105695
	0
	0.00860311
	0.282366
	0.077428
	0.0227368
	0
	0.118907
	0.0731264
	0
0.487714	0
0.0681068	0.0484828
0.945126	0
0.794772	0
0.579485	0
0.137368	0.191045
1.12434	0.00461741
0.43952	0.0675296
1.40716	0
0.0920596	0
0.139099	0.0507915
0.648169	0.135059
0.979757	0.029436
0.618156	0.0369393
0.10418	0
0.848738	0
0.63778	0
0.580639	0.00577176
1.17686	0.157858
1.30413	0.0262615
0.959555	0.00404023
3.10983	0.0782074
0.10014	0
	0.119764
1.96846	0.1062
1.29547	0.0839791
1.08653	0
0.663753	0
0.0288588	0
0.858261
0.380648	0.0285702
1.7119	0.0842677
0.661444	0
1.56386	0.0126979
2.23887	0.0507915
0.857684	0
0.830557	0.0398252
1.87698	0
0.188448	0.0282816
1.29316	0.0689726
0.650766	0
1.76703	0
1.35521	0.282528
0.483097	0.0960998
1.25536	0.153817
1.0167	0.0121207
0.672987	0
0.902992	0
0.624216
1.1861	0.0707041
0.958113	0.00577176
	0.0268387
0.775436	0.0401137
0.345151	0
2.28215	0
0.243568	0.00923482
1.12982	0.237797
0.460009	0
0.578619	0
0	0
0.00259729	0
0.510224	0
0.592471	0
0.592471	0
0.421627	0.133905
0.810355	0
1.35781	0.00663753
0.843543	0
1.5526	0.0877308
2.86222	0.0161609
0.752061	0.0121207
0.730705	0.0614693
1.1734
1.01987	0
1.08163	0
0.897798	0.00259729
0.832288	0
2.81662	0
1.56155	0
1.02939	0.0663753
	0
0.701846	0.00288588
1.45275	0.0585834
0.475305	0.17575
0.720893	0.0536774
0.293206	0.0164495
0.936468	0.0023087
0.460875	0.0507915
1.16099	0
0.563035	0.0643551
0.719162	0
2.00626	0
1.70873	0.0493486
0.577465	0
2.43309	0
1.59185	0
0.472996	0.0219327
1.30384	0.0608921
3.76579	0.009812
2.6628	0
1.24526	0
0.0559861	0
1.44669	0.882791
0.0767644	0.103026
1.60542	0.128422
0.722625	0.00259729
0.820167	0.00836906
0.726953	0
1.91825	0.0597377
0.205763	0.193354
0.905301	0
1.11366	0.0311675
0.825939	0.02453
0.818436	0.16565
0.753504	0.213267
1.33357	0
1.74163	0.0793617
0.877308	0
2.37191	0
0.277622	0.0554089
1.00227	0.0216441
0.868939	0
1.29461	0.0470399
0.60921	0.193354
0.976871	0.0262615
0.356984	0.266367
1.48594	0
0.945992
0.605746
0.700981
2.93667
0.170556
1.27902
0.220937	0.0299576
0.942103	0.312994
0.533307	0.567009
0.913394	1.62645
0.849734	0.170072
1.12091	0.187859
0.468711	0.0789507
1.01856	0.684967
2.27428	0.258696
1.42954	0
1.90449	0
1.87484	0.336399
0.539236	0.666868
2.34044	1.97907
0.73396	0.566697
1.21047	0
0.80823	0.461534
1.25603	0
0.518016	0.0436881
0.821025	0.113589
0.907777	0.541109
0	2.04367
0.652825	0.0249646
0.15166	1.0869
0.952089	1.56716
2.31048	1.14057
0.322356	0.0402555
0.0789507	1.2941
0.510527	1.02168
0.779833	0.0224682
1.55249	0.544541
0.205958	0.776712
1.25759	0.784514
0.713989	1.05694
1.38523	0.518016
1.10125	0.820401
1.35371	0.469023
1.35652	0.413477
0.898727	0.161334
4.52859	0.532371
1.75501	0.294583
0.383207	0.657194
2.2128	1.28974
0.591662	0.503038
1.40083
0.832259	0.428144
1.21796	0.114213
2.01121	1.45918
2.54702	0.629109
0.435009	0.47308
1.14338	0.857535
0.287093	2.42126
1.1284	0.268994
0.707123	1.061
	0.103603
1.19861	0.603832
0.443747	0.470271
1.26508	0.489619
0.839748	0
0.840996	0.595719
0.966132	0.00468087
0.976117	0.537676
1.46979	0.443122
1.96565	0.674357
0.725223	0.540485
1.97626	0.313618
0.938358	0.11983
0.676542	0.235292
0.414101
1.68449	0.501789
0.611946	0.255263
0.0942415	0.68684
0.0059291	0.37759
0.695265	0.6263
1.03884	0.624116
0.136993	0.414101
0.555463	0.0655322
1.36619	0.058979
0.532683	0.759237
	0.443434
1.02573	0.674669
1.18364	2.22373
0.632854	0.706187
0.840996	0.253703
0.232171	0.40942
1.34029	0.178809
0.948344	0.308625
0.503662	0.904344
0.639719	1.37462
0.759237	0.160086
1.26009	0.765166
0.85067
1.26321	0
1.48758	0.187235
0.0315179	0
1.53439	0.532683
0.4503	0.414413
0.782329	0.200341
0.280228	0.421902
0.105476	0.450612
	0.270554
1.29629	0.479945
0.382583	0.523945
0.349505	1.92321
2.28021	0.769535
1.00077	0.0901848
0	0.166015
1.86704	0.254015
0.462158	0.728343
0.796684	0.194412
1.8917	0.469647
1.7004	1.05413
1.5372	0.82633
0.909961	0.032142
0.0636598	1.18582
0.954898
1.97502
1.79777
0.117958
1.55561
0.737705
0.596031
0.463094
0.976117
1.04508
1.57839
0.641591

## Sheet: extended data fig.12c
Velocity			Directionality
siNT	siNHE1		siNT	siNHE1
0.68	0.51		0.837	0.38
0.55	0.42		0.858	0.56
0.59	0.97		0.852	0.146
0.84	0.8		0.34	0.018
0.69	0.44		0.881	0.261
0.6	0.72		0.68	0.348
0.83	0.67		0.295	0.371
0.85	0.53		0.099	0.856
0.77	0.86		0.848	0.15
0.86	0.65		0.984	0.015
1.07	1		0.93	0.065
0.9	0.67		0.887	0.878
0.85	0.72		0.579	0.093
0.6	0.6		0.927	0.199
0.41	0.46		0.49	0.134
1.17	0.55		0.051	0.292
0.85	0.83		0.34	0.225
0.8	0.81		0.856	0.249
0.72	0.96		0.142	0.095
0.62	0.59		0.897	0.522
0.76	0.73		0.079	0.187
0.73	0.61		0.97	0.468
0.54	0.58		0.143	0.315
0.42	0.59		0.761	0.297
0.72	0.66		0.804	0.195
0.96	0.86		0.922	0.821
0.56	0.95		0.784	0.129
0.91	0.82		0.786	0.879
0.57	0.69		0.464	0.325
0.74	0.91		0.629	0.652
1.13	0.49		0.049	0.127
0.73	0.69		0.603	0.638
0.95	0.43		0.882	0.029
0.8	0.76		0.915	0.551
0.94	0.58		0.713	0.025
0.59	0.59		0.729	0.449
0.91	0.6		0.134	0.287
0.84	0.61		0.803	0.238
0.37	0.75		0.786	0.46
0.73	0.89		0.75	0.613
0.65	0.88		0.861	0.241
1.05	0.67		0.218	0.322
1.12	0.78		0.764	0.718
0.48	1.08		0.586	0.729
0.51	0.49		0.94	0.357
0.66	0.71		0.631	0.299
0.79	0.63		0.659	0.52
0.81	0.67		0.131	0.281
0.89	0.6		0.557	0.933
0.7	0.82		0.678	0.015
0.51	0.44		0.846	0.69
0.44	0.54		0.645	0.447
0.72	0.66		0.416	0.127
0.45	0.59		0.578	0.65
0.61	0.44		0.394	0.266
0.83	0.6		0.192	0.566
0.85	0.61		0.732	0.212
0.66	0.46		0.834	0.057
0.76	0.46		0.03	0.409
0.48	0.45		0.777	0.631
0.42	0.7		0.758	0.177
0.43	0.56		0.819	0.079
0.78	0.52		0.35	0.759
0.87	0.61		0.861	0.687
0.58	0.5		0.771	0.851
0.72	0.48		0.034	0.089
0.51	0.56		0.441	0.305
0.54	0.61		0.711	0.282
0.6	0.65		0.864	0.224
0.75	0.53		0.056	0.363
0.82	0.41		0.752	0.679
0.47	0.77		0.509	0.602
0.58	0.52		0.826	0.702
0.5	0.64		0.568	0.786
0.46	0.53		0.517	0.315
0.63	0.55		0.887	0.048
0.54	0.73		0.562	0.292
0.52	0.67		0.398	0.256
0.52	0.72		0.708	0.396
0.59	0.59		0.564	0.915
0.76	0.5		0.829	0.343
0.6	0.59		0.81	0.636
0.75	0.53		0.469	0.391
0.46	0.46		0.804	0.38
0.5	0.65		0.853	0.748
0.48	0.56		0.097	0.277
0.41	0.61		0.654	0.244
0.39	0.48		0.138	0.669
0.46	0.51		0.599	0.525
0.6	0.48		0.735	0.4
0.63	0.49		0.923	0.12
0.61	0.58		0.759	0.595
0.77	0.62		0.89	0.616
0.57	0.67		0.873	0.089
0.59	0.45		0.835	0.266
0.49	0.48		0.806	0.063
0.48	0.64		0.765	0.739
0.49	0.61		0.17	0.454
0.51	0.49		0.463	0.093
0.46	0.53		0.795	0.707
0.4	0.46		0.778	0.713
0.45	0.9		0.551	0.598
0.54	0.6		0.847	0.791
0.5	0.84		0.267	0.814
0.63	0.57		0.358	0.529
0.48	0.66		0.536	0.111
0.71	0.95		0.207	0.05
0.52	0.57		0.478	0.122
0.53	0.93		0.763	0.341
0.83	0.8		0.561	0.826
0.59	0.65		0.743	0.639
0.36	0.56		0.818	0.798
0.56	0.71		0.872	0.708
0.62	0.63		0.807	0.513
0.53	0.46		0.181	0.299
0.83	0.56		0.593	0.092
0.6	0.46		0.198	0.13
0.51	0.44		0.543	0.267
0.66	0.55		0.861	0.196
0.57	0.56		0.599	0.345
0.82	0.69		0.333	0.223
0.77	0.63		0.423	0.398
0.61	0.79		0.131	0.091
0.61	0.67		0.687	0.078
0.42	0.7		0.841	0.277
0.71	0.48		0.758	0.074
0.76	0.6		0.626	0.232
0.57	0.57		0.787	0.471
0.72	0.8		0.785	0.155
0.72	0.74		0.756	0.29
0.59	0.75		0.9	0.543
0.4	0.71		0.49	0.108
0.69	0.51		0.054	0.689
0.84	0.66		0.883	0.312
0.5	0.44		0.654	0.427
0.62	0.59		0.549	0.918
0.44	0.53		0.33	0.193
0.49	0.67		0.812	0.202
0.38	0.72		0.77	0.89
0.43	0.59		0.8	0.447
0.66	0.53		0.515	0.44
0.69	0.85		0.271	0.19
0.41	0.58		0.767	0.266
0.38	0.6		0.431	0.797
0.42	0.5		0.913	0.8
0.83	0.61		0.948	0.526
0.54	0.42		0.248	0.448
0.8	0.59		0.207	0.369
0.51	0.46		0.508	0.336
0.42	0.64		0.692	0.091

## Sheet: extended data fig.12d
siNT	siNHE1
1	0.182448
1	0.127328
1	0.383602
1	0.2134
