# Supplementary material for: Novel kinase regulators of extracellular matrix internalisation identified by high-content screening modulate invasive carcinoma cell migration
Source: PLoS Biol. 2024 Dec 12;22(12):e3002930. doi: 10.1371/journal.pbio.3002930 (PMC11637276; doi:10.1371/journal.pbio.3002930)
Supplement: S20 Data — The biological replicates are colour coded. (XLSX) [file pbio.3002930.s042.xlsx]

## Sheet: extended data fig.13c
	Normal	DCIS	IDC
R1	271.861	350.914	319.699
	238.4	331.729	376.693
	364.12	348.978	341.074
	317.91	343.184	323.481
	265.037	381.937	294.078
	342.741	360.224	410.506
	284.076	395.842	334.302
	242.878	329.654	310.469
	243.816	368.339	361.926
	230.886	353.558	453.392
	281.784		346.665
	328.181		463.986
			339.496
			286.144
			331.705
			382.817
			329.337
R2	247.477	258.237	258.879
	247.463	292.184	333.027
	277.058	327.693	342.558
	328.561	261.069	341.06
	272.358	269.729	376.454
	255.387	334.788	314.177
	277.356	331.826	334.166
	272.929	250.914	288.509
	264.836	261.166	385.371
	269.176	302.053	311.218
		265.698
		302.428
		302.257
		323.259
		315.075
		334.443
		291.066
R3	247.983	352.654	300.861
	246.663	476.232	296.671
	250.14	335.134	257.056
	329.625	348.67	230.444
	254.211	340.927	268.036
	285.059	326.837	244.82
	296.744	313.769	232.102
	262.903	300.369	273.155
	249.292	297.343	260.194
	227.224	332.49	323.422
	272.346

## Sheet: extended data fig.13d
NR	R			"cut-off" "True positize rate" "False positive rate"
1666	1480			110.5	1	1
1149	1261			221.5	0.997423	1
1330	2216			438.5	0.997423	0.991597
889	1697			528.5	0.997423	0.983193
1451	1812			555.5	0.997423	0.97479
1616	1997			558.5	0.994845	0.97479
2317	8805			589.5	0.992268	0.97479
716	1286			613.5	0.989691	0.97479
1043	618			617.5	0.987113	0.97479
1733	5829			621.5	0.987113	0.966387
3345	2765			645.5	0.987113	0.957983
4460	2237			670.5	0.984536	0.957983
2663	2040			673.5	0.981959	0.957983
3118	2442			691.5	0.979381	0.957983
2762	1652			692.5	0.976804	0.957983
1368	2599			704.5	0.976804	0.94958
2660	1966			709.5	0.976804	0.941176
1496	439			715.5	0.971649	0.941176
2026	1298			717.5	0.969072	0.941176
4253	1321			720.5	0.969072	0.932773
3094	529			769.5	0.966495	0.932773
1090	1010			771.5	0.963918	0.932773
1597	1944			773.5	0.96134	0.932773
2772	6975			783.5	0.958763	0.932773
2660	1081			807.5	0.956186	0.932773
2204	1849			812.5	0.951031	0.932773
2169	1721			813.5	0.948454	0.932773
2485	1102			819.5	0.945876	0.932773
2464	5987			834.5	0.943299	0.932773
2973	2781			852.5	0.940722	0.932773
2801	1287			872.5	0.940722	0.92437
5152	3398			875.5	0.938144	0.92437
1433	2183			888.5	0.938144	0.915966
1419	1333			916.5	0.93299	0.915966
1376	1859			951.5	0.930412	0.915966
2139	222			975.5	0.927835	0.915966
1367	853			980.5	0.925258	0.915966
2604	1205			993.5	0.92268	0.915966
1737	2340			994.5	0.92268	0.907563
2620	1811			1001.5	0.920103	0.907563
2532	2090			1009.5	0.917526	0.907563
1575	3748			1019.5	0.917526	0.89916
1300	2594			1021.5	0.914948	0.89916
111	2941			1028.5	0.912371	0.89916
4739	1269			1030.5	0.909794	0.89916
1104	2997			1037.5	0.907216	0.89916
2651	3208			1042.5	0.907216	0.890756
2453	1124			1068.5	0.904639	0.890756
3292	705			1077.5	0.902062	0.890756
2739	2153			1080.5	0.902062	0.882353
5027	2706			1089.5	0.902062	0.87395
1808	718			1097.5	0.899485	0.87395
1379	1677			1101.5	0.896907	0.87395
3374	2772			1103.5	0.896907	0.865546
11610	1323			1109.5	0.89433	0.865546
5510	3235			1112.5	0.891753	0.865546
3721	2086			1118.5	0.891753	0.857143
2277	2155			1123.5	0.889175	0.857143
2515	3280			1124.5	0.889175	0.848739
1842	1924			1147.5	0.886598	0.848739
4321	2501			1148.5	0.886598	0.840336
2256	1468			1168.5	0.884021	0.840336
2889	2572			1172.5	0.881443	0.840336
1220	1329			1176.5	0.878866	0.840336
1832	1746			1179.5	0.876289	0.840336
1613	1932			1192.5	0.873711	0.840336
1346	1951			1203.5	0.871134	0.840336
808	2475			1204.5	0.871134	0.831933
1537	1629			1205.5	0.871134	0.823529
710	1509			1208.5	0.868557	0.823529
1349	994			1211.5	0.868557	0.815126
774	5050			1219.5	0.868557	0.806723
5698	1113			1222.5	0.865979	0.806723
2005	1209			1223.5	0.865979	0.798319
1998	693			1232.5	0.863402	0.798319
2713	1223			1246.5	0.863402	0.789916
1318	4558			1247.5	0.860825	0.789916
2627	1301			1254.5	0.858247	0.789916
3667	876			1258.5	0.85567	0.789916
6500	2499			1259.5	0.853093	0.781513
1596	3147			1260.5	0.850515	0.781513
2654	1649			1267.5	0.850515	0.773109
981	2226			1268.5	0.847938	0.773109
3368	1351			1285.5	0.845361	0.764706
4165	2072			1286.5	0.845361	0.756303
1970	1386			1297.5	0.842784	0.747899
7512	1038			1299.5	0.842784	0.739496
3100	1446			1300.5	0.840206	0.739496
1973	1078			1317.5	0.840206	0.731092
3293	1233			1320.5	0.837629	0.731092
7321	1957			1322.5	0.835052	0.722689
1553	1564			1328.5	0.835052	0.714286
3515	1259			1329.5	0.835052	0.705882
3674	1844			1331.5	0.832474	0.705882
13893	1840			1332.5	0.829897	0.705882
2898	1510			1339.5	0.829897	0.697479
671	622			1341.5	0.82732	0.697479
3151	5929			1343.5	0.824742	0.697479
2230	1204			1345.5	0.819588	0.697479
3522	2442			1347.5	0.81701	0.697479
2172	3676			1348.5	0.814433	0.697479
1785	1148			1350.5	0.811856	0.697479
2451	1714			1353.5	0.809278	0.689076
2354	1354			1366.5	0.809278	0.680672
1778	1697			1367.5	0.806701	0.680672
4923	2497			1371.5	0.804124	0.680672
3886	2604			1375.5	0.801546	0.680672
3001	1212			1378.5	0.796392	0.680672
3443	2621			1385.5	0.793814	0.680672
2323	1728			1390.5	0.793814	0.672269
4631	1842			1395.5	0.791237	0.672269
7262	2275			1405.5	0.78866	0.672269
1260	1608			1406.5	0.786082	0.672269
3983	2590			1407.5	0.783505	0.672269
1947	1962			1413.5	0.780928	0.672269
614	1590			1416.5	0.778351	0.672269
3467	5190			1418.5	0.775773	0.672269
2370	1813			1426.5	0.773196	0.672269
3371	6950			1432.5	0.770619	0.672269
5406				1434.5	0.768041	0.672269
4778				1443.5	0.765464	0.672269
2872				1445.5	0.762887	0.672269
5441				1450.5	0.762887	0.663866
4233				1467.5	0.760309	0.663866
3602				1469.5	0.760309	0.655462
3898				1476.5	0.757732	0.655462
2387				1479.5	0.755155	0.655462
2294				1486.5	0.755155	0.647059
4438				1487.5	0.752577	0.647059
1180				1490.5	0.75 0.6470588235	29412
1125				1495.5	0.747423	0.647059
2402				1501.5	0.744845	0.647059
1816				1507.5	0.742268	0.647059
1340				1508.5	0.739691	0.647059
1712				1509.5	0.737113	0.638655
3753				1511.5	0.737113	0.630252
4205				1516.5	0.734536	0.630252
1372				1529.5	0.731959	0.630252
3182				1536.5	0.729381	0.630252
3619				1537.5	0.726804	0.630252
3916				1539.5	0.724227	0.630252
4350				1549.5	0.721649	0.630252
3532				1550.5	0.719072	0.630252
3822				1552.5	0.716495	0.630252
3286				1553.5	0.713918	0.630252
1487				1555.5	0.71134	0.630252
6091				1563.5	0.708763	0.630252
5092				1574.5	0.708763	0.621849
5797				1577.5	0.706186	0.621849
3032				1584.5	0.703608	0.621849
4305				1589.5	0.701031	0.621849
721				1593.5	0.701031	0.613445
814				1594.5	0.698454	0.613445
3492				1595.5	0.695876	0.613445
3371				1596.5	0.693299	0.613445
820				1607.5	0.690722	0.613445
2043				1612.5	0.690722	0.605042
5552				1615.5	0.688144	0.605042
3512				1616.5	0.685567	0.605042
1894				1624.5	0.68299	0.605042
4778				1626.5	0.680412	0.605042
7124				1627.5	0.677835	0.605042
2210				1628.5	0.675258	0.605042
4744				1630.5	0.675258	0.596639
1711				1636.5	0.67268	0.596639
2734				1646.5	0.670103	0.596639
1224				1648.5	0.667526	0.596639
2198				1651.5	0.667526	0.588235
2476				1655.5	0.667526	0.579832
1693				1665.5	0.664948	0.579832
2475				1666.5	0.662371	0.579832
2438				1675.5	0.659794	0.579832
2508				1676.5	0.657216	0.579832
2306				1677.5	0.657216	0.571429
1376				1684.5	0.654639	0.571429
2637				1689.5	0.652062	0.571429
2245				1692.5	0.649485	0.571429
1444				1696.5	0.646907	0.571429
1348				1703.5	0.646907	0.554622
2087				1704.5	0.641753	0.554622
995				1710.5	0.639175	0.554622
3190				1711.5	0.636598	0.554622
2496				1713.5	0.634021	0.554622
1748				1720.5	0.634021	0.546218
1540				1721.5	0.634021	0.537815
1690				1722.5	0.631443	0.537815
1407				1727.5	0.628866	0.537815
1321				1730.5	0.628866	0.529412
1512				1732.5	0.626289	0.529412
5440				1736.5	0.623711	0.529412
2048				1738.5	0.621134	0.529412
2081				1745.5	0.618557	0.529412
2781				1746.5	0.618557	0.521008
813				1747.5	0.615979	0.521008
2661				1749.5	0.613402	0.521008
2189				1760.5	0.610825	0.521008
1470				1777.5	0.608247	0.521008
1029				1784.5	0.603093	0.521008
1704				1786.5	0.600515	0.521008
2293				1803.5	0.597938	0.521008
1551				1807.5	0.595361	0.521008
1002				1810.5	0.592784	0.521008
1617				1811.5	0.592784	0.512605
1508				1812.5	0.592784	0.504202
1891				1815.5	0.592784	0.495798
3273				1831.5	0.590206	0.495798
1944				1838.5	0.587629	0.495798
2232				1839.5	0.585052	0.495798
1255				1841.5	0.585052	0.487395
2742				1843.5	0.582474	0.478992
2099				1848.5	0.582474	0.470588
1509				1858.5	0.582474	0.462185
952				1880.5	0.582474	0.453782
1247				1883.5	0.579897	0.453782
1488				1889.5	0.57732	0.453782
1971				1890.5	0.574742	0.453782
2751				1893.5	0.572165	0.453782
1287				1897.5	0.569588	0.453782
1704				1906.5	0.56701	0.453782
1435				1907.5	0.564433	0.453782
2717				1923.5	0.561856	0.453782
2236				1924.5	0.559278	0.445378
2109				1925.5	0.556701	0.445378
1396				1931.5	0.554124	0.445378
2166				1940.5	0.554124	0.436975
590				1941.5	0.551546	0.436975
2070				1943.5	0.548969	0.436975
1631				1946.5	0.546392	0.428571
889				1950.5	0.543814	0.428571
1502				1956.5	0.543814	0.420168
2236				1961.5	0.543814	0.411765
2334				1965.5	0.543814	0.403361
2049				1969.5	0.543814	0.394958
2077				1970.5	0.541237	0.394958
1332				1972.5	0.536082	0.394958
1739				1979.5	0.533505	0.394958
3105				1996.5	0.530928	0.394958
1971				1997.5	0.530928	0.386555
1268				2004.5	0.528351	0.386555
2023				2005.5	0.525773	0.386555
2321				2022.5	0.523196	0.386555
1491				2025.5	0.520619	0.386555
1414				2039.5	0.518041	0.386555
2460				2042.5	0.518041	0.378151
692				2047.5	0.515464	0.378151
1550				2048.5	0.512887	0.378151
1787				2069.5	0.510309	0.378151
2481				2071.5	0.507732	0.378151
1585				2076.5	0.505155	0.369748
1173				2080.5	0.5 0.36974789915	9664
1477				2085.5	0.497423	0.369748
1942				2086.5	0.497423	0.361345
1417				2089.5	0.494845	0.361345
2691				2091.5	0.494845	0.352941
2135				2098.5	0.492268	0.352941
1723				2108.5	0.489691	0.352941
1925				2118.5	0.487113	0.352941
2921				2130.5	0.484536	0.352941
2240				2134.5	0.481959	0.352941
1722				2138.5	0.479381	0.352941
2301				2152.5	0.476804	0.352941
917				2154.5	0.476804	0.344538
1839				2156.5	0.476804	0.336134
2765				2165.5	0.474227	0.336134
2077				2168.5	0.471649	0.336134
2904				2171.5	0.469072	0.336134
2157				2179.5	0.466495	0.336134
1069				2182.5	0.463918	0.336134
1022				2188.5	0.463918	0.327731
2945				2189.5	0.46134	0.327731
976				2194.5	0.458763	0.327731
1908				2197.5	0.456186	0.327731
710				2203.5	0.453608	0.327731
835				2209.5	0.451031	0.327731
873				2215.5	0.448454	0.327731
772				2225.5	0.445876	0.319328
1517				2229.5	0.445876	0.310924
2400				2231.5	0.443299	0.310924
646				2235.5	0.440722	0.310924
1804				2236.5	0.43299	0.310924
1177				2239.5	0.43299	0.302521
1031				2244.5	0.430412	0.302521
2497				2255.5	0.427835	0.302521
1269				2274.5	0.425258	0.302521
1647				2276.5	0.425258	0.294118
3105				2278.5	0.42268	0.294118
1628				2288.5	0.420103	0.294118
770				2292.5	0.417526	0.294118
559				2293.5	0.414948	0.294118
1750				2300.5	0.412371	0.294118
1907				2305.5	0.409794	0.294118
2190				2308.5	0.407216	0.294118
1169				2316.5	0.404639	0.294118
1676				2320.5	0.402062	0.294118
1530				2322.5	0.399485	0.294118
1427				2333.5	0.396907	0.294118
1342				2339.5	0.39433	0.294118
1193				2353.5	0.391753	0.285714
1110				2369.5	0.389175	0.285714
1391				2386.5	0.386598	0.285714
1344				2399.5	0.384021	0.285714
1406				2401.5	0.381443	0.285714
2340				2419.5	0.378866	0.285714
1259				2437.5	0.376289	0.285714
3485				2441.5	0.373711	0.285714
2279				2450.5	0.373711	0.268908
3494				2452.5	0.371134	0.268908
3406				2459.5	0.368557	0.268908
1685				2463.5	0.365979	0.268908
5843				2474.5	0.363402	0.268908
4630				2475.5	0.360825	0.260504
2092				2479.5	0.358247	0.260504
1980				2480.5	0.35567	0.260504
2236				2484.5	0.353093	0.260504
1578				2495.5	0.350515	0.260504
1778				2496.5	0.347938	0.260504
2864				2498.5	0.345361	0.252101
2942				2500.5	0.345361	0.243697
3720				2507.5	0.345361	0.235294
1881				2514.5	0.342784	0.235294
1408				2523.5	0.340206	0.235294
2693				2531.5	0.337629	0.235294
1625				2554.5	0.335052	0.235294
2006				2571.5	0.332474	0.235294
1667				2589.5	0.332474	0.226891
2420				2593.5	0.332474	0.218487
2131				2598.5	0.332474	0.210084
1926				2603.5	0.332474	0.201681
4256				2605.5	0.329897	0.193277
1594				2619.5	0.32732	0.193277
1098				2620.5	0.324742	0.193277
2760				2626.5	0.324742	0.184874
2646				2636.5	0.322165	0.184874
1637				2645.5	0.319588	0.184874
1248				2650.5	0.31701	0.184874
1747				2653.5	0.314433	0.184874
2216				2659.5	0.311856	0.184874
1898				2660.5	0.306701	0.184874
1890				2662.5	0.304124	0.184874
2708				2690.5	0.301546	0.184874
784				2692.5	0.298969	0.184874
674				2699.5	0.296392	0.184874
5959				2705.5	0.293814	0.184874
2119				2707.5	0.293814	0.176471
1731				2712.5	0.291237	0.176471
4895				2716.5	0.28866	0.176471
1556				2733.5	0.286082	0.176471
2072				2738.5	0.283505	0.176471
1351				2741.5	0.280928	0.176471
2700				2750.5	0.278351	0.176471
2289				2752.5	0.275773	0.176471
1656				2759.5	0.273196	0.176471
3038				2761.5	0.270619	0.176471
1941				2764.5	0.268041	0.176471
1884				2771.5	0.265464	0.168067
2180				2780.5	0.262887	0.159664
1538				2797.5	0.260309	0.151261
3154				2800.5	0.257732	0.151261
1627				2834.5	0.255155	0.151261
556				2842.5	0.252577	0.151261
1924				2863.5	0.25 0.1512605042	1681
2798				2871.5	0.247423	0.151261
1761				2888.5	0.244845	0.151261
2195				2897.5	0.242268	0.151261
1119				2903.5	0.239691	0.151261
2524				2920.5	0.237113	0.151261
1595				2940.5	0.234536	0.151261
3919				2941.5	0.234536	0.142857
808				2944.5	0.231959	0.142857
2606				2972.5	0.229381	0.142857
1554				2996.5	0.226804	0.142857
1206				3000.5	0.226804	0.134454
4271				3031.5	0.224227	0.134454
4694				3037.5	0.221649	0.134454
2555				3093.5	0.219072	0.134454
3434				3099.5	0.216495	0.134454
1020				3104.5	0.213918	0.134454
1678				3117.5	0.208763	0.134454
2309				3146.5	0.206186	0.134454
4157				3150.5	0.206186	0.12605
1344				3153.5	0.203608	0.12605
3349				3181.5	0.201031	0.12605
1705				3189.5	0.198454	0.12605
2843				3207.5	0.195876	0.12605
2753				3234.5	0.195876	0.117647
2835				3272.5	0.195876	0.109244
2480				3279.5	0.193299	0.109244
3867				3285.5	0.193299	0.10084
				3291.5	0.190722	0.10084
				3292.5	0.188144	0.10084
				3344.5	0.185567	0.10084
				3348.5	0.18299	0.10084
				3367.5	0.180412	0.10084
				3370.5	0.177835	0.10084
				3373.5	0.17268	0.10084
				3397.5	0.170103	0.10084
				3405.5	0.170103	0.092437
				3433.5	0.167526	0.092437
				3442.5	0.164948	0.092437
				3466.5	0.162371	0.092437
				3484.5	0.159794	0.092437
				3491.5	0.157216	0.092437
				3493.5	0.154639	0.092437
				3511.5	0.152062	0.092437
				3514.5	0.149485	0.092437
				3521.5	0.146907	0.092437
				3531.5	0.14433	0.092437
				3601.5	0.141753	0.092437
				3618.5	0.139175	0.092437
				3666.5	0.136598	0.092437
				3673.5	0.134021	0.092437
				3675.5	0.131443	0.092437
				3719.5	0.131443	0.0840336
				3720.5	0.128866	0.0840336
				3747.5	0.126289	0.0840336
				3752.5	0.126289	0.0756303
				3821.5	0.123711	0.0756303
				3866.5	0.121134	0.0756303
				3885.5	0.118557	0.0756303
				3897.5	0.115979	0.0756303
				3915.5	0.113402	0.0756303
				3918.5	0.110825	0.0756303
				3982.5	0.108247	0.0756303
				4156.5	0.10567	0.0756303
				4164.5	0.103093	0.0756303
				4204.5	0.100515	0.0756303
				4232.5	0.0979381	9 0.0756302521008403
				4252.5	0.0953608	0.0756303
				4255.5	0.0927835	2 0.0756302521008403
				4270.5	0.0902062	3 0.0756302521008403
				4304.5	0.0876289	5 0.0756302521008403
				4320.5	0.0850515	6 0.0756302521008403
				4349.5	0.0824742	8 0.0756302521008403
				4437.5	0.0798969	9 0.0756302521008403
				4459.5	0.0773196	9 0.0756302521008403
				4557.5	0.0747423	1 0.0756302521008403
				4629.5	0.0747423	1 0.0672268907563025
				4630.5	0.0721649	2 0.0672268907563025
				4693.5	0.0695876	4 0.0672268907563025
				4738.5	0.0670103	5 0.0672268907563025
				4743.5	0.064433	6 0.0672268907563025
				4777.5	0.0618557	8 0.0672268907563025
				4894.5	0.056701	1 0.0672268907563025
				4922.5	0.0541237	2 0.0672268907563025
				5026.5	0.0515464	4 0.0672268907563025
				5049.5	0.0489691	5 0.0672268907563025
				5091.5	0.0489691	5 0.0588235294117647
				5151.5	0.0463918	5 0.0588235294117647
				5189.5	0.0438144	7 0.0588235294117647
				5405.5	0.0438144	7 0.0504201680672269
				5439.5	0.0412371	8 0.0504201680672269
				5440.5	0.0386598	0.0504202
				5509.5	0.0360825	1 0.0504201680672269
				5551.5	0.0335052	2 0.0504201680672269
				5697.5	0.0309278	4 0.0504201680672269
				5796.5	0.0283505	5 0.0504201680672269
				5828.5	0.0257732	7 0.0504201680672269
				5842.5	0.0257732	7 0.0420168067226891
				5928.5	0.0231959	8 0.0420168067226891
				5958.5	0.0231959	8 0.0336134453781513
				5986.5	0.0206186	0.0336134
				6090.5	0.0206186	0.0252101
				6499.5	0.0180412	1 0.0252100840336134
				6949.5	0.0154639	1 0.0252100840336134
				6974.5	0.0154639	1 0.0168067226890756
				7123.5	0.0154639	1 0.00840336134453781
				7261.5	0.0128866	3 0.00840336134453781
				7320.5	0.0103093	4 0.00840336134453781
				7511.5	0.00773196	57 0.00840336134453781
				8804.5	0.00515464	71 0.00840336134453781
				11609	5 0.00515463917525	771 0
				13892	5 0.00257731958762	886 0
				13893	5 0 0

## Sheet: extended data fig.13e
NR	R			"cut-off" "True positize rate" "False positive rate"
149	126			3.5	1	1
195	75			4.5	0.999091	1
172	148			5.5	0.996364	1
182	63			6.5	0.994545	1
192	113			7.5	0.990909	0.99812
610	120			8.5	0.989091	0.996241
212	77			9.5	0.986364	0.996241
124	172			10.5	0.983636	0.990602
76	104			11.5	0.981818	0.988722
147	129			12.5	0.979091	0.984962
98	103			13.5	0.976364	0.981203
290	120			14.5	0.973636	0.979323
120	113			15.5	0.97	0.979323
107	173			16.5	0.965455	0.973684
127	173			17.5	0.963636	0.968045
580	39			18.5	0.961818	0.966165
124	97			19.5	0.961818	0.960526
120	136			20.5	0.96	0.960526
115	238			21.5	0.958182	0.953008
90	110			22.5	0.956364	0.951128
99	100			23.5	0.955455	0.947368
88	147			24.5	0.951818	0.945489
93	178			25.5	0.949091	0.945489
120	157			26.5	0.949091	0.941729
298	88			27.5	0.945455	0.934211
265	229			28.5	0.942727	0.932331
113	120			29.5	0.940909	0.932331
93	17			30.5	0.938182	0.932331
129	246			31.5	0.936364	0.930451
16	253			32.5	0.933636	0.930451
71	36			33.5	0.931818	0.926692
419	219			34.5	0.929091	0.926692
71	113			35.5	0.928182	0.922932
160	14			36.5	0.926364	0.921053
154	116			37.5	0.924545	0.921053
149	83			38.5	0.922727	0.921053
117	106			39.5	0.921818	0.919173
96	89			40.5	0.92	0.919173
89	167			41.5	0.918182	0.919173
190	49			42.5	0.913636	0.919173
171	35			43.5	0.910909	0.909774
127	73			44.5	0.908182	0.907895
213	84			45.5	0.907273	0.907895
128	123			46.5	0.902727	0.904135
24	159			47.5	0.899091	0.904135
239	111			48.5	0.896364	0.902256
121	112			49.5	0.894545	0.900376
224	235			50.5	0.890909	0.898496
156	180			51.5	0.889091	0.894737
108	186			52.5	0.887273	0.889098
127	75			53.5	0.886364	0.883459
190	101			54.5	0.886364	0.879699
158	10			55.5	0.885455	0.879699
189	117			56.5	0.883636	0.87782
173	89			57.5	0.880909	0.87782
137	115			58.5	0.88	0.87406
187	98			59.5	0.877273	0.87218
27	73			60.5	0.874545	0.87218
86	83			61.5	0.871818	0.868421
25	87			62.5	0.87	0.864662
125	24			63.5	0.868182	0.857143
94	52			64.5	0.866364	0.855263
122	183			65.5	0.863636	0.849624
69	137			67.5	0.860909	0.849624
271	108			68.5	0.86	0.845865
266	205			69.5	0.858182	0.845865
9	228			70.5	0.855455	0.840226
101	155			71.5	0.851818	0.838346
124	170			72.5	0.846364	0.836466
147	63			73.5	0.843636	0.828947
298	50			74.5	0.839091	0.827068
10	145			75.5	0.837273	0.821429
12	84			76.5	0.832727	0.819549
15	65			77.5	0.831818	0.81391
188	31			78.5	0.830909	0.81203
55	61			79.5	0.830909	0.808271
47	77			80.5	0.830909	0.806391
172	121			81.5	0.829091	0.804511
30	254			82.5	0.826364	0.804511
171	183			83.5	0.825455	0.796992
64	79			84.5	0.822727	0.793233
189	112			85.5	0.820909	0.791353
181	52			86.5	0.818182	0.791353
120	108			87.5	0.817273	0.789474
25	104			88.5	0.814545	0.783835
51	113			89.5	0.811818	0.780075
30	308			90.5	0.808182	0.780075
159	58			91.5	0.806364	0.778195
36	96			92.5	0.805455	0.774436
45	187			93.5	0.799091	0.772556
44	121			94.5	0.797273	0.772556
34	21			95.5	0.795455	0.770677
368	121			96.5	0.794545	0.763158
111	96			97.5	0.790909	0.761278
7	136			98.5	0.788182	0.757519
93	120			99.5	0.785455	0.75188
43	56			100.5	0.784545	0.746241
188	212			101.5	0.78	0.744361
85	134			102.5	0.779091	0.740602
246	212			103.5	0.779091	0.734962
185	185			105.5	0.775455	0.731203
73	258			106.5	0.774545	0.725564
221	163			107.5	0.771818	0.721805
171	152			108.5	0.769091	0.716165
11	141			109.5	0.766364	0.716165
9	85			110.5	0.763636	0.710526
29	137			111.5	0.76	0.704887
137	200			112.5	0.758182	0.697368
38	46			113.5	0.753636	0.684211
4	271			114.5	0.75	0.684211
427	88			115.5	0.749091	0.680451
5	135			116.5	0.747273	0.676692
199	261			117.5	0.744545	0.672932
60	317			118.5	0.741818	0.672932
93	163			119.5	0.74	0.667293
12	172			120.5	0.734545	0.659774
246	149			121.5	0.733636	0.652256
18	199			122.5	0.732727	0.648496
42	131			123.5	0.73	0.644737
27	62			124.5	0.726364	0.644737
24	146			125.5	0.723636	0.640977
36	182			126.5	0.722727	0.631579
15	53			127.5	0.719091	0.629699
41	102			128.5	0.717273	0.62218
30	99			129.5	0.712727	0.620301
602	68			130.5	0.710909	0.620301
174	54			131.5	0.71	0.618421
13	116			132.5	0.709091	0.616541
14	141			133.5	0.708182	0.616541
14	107			134.5	0.707273	0.610902
37	151			135.5	0.707273	0.607143
530	98			136.5	0.705455	0.599624
48	70			137.5	0.701818	0.592105
76	157			138.5	0.7	0.592105
272	70			139.5	0.695455	0.592105
18	152			140.5	0.694545	0.588346
332	73			141.5	0.692727	0.582707
17	122			142.5	0.691818	0.580827
28	88			143.5	0.690909	0.577068
685	128			144.5	0.687273	0.577068
16	165			145.5	0.684545	0.571429
7	111			146.5	0.684545	0.56391
212	83			147.5	0.68	0.558271
72	81			148.5	0.678182	0.556391
48	71			149.5	0.672727	0.554511
12	92			150.5	0.670909	0.554511
43	91			151.5	0.664545	0.550752
50	100			152.5	0.662727	0.543233
560	166			153.5	0.66	0.539474
7	128			154.5	0.657273	0.539474
16	146			155.5	0.657273	0.535714
21	112			156.5	0.653636	0.535714
7	100			157.5	0.650909	0.530075
16	165			158.5	0.65	0.530075
20	147			159.5	0.647273	0.524436
208	103			160.5	0.645455	0.524436
33	126			161.5	0.641818	0.522556
5	106			162.5	0.64	0.520677
102	70			163.5	0.635455	0.516917
32	96			164.5	0.633636	0.515038
120	153			165.5	0.631818	0.509398
6	216			166.5	0.631818	0.505639
139	119			167.5	0.63	0.50188
31	209			168.5	0.627273	0.50188
10	137			169.5	0.625455	0.5
20	102			170.5	0.622727	0.494361
147	152			171.5	0.618182	0.494361
411	134			172.5	0.613636	0.490602
114	167			173.5	0.611818	0.484962
183	194			174.5	0.607273	0.484962
129	178			175.5	0.606364	0.483083
202	140			176.5	0.605455	0.483083
133	83			177.5	0.605455	0.481203
212	143			178.5	0.602727	0.475564
110	108			179.5	0.6	0.475564
297	53			180.5	0.6	0.473684
90	10			181.5	0.598182	0.473684
66	78			182.5	0.596364	0.471805
467	80			183.5	0.593636	0.468045
233	44			184.5	0.59	0.468045
139	125			185.5	0.589091	0.466165
104	111			186.5	0.586364	0.464286
52	122			187.5	0.585455	0.460526
178	43			188.5	0.583636	0.460526
196	43			189.5	0.579091	0.460526
72	7			190.5	0.573636	0.458647
94	193			191.5	0.571818	0.458647
97	103			192.5	0.57	0.456767
74	178			193.5	0.566364	0.454887
37	119			194.5	0.565455	0.449248
107	210			195.5	0.563636	0.447368
136	165			196.5	0.560909	0.447368
142	219			197.5	0.56	0.447368
44	161			198.5	0.559091	0.447368
84	119			199.5	0.554545	0.445489
171	21			200.5	0.551818	0.43797
156	61			201.5	0.55	0.43609
76	26			202.5	0.543636	0.43609
334	16			203.5	0.541818	0.434211
201	63			204.5	0.540909	0.434211
279	27			205.5	0.540909	0.430451
75	23			206.5	0.540909	0.428571
168	13			207.5	0.54	0.428571
95	516			208.5	0.534545	0.424812
168	428			209.5	0.533636	0.419173
263	27			210.5	0.532727	0.413534
106	218			211.5	0.53	0.413534
212	22			212.5	0.525455	0.409774
157	126			213.5	0.523636	0.407895
57	151			215.5	0.520909	0.406015
124	110			217.5	0.520909	0.404135
138	17			218.5	0.52	0.402256
147	141			219.5	0.52	0.396617
65	72			220.5	0.518182	0.394737
148	112			221.5	0.517273	0.392857
89	11			222.5	0.515455	0.392857
161	159			223.5	0.514545	0.389098
926	8			224.5	0.51	0.383459
50	295			225.5	0.507273	0.381579
120	16			226.5	0.505455	0.379699
208	43			227.5	0.505455	0.37782
125	28			228.5	0.504545	0.37594
201	19			229.5	0.503636	0.37218
145	17			231.5	0.500909	0.37218
137	135			232.5	0.497273	0.37218
82	157			233.5	0.495455	0.370301
191	21			234.5	0.493636	0.368421
93	613			235.5	0.492727	0.366541
118	92			236.5	0.490909	0.364662
31	226			237.5	0.487273	0.362782
56	26			238.5	0.487273	0.359023
13	392			239.5	0.486364	0.359023
42	43			240.5	0.485455	0.359023
34	213			241.5	0.483636	0.359023
49	19			242.5	0.480909	0.355263
85	187			244.5	0.48	0.353383
62	48			245.5	0.478182	0.353383
144	252			246.5	0.475455	0.351504
101	302			247.5	0.474545	0.349624
21	43			248.5	0.471818	0.347744
189	442			249.5	0.47	0.347744
71	33			250.5	0.469091	0.345865
60	27			251.5	0.469091	0.342105
62	35			252.5	0.465455	0.340226
88	16			253.5	0.462727	0.338346
46	27			254.5	0.461818	0.336466
16	54			255.5	0.46	0.334586
47	52			257.5	0.459091	0.327068
109	142			258.5	0.458182	0.325188
119	152			259.5	0.457273	0.321429
114	113			260.5	0.456364	0.321429
70	95			261.5	0.456364	0.319549
268	62			262.5	0.453636	0.319549
47	123			264.5	0.450909	0.319549
98	79			265.5	0.45	0.319549
125	65			267.5	0.448182	0.315789
27	145			268.5	0.445455	0.315789
61	173			269.5	0.443636	0.315789
169	18			270.5	0.442727	0.31391
34	12			271.5	0.440909	0.31015
13	330			273.5	0.44	0.31015
104	59			274.5	0.438182	0.31015
116	127			275.5	0.437273	0.31015
70	93			276.5	0.435455	0.31015
165	259			277.5	0.435455	0.308271
172	294			278.5	0.433636	0.304511
151	23			279.5	0.430909	0.304511
137	220			280.5	0.427273	0.304511
73	328			281.5	0.425455	0.300752
132	460			282.5	0.424545	0.298872
76	12			283.5	0.423636	0.298872
114	315			284.5	0.421818	0.298872
118	76			285.5	0.420909	0.298872
99	414			286.5	0.42	0.293233
111	271			287.5	0.418182	0.291353
159	371			288.5	0.417273	0.291353
92	221			289.5	0.416364	0.291353
72	234			290.5	0.413636	0.289474
111	99			291.5	0.411818	0.289474
174	332			292.5	0.41	0.287594
74	369			293.5	0.408182	0.285714
22	318			294.5	0.406364	0.283835
22	347			295.5	0.405455	0.280075
168	206			296.5	0.404545	0.280075
49	219			297.5	0.403636	0.278195
90	159			298.5	0.400909	0.278195
24	58			299.5	0.4	0.278195
151	591			300.5	0.397273	0.278195
69	693			301.5	0.396364	0.278195
35	783			303.5	0.393636	0.274436
42	115			304.5	0.390909	0.274436
56	357			305.5	0.389091	0.274436
8	514			306.5	0.388182	0.274436
40	592			307.5	0.386364	0.274436
93	281			308.5	0.386364	0.270677
65	332			309.5	0.385455	0.270677
91	771			310.5	0.382727	0.270677
27	735			311.5	0.381818	0.268797
65	328			313.5	0.38	0.266917
101	525			314.5	0.376364	0.265038
144	587			315.5	0.375455	0.263158
77	229			316.5	0.371818	0.261278
82	200			317.5	0.37	0.259398
179	844			318.5	0.369091	0.257519
141	890			319.5	0.366364	0.255639
114	242			320.5	0.363636	0.253759
70	146			321.5	0.36	0.25188
28	1164			323.5	0.357273	0.25188
33	314			326.5	0.356364	0.25
42	739			327.5	0.354545	0.25
63	362			328.5	0.351818	0.246241
64	498			329.5	0.35	0.246241
68	384			330.5	0.35	0.244361
104	471			331.5	0.35	0.242481
129	712			332.5	0.346364	0.238722
57	491			333.5	0.345455	0.238722
90	552			334.5	0.341818	0.238722
151	396			335.5	0.341818	0.234962
136	385			336.5	0.34	0.234962
156	600			337.5	0.339091	0.233083
212	422			338.5	0.338182	0.233083
59	343			339.5	0.337273	0.231203
61	685			340.5	0.335455	0.231203
112	755			341.5	0.332727	0.227444
15	459			342.5	0.331818	0.227444
107	341			344.5	0.330909	0.225564
101	251			345.5	0.33	0.223684
338	528			346.5	0.329091	0.223684
197	320			347.5	0.327273	0.218045
157	458			348.5	0.327273	0.216165
171	410			349.5	0.325455	0.216165
153	166			350.5	0.324545	0.216165
147	684			351.5	0.321818	0.216165
278	374			352.5	0.318182	0.214286
268	251			354.5	0.314545	0.214286
119	374			355.5	0.313636	0.214286
282	250			356.5	0.311818	0.214286
91	396			357.5	0.310909	0.212406
46	256			358.5	0.309091	0.210526
465	324			360.5	0.308182	0.210526
599	341			361.5	0.305455	0.208647
46	236			362.5	0.302727	0.206767
59	277			363.5	0.301818	0.206767
151	421			364.5	0.300909	0.206767
438	201			365.5	0.298182	0.206767
175	535			366.5	0.297273	0.206767
163	347			367.5	0.296364	0.204887
278	571			368.5	0.294545	0.203008
150	490			369.5	0.293636	0.199248
75	126			370.5	0.292727	0.199248
23	337			371.5	0.292727	0.197368
17	426			372.5	0.291818	0.195489
39	345			373.5	0.29	0.195489
281	547			376.5	0.288182	0.191729
399	223			377.5	0.288182	0.18985
140	194			378.5	0.286364	0.18985
173	282			379.5	0.285455	0.18985
299	107			380.5	0.283636	0.18985
211	381			382.5	0.282727	0.18609
253	415			383.5	0.279091	0.184211
186	574			384.5	0.277273	0.182331
454	200			385.5	0.271818	0.180451
109	208			386.5	0.27	0.180451
182	311			387.5	0.268182	0.178571
228	164			388.5	0.267273	0.178571
413	383			389.5	0.266364	0.178571
1077	75			390.5	0.265455	0.178571
131	339			391.5	0.264545	0.178571
521	286			392.5	0.263636	0.176692
442	352			394.5	0.261818	0.174812
656	214			395.5	0.260909	0.174812
351	590			396.5	0.26	0.171053
304	175			397.5	0.257273	0.171053
620	169			398.5	0.255455	0.171053
552	210			401.5	0.253636	0.171053
641	393			402.5	0.251818	0.171053
154	575			403.5	0.25	0.169173
134	143			405.5	0.249091	0.169173
110	177			406.5	0.248182	0.169173
127	210			407.5	0.247273	0.169173
312	293			409.5	0.244545	0.167293
148	113			410.5	0.243636	0.165414
47	418			412.5	0.241818	0.163534
1033	295			413.5	0.24	0.163534
667	203			414.5	0.24	0.161654
242	259			415.5	0.238182	0.159774
152	788			416.5	0.237273	0.159774
150	522			417.5	0.237273	0.157895
777	147			418.5	0.237273	0.156015
203	224			420.5	0.233636	0.156015
320	302			421.5	0.231818	0.154135
189	408			422.5	0.229091	0.152256
163	520			423.5	0.228182	0.152256
364	255			424.5	0.227273	0.152256
385	209			425.5	0.225455	0.152256
194	479			426.5	0.222727	0.150376
422	292			427.5	0.22	0.150376
380	524			428.5	0.219091	0.148496
223	308			429.5	0.217273	0.148496
207	348			430.5	0.215455	0.148496
383	126			432.5	0.214545	0.148496
398	247			433.5	0.213636	0.148496
190	372			434.5	0.212727	0.146617
232	77			435.5	0.210909	0.146617
315	266			436.5	0.210909	0.144737
232	792			437.5	0.21	0.144737
340	335			438.5	0.208182	0.144737
81	502			440.5	0.204545	0.142857
794	286			441.5	0.203636	0.142857
214	208			442.5	0.200909	0.140977
63	532			443.5	0.2	0.140977
820	497			444.5	0.199091	0.140977
598	256			447.5	0.196364	0.140977
576	523			448.5	0.194545	0.140977
439	170			449.5	0.193636	0.140977
1199	237			451.5	0.192727	0.140977
2385	679			452.5	0.191818	0.140977
1516	361			453.5	0.190909	0.140977
1419	278			454.5	0.19	0.139098
460	225			456.5	0.189091	0.139098
777	403			457.5	0.186364	0.139098
1439	297			458.5	0.186364	0.137218
202	96			459.5	0.186364	0.135338
253	358			460.5	0.184545	0.131579
392	53			461.5	0.183636	0.129699
410	194			462.5	0.180909	0.129699
688	492			463.5	0.179091	0.129699
374	526			464.5	0.176364	0.129699
754	724			465.5	0.171818	0.129699
800	477			466.5	0.170909	0.129699
464	470			467.5	0.17	0.129699
408	209			468.5	0.167273	0.129699
353	51			469.5	0.166364	0.129699
569	616			470.5	0.166364	0.12782
292	434			474.5	0.166364	0.12594
365	369			475.5	0.165455	0.12594
372	242			476.5	0.164545	0.12594
233	557			477.5	0.163636	0.12406
604	411			478.5	0.162727	0.12406
660	542			479.5	0.161818	0.12218
407	195			480.5	0.16	0.12218
415	223			481.5	0.159091	0.12218
248	224			482.5	0.157273	0.12218
318	136			483.5	0.155455	0.120301
252	316			484.5	0.152727	0.120301
151	460			485.5	0.151818	0.120301
183	590			487.5	0.150909	0.120301
587	136			488.5	0.149091	0.120301
384	368			489.5	0.148182	0.120301
566	953			490.5	0.148182	0.118421
435	65			491.5	0.148182	0.116541
321	73			496.5	0.146364	0.114662
705	140			497.5	0.145455	0.110902
1055	74			498.5	0.145455	0.109023
172	121			500.5	0.145455	0.107143
463	190			501.5	0.144545	0.107143
246	51			502.5	0.143636	0.105263
421	128			503.5	0.142727	0.105263
578	21			504.5	0.140909	0.103383
260	63			506.5	0.140909	0.101504
553	145			507.5	0.14	0.101504
591	117			510.5	0.138182	0.101504
306	19			512.5	0.137273	0.101504
340	68			513.5	0.136364	0.101504
276	13			515.5	0.135455	0.0996241
284	162			519.5	0.135455	0.0977444
302	10			520.5	0.135455	0.0958647
333	46			521.5	0.133636	0.0958647
347	113			522.5	0.133636	0.093985
317	125			523.5	0.133636	0.0921053
291	106			524.5	0.133636	0.0902256
577	33			525.5	0.132727	0.0883459
478	128			526.5	0.130909	0.0864662
549	64			527.5	0.13	0.0864662
310	134			528.5	0.13	0.0845865
457	110			529.5	0.129091	0.0845865
305	132			530.5	0.126364	0.0827068
819	367			531.5	0.125455	0.0827068
452	286			532.5	0.124545	0.0808271
195	319			533.5	0.123636	0.0808271
606	248			534.5	0.123636	0.0789474
566	99			539.5	0.121818	0.0770677
268	256			541.5	0.120909	0.0770677
123	530			542.5	0.120909	0.075188
255	717			546.5	0.12	0.075188
165	565			548.5	0.12	0.0733083
368	417			551.5	0.118182	0.0733083
576	439			552.5	0.117273	0.0714286
594	454			555.5	0.116364	0.0714286
449	377			556.5	0.114545	0.0714286
586	238			557.5	0.114545	0.0676692
164	652			559.5	0.113636	0.0676692
713	321			563.5	0.112727	0.0657895
178	312			564.5	0.111818	0.0657895
1225	499			565.5	0.111818	0.0639098
252	270			568.5	0.11	0.0639098
141	200			569.5	0.109091	0.0639098
480	505			570.5	0.108182	0.0639098
692	557			571.5	0.108182	0.0620301
724	387			573.5	0.107273	0.0620301
1121	335			574.5	0.107273	0.0601504
144	266			575.5	0.107273	0.0582707
190	594			576.5	0.105455	0.0582707
488	331			577.5	0.103636	0.0582707
274	560			579.5	0.102727	0.0582707
281	205			583.5	0.101818	0.0582707
274	287			585.5	0.100909	0.0582707
600	436			586.5	0.1	0.0582707
391	233			589.5	0.0981818	0.056391
361	137			590.5	0.0981818	0.0526316
378	155			591.5	0.0972727	0.0507519
501	792			592.5	0.0972727	0.0488722
159	243			593.5	0.0963636	0.0488722
237	762			597.5	0.0954545	0.0469925
329	497			598.5	0.0945455	0.0469925
279	290			599.5	0.0936364	0.0469925
370	256			600.5	0.0927273	0.0451128
320	612			601.5	0.0918182	0.0451128
390	170			603.5	0.09	0.0451128
327	278			605.5	0.0890909	0.0451128
170	224			606.5	0.0881818	0.0451128
234	504			609.5	0.0872727	0.0451128
479	534			611.5	0.0854545	0.0451128
358	227			612.5	0.0854545	0.0432331
321	192			615.5	0.0836364	0.0413534
93	461			619.5	0.0836364	0.0394737
249	146			621.5	0.0818182	0.0394737
480	347			625.5	0.0809091	0.0394737
423	483			629.5	0.08	0.0394737
427	153			630.5	0.0790909	0.0394737
324	281			633.5	0.0772727	0.0394737
725	381			638.5	0.0754545	0.0394737
413				640.5	0.0736364	0.0394737
639				643.5	0.0718182	0.0394737
444				651.5	0.0709091	0.0394737
870				655.5	0.0709091	0.037594
280				659.5	0.07	0.037594
2178				661.5	0.0690909	0.037594
161				664.5	0.0672727	0.037594
399				666.5	0.0663636	0.037594
332				672.5	0.0654545	0.037594
683				678.5	0.0627273	0.037594
1031				682.5	0.0618182	0.0357143
564				683.5	0.0609091	0.0357143
558				684.5	0.0609091	0.0338346
349				685.5	0.0590909	0.0319549
178				687.5	0.0572727	0.0319549
153				689.5	0.0563636	0.0319549
248				691.5	0.0554545	0.0319549
416				692.5	0.0536364	0.0319549
535				698.5	0.0536364	0.0300752
163				704.5	0.0527273	0.0300752
422				706.5	0.0518182	0.0300752
211				708.5	0.0509091	0.0300752
968				709.5	0.05	0.0300752
437				711.5	0.0481818	0.0300752
825				712.5	0.0481818	0.0281955
329				714.5	0.0463636	0.0281955
353				716.5	0.0454545	0.0281955
438				723.5	0.0454545	0.0263158
263				724.5	0.0445455	0.0244361
692				726.5	0.0418182	0.0244361
193				727.5	0.0409091	0.0244361
225				734.5	0.04	0.0244361
341				736.5	0.04	0.0225564
727				738.5	0.0390909	0.0225564
429				741.5	0.0390909	0.0206767
404				743.5	0.0381818	0.0206767
317				753.5	0.0372727	0.0206767
328				754.5	0.0354545	0.0206767
396				761.5	0.0354545	0.018797
362				763.5	0.0354545	0.0169173
230				764.5	0.0345455	0.0169173
679				770.5	0.0336364	0.0169173
379				776.5	0.0327273	0.0150376
466				782.5	0.0309091	0.0150376
673				787.5	0.0309091	0.0131579
319				791.5	0.0309091	0.0112782
295				793.5	0.0309091	0.0075188
385				797.5	0.03	0.0075188
620				799.5	0.0290909	0.0075188
362				813.5	0.0281818	0.0075188
327				814.5	0.0263636	0.0075188
482				818.5	0.0254545	0.0075188
316				819.5	0.0245455	0.0075188
202				822.5	0.0236364	0.0075188
709				824.5	0.0227273	0.0075188
130				828.5	0.0218182	0.0075188
393				838.5	0.0209091	0.0075188
385				843.5	0.02	0.0075188
208				848.5	0.02	0.0056391
445				859.5	0.0190909	0.0056391
374				869.5	0.0181818	0.0056391
208				889.5	0.0172727	0.0056391
397				925.5	0.0172727	0.0037594
174				933.5	0.0163636	0.0037594
232				952.5	0.0154545	0.0037594
357				967.5	0.0154545	0.0018797
245				990.5	0.0145455	0.0018797
442				1030.5	0.0136364	0.0018797
255				1032.5	0.0127273	0.0018797
460				1042.5	0.0118182	0.0018797
422				1047.5	0.0109091	0.0018797
310				1054.5	0.01	0.0018797
250				1076.5	0.00909091	0.0018797
225				1120.5	0.00818182	0.0018797
469				1163.5	0.00727273	0.0018797
224				1198.5	0.00727273	0
113				1224.5	0.00636364	0
292				1418.5	0.00545455	0
529				1438.5	0.00454545	0
366				1515.5	0.00363636	0
397				1672.5	0.00272727	0
213				2177.5	0.00181818	0
184				2384.5	0.000909091	0
157				2385.5	0	0
139
441
116
601
314
365
383
526
240
428
218
358
465
259
634
823
445
271
556
316
179
209
860
220
367
388
991
433
814
408
439
532
293
380
247
482
497
164
280
262
765
242
269
302
170
393
641
117
276
742
208
202
363
385
411
365
483
814
129
172
161
613
342
378
202
210
685
355
109
337
424
24
236
439
199
421
302
352
283
383
149
457
477
81
384
199
839
162
314
334
78
108
336
149
287
644
269
403
434
256
211
486
535
521
204
249
503
339
383
222
468
242
622
587
319
415
690
359
352
229
455
222
1048
243
462
431
288
439
430
570
462
504
798
829
361
849
224
152
427
294
328
343
361
631
710
710
253
425
527
673
328
402
279
304
258
293
245
630
352
373
351
291
610
771
665
686
754
530
234
387
483
192
662
321
815
311
111
169
294
220
149
307
345
465
426
356
200
430
225
351
254
322
300
662
196
725
543
764
200
492
465
76
332
341
334
403
290
419
202
263
252
484
549
464
450
300
296
139
44
82
602
163
489
475
190
287
237
232
408
386
270
387
280
385
673
531
300
584
699
298
725
406
176
156
426
312
626
386
304
468
533
129
462
1673
199
167
419
224
639
113
284
310
199
526
60
707
381
179
525
572
607
301
511
336
174
728
347
373
319
184
442
429
737
419
186
183
485
123
346
448
397
488
290
385
193
686
631
230
484
457
252
191
236
332
237
445
398
193
241
443
369
349
713
540
577
502
504
314
461
484
613
481
395
248
286
224
425
508
744
46
108
144
138
84
84
66
162
113
6
10
193
203
14
11
99
40
9
58
74
189
89
72
8
226
97
161
126
38
154
73
321
41
118
123
72
25
95
113
87
112
52
241
15
28
130
97
110
42
104
59
86
32
353
145
48
167
83
143
151
61
71
181
53
74
145
101
100
139
184
50
190
32
151
153
5
72
43
51
46
98
29
66
74
57
88
163
128
262
50
149
237
389
309
289
214
285
280
715
352
513
160
262
316
530
507
468
453
322
934
196
266
514
448
463
214
117
634
235
464
353
435
226
97
170
208
198
350
305
320
86
307
556
362
465
356
426
200
322
593
492
341
334
275
202
476
1043
184
402
508
230
316
174
186
314

## Sheet: extended data fig.13f
NR	R			"cut-off" "True positize rate" "False positive rate"
243	528			24.5	1	1
336	270			25.5	1	0.99812
324	376			34.5	1	0.996241
381	322			37.5	0.999091	0.996241
354	276			39.5	0.999091	0.994361
86	356			47.5	0.999091	0.992481
574	327			48.5	0.998182	0.992481
333	412			54.5	0.998182	0.990602
441	287			61.5	0.998182	0.988722
430	557			65.5	0.997273	0.988722
295	468			69.5	0.996364	0.988722
344	386			77.5	0.995455	0.988722
365	221			84.5	0.995455	0.986842
385	514			85.5	0.994545	0.986842
405	289			106.5	0.993636	0.986842
452	359			109.5	0.992727	0.984962
360	308			116.5	0.990909	0.984962
273	313			124.5	0.990909	0.983083
256	385			125.5	0.990909	0.981203
306	336			138.5	0.99	0.981203
396	412			141.5	0.989091	0.981203
474	304			145.5	0.988182	0.981203
338	427			146.5	0.987273	0.981203
312	294			147.5	0.987273	0.979323
397	400			148.5	0.986364	0.979323
351	194			153.5	0.985455	0.979323
247	301			155.5	0.985455	0.977444
337	359			156.5	0.984545	0.977444
389	403			157.5	0.984545	0.975564
423	284			158.5	0.983636	0.975564
281	385			159.5	0.981818	0.975564
598	559			163.5	0.980909	0.975564
359	357			164.5	0.98	0.975564
584	321			165.5	0.979091	0.973684
214	392			166.5	0.977273	0.973684
304	241			170.5	0.975455	0.971805
511	402			172.5	0.973636	0.971805
281	352			174.5	0.971818	0.971805
452	377			175.5	0.970909	0.971805
303	446			177.5	0.97	0.971805
460	499			181.5	0.969091	0.971805
250	563			183.5	0.969091	0.968045
287	324			185.5	0.968182	0.968045
503	347			186.5	0.967273	0.968045
451	241			187.5	0.966364	0.968045
407	259			189.5	0.965455	0.966165
365	419			193.5	0.964545	0.966165
257	241			194.5	0.964545	0.964286
507	326			197.5	0.963636	0.964286
244	385			199.5	0.962727	0.964286
390	355			201.5	0.961818	0.962406
363	360			203.5	0.960909	0.962406
360	474			204.5	0.96	0.960526
323	232			206.5	0.96	0.958647
389	324			207.5	0.96	0.956767
418	319			210.5	0.959091	0.956767
324	294			212.5	0.958182	0.956767
171	315			213.5	0.958182	0.954887
238	251			215.5	0.957273	0.954887
1077	338			216.5	0.956364	0.953008
295	288			219.5	0.954545	0.953008
302	299			220.5	0.953636	0.953008
269	182			222.5	0.952727	0.951128
290	435			223.5	0.951818	0.949248
292	320			224.5	0.950909	0.943609
383	388			225.5	0.95	0.941729
404	477			226.5	0.95	0.93985
436	280			229.5	0.95	0.93797
357	453			231.5	0.949091	0.93797
354	420			232.5	0.949091	0.93609
166	344			234.5	0.949091	0.932331
272	406			236.5	0.947273	0.932331
536	591			237.5	0.946364	0.932331
107	512			238.5	0.945455	0.930451
356	382			240.5	0.943636	0.930451
176	267			241.5	0.943636	0.924812
190	272			242.5	0.943636	0.921053
453	399			243.5	0.942727	0.921053
139	306			244.5	0.940909	0.917293
379	385			245.5	0.94	0.917293
408	316			246.5	0.939091	0.915414
370	275			249.5	0.937273	0.909774
246	353			250.5	0.936364	0.907895
247	553			254.5	0.935455	0.904135
429	407			255.5	0.935455	0.902256
85	247			256.5	0.934545	0.902256
110	247			258.5	0.932727	0.902256
296	568			260.5	0.930909	0.900376
545	284			261.5	0.930909	0.898496
612	326			262.5	0.929091	0.898496
225	385			263.5	0.928182	0.898496
287	282			264.5	0.928182	0.894737
297	277			265.5	0.928182	0.892857
827	311			266.5	0.927273	0.892857
70	525			267.5	0.927273	0.889098
159	365			268.5	0.926364	0.885338
186	344			269.5	0.924545	0.885338
380	405			271.5	0.923636	0.881579
510	282			272.5	0.921818	0.879699
522	460			273.5	0.92	0.879699
473	337			274.5	0.92	0.87782
184	393			275.5	0.92	0.87594
35	458			276.5	0.92	0.87406
504	167			278.5	0.919091	0.870301
754	317			279.5	0.917273	0.868421
1182	290			280.5	0.917273	0.864662
822	321			281.5	0.915455	0.864662
310	339			282.5	0.915455	0.860902
387	378			283.5	0.914545	0.860902
521	233			284.5	0.913636	0.857143
511	575			286.5	0.912727	0.853383
714	343			287.5	0.91	0.847744
288	274			288.5	0.908182	0.845865
66	204			289.5	0.908182	0.842105
300	394			291.5	0.906364	0.840226
216	400			292.5	0.905455	0.838346
405	540			293.5	0.904545	0.834586
373	267			294.5	0.904545	0.830827
713	304			295.5	0.902727	0.830827
455	287			296.5	0.900909	0.830827
220	424			298.5	0.9	0.830827
392	615			299.5	0.9	0.828947
664	347			300.5	0.899091	0.827068
393	233			301.5	0.899091	0.825188
239	477			302.5	0.898182	0.825188
62	308			303.5	0.897273	0.825188
165	452			305.5	0.896364	0.815789
266	350			307.5	0.895455	0.81203
484	412			308.5	0.892727	0.806391
284	326			309.5	0.890909	0.806391
354	250			310.5	0.89	0.806391
402	391			311.5	0.889091	0.796992
584	306			312.5	0.888182	0.796992
358	356			314.5	0.888182	0.795113
311	635			315.5	0.887273	0.793233
217	377			316.5	0.887273	0.791353
704	244			317.5	0.885455	0.787594
224	353			318.5	0.885455	0.785714
496	361			319.5	0.885455	0.781955
487	335			320.5	0.884545	0.778195
581	480			321.5	0.884545	0.774436
262	332			322.5	0.884545	0.772556
48	382			323.5	0.882727	0.770677
469	304			325.5	0.880909	0.765038
223	377			326.5	0.88	0.759398
288	317			327.5	0.88	0.757519
308	311			329.5	0.879091	0.757519
378	200			330.5	0.879091	0.755639
644	182			331.5	0.878182	0.75188
542	323			332.5	0.876364	0.74812
649	427			334.5	0.875455	0.74812
419	225			335.5	0.874545	0.746241
565	244			336.5	0.873636	0.744361
371	398			337.5	0.872727	0.742481
187	293			338.5	0.871818	0.740602
602	265			340.5	0.871818	0.738722
263	361			341.5	0.87	0.738722
235	308			342.5	0.869091	0.738722
173	287			343.5	0.869091	0.736842
257	360			344.5	0.868182	0.733083
675	226			346.5	0.867273	0.731203
166	421			347.5	0.866364	0.727444
328	332			349.5	0.865455	0.727444
273	418			350.5	0.864545	0.725564
422	473			351.5	0.863636	0.725564
235	432			352.5	0.863636	0.719925
518	292			353.5	0.863636	0.716165
868	280			354.5	0.86	0.712406
293	412			355.5	0.859091	0.706767
454	268			356.5	0.858182	0.701128
175	378			357.5	0.857273	0.699248
614	251			358.5	0.855455	0.699248
164	311			359.5	0.854545	0.693609
167	510			360.5	0.852727	0.68985
148	407			361.5	0.852727	0.684211
296	423			362.5	0.850909	0.684211
221	345			364.5	0.849091	0.684211
326	311			365.5	0.847273	0.682331
345	397			368.5	0.846364	0.680451
400	378			369.5	0.846364	0.676692
431	304			370.5	0.845455	0.672932
195	264			371.5	0.842727	0.672932
237	331			372.5	0.841818	0.672932
173	304			373.5	0.840909	0.672932
158	268			375.5	0.84	0.672932
1357	279			376.5	0.84	0.671053
457	429			377.5	0.84	0.665414
600	255			378.5	0.839091	0.659774
167	354			379.5	0.838182	0.657895
673	389			380.5	0.837273	0.654135
142	331			381.5	0.834545	0.654135
682	510			382.5	0.834545	0.650376
389	224			384.5	0.832727	0.650376
934	318			385.5	0.831818	0.640977
423	285			386.5	0.830909	0.639098
705	261			387.5	0.83	0.639098
671	359			388.5	0.83	0.635338
466	361			389.5	0.826364	0.633459
653	369			390.5	0.825455	0.633459
270	439			391.5	0.825455	0.631579
171	270			392.5	0.824545	0.629699
290	117			393.5	0.822727	0.62782
245	457			394.5	0.822727	0.62594
156	512			395.5	0.821818	0.62594
285	402			396.5	0.82	0.62594
149	285			397.5	0.818182	0.62406
126	165			398.5	0.818182	0.62218
217	320			399.5	0.818182	0.620301
146	223			400.5	0.817273	0.614662
320	246			401.5	0.815455	0.612782
268	311			402.5	0.814545	0.609023
279	188			403.5	0.814545	0.607143
335	330			404.5	0.812727	0.607143
477	242			405.5	0.810909	0.605263
110	224			406.5	0.810909	0.603383
445	459			407.5	0.81	0.599624
545	508			411.5	0.809091	0.599624
317	370			413.5	0.808182	0.592105
315	366			414.5	0.807273	0.590226
348	26			416.5	0.806364	0.590226
1513	216			417.5	0.805455	0.590226
188	450			418.5	0.804545	0.588346
272	25			419.5	0.803636	0.586466
389	686			420.5	0.803636	0.584586
371	319			421.5	0.801818	0.580827
239	632			422.5	0.800909	0.580827
204	572			423.5	0.799091	0.578947
470	154			424.5	0.799091	0.577068
202	761			426.5	0.799091	0.575188
726	205			428.5	0.799091	0.571429
1626	40			429.5	0.798182	0.569549
587	677			430.5	0.797273	0.569549
626	125			431.5	0.796364	0.569549
952	264			433.5	0.796364	0.567669
557	370			434.5	0.795455	0.567669
819	425			435.5	0.795455	0.565789
883	78			436.5	0.793636	0.565789
454	49			438.5	0.792727	0.565789
772	107			440.5	0.792727	0.56391
591	147			442.5	0.791818	0.56391
1573	227			444.5	0.791818	0.56203
977	300			445.5	0.790909	0.56203
395	443			447.5	0.789091	0.56015
959	55			449.5	0.788182	0.56015
1135	591			450.5	0.787273	0.558271
607	277			451.5	0.786364	0.558271
1240	38			452.5	0.784545	0.556391
587	467			453.5	0.782727	0.554511
730	1030			454.5	0.780909	0.554511
1031	400			456.5	0.78	0.554511
938	355			457.5	0.779091	0.552632
1755	671			458.5	0.779091	0.550752
824	631			459.5	0.778182	0.548872
770	380			461.5	0.775455	0.546992
651	414			463.5	0.775455	0.545113
819	599			465.5	0.774545	0.545113
772	514			466.5	0.773636	0.545113
662	1119			467.5	0.773636	0.543233
564	694			468.5	0.773636	0.541353
520	489			469.5	0.771818	0.541353
572	687			472.5	0.770909	0.541353
871	781			473.5	0.77	0.539474
987	523			474.5	0.769091	0.537594
749	421			476.5	0.768182	0.537594
884	575			479.5	0.767273	0.533835
1066	710			483.5	0.767273	0.531955
661	572			484.5	0.766364	0.531955
1061	224			485.5	0.765455	0.531955
897	1197			486.5	0.763636	0.531955
716	238			488.5	0.761818	0.530075
1174	213			490.5	0.760909	0.528195
791	352			495.5	0.76	0.528195
446	692			496.5	0.758182	0.528195
518	691			498.5	0.757273	0.528195
362	517			502.5	0.757273	0.526316
614	656			503.5	0.756364	0.526316
614	388			506.5	0.755455	0.526316
386	800			507.5	0.754545	0.526316
710	545			509.5	0.753636	0.524436
1282	380			510.5	0.751818	0.520677
651	462			511.5	0.75	0.518797
668	815			513.5	0.75	0.515038
775	737			516.5	0.75	0.511278
719	846			517.5	0.75	0.509398
510	687			519.5	0.748182	0.509398
631	600			520.5	0.747273	0.509398
968	735			521.5	0.746364	0.509398
879	1524			522.5	0.745455	0.509398
616	2122			524.5	0.745455	0.507519
485	2225			525.5	0.745455	0.505639
1502	1928			526.5	0.744545	0.505639
583	2483			527.5	0.743636	0.505639
957	2053			532.5	0.743636	0.503759
460	1503			535.5	0.742727	0.503759
574	2365			536.5	0.740909	0.50188
866	2109			539.5	0.74	0.5
991	1863			541.5	0.74	0.49812
475	1253			544.5	0.739091	0.49812
1078	1243			548.5	0.736364	0.496241
1047	157			549.5	0.735455	0.496241
577	1662			551.5	0.734545	0.496241
661	2082			552.5	0.733636	0.496241
674	1208			556.5	0.733636	0.494361
496	1330			558.5	0.732727	0.492481
497	1959			559.5	0.732727	0.490602
768	1359			562.5	0.731818	0.490602
696	847			563.5	0.731818	0.488722
1037	1002			564.5	0.730909	0.488722
633	1535			567.5	0.73	0.488722
951	1997			568.5	0.73	0.486842
629	918			571.5	0.729091	0.486842
681	1270			572.5	0.727273	0.483083
959	1180			573.5	0.726364	0.483083
549	1587			574.5	0.723636	0.483083
491	941			576.5	0.723636	0.479323
593	1628			578.5	0.722727	0.479323
620	883			580.5	0.721818	0.479323
550	1723			581.5	0.720909	0.479323
526	1087			582.5	0.720909	0.477444
949	2858			583.5	0.72	0.477444
808	1774			586.5	0.718182	0.477444
807	1465			590.5	0.716364	0.477444
682	1870			592.5	0.715455	0.473684
707	1131			597.5	0.713636	0.473684
1082	1293			598.5	0.711818	0.473684
545	1411			599.5	0.711818	0.471805
381	1788			600.5	0.710909	0.469925
469	1323			601.5	0.710909	0.468045
159	1459			604.5	0.71	0.468045
991	1142			606.5	0.709091	0.468045
198	1627			607.5	0.708182	0.468045
453	1357			611.5	0.708182	0.466165
863	1657			613.5	0.707273	0.466165
415	2390			614.5	0.704545	0.466165
508	2153			615.5	0.704545	0.464286
434	676			616.5	0.703636	0.464286
448	1956			619.5	0.702727	0.464286
363	2171			622.5	0.701818	0.464286
460	1858			625.5	0.700909	0.464286
560	2303			628.5	0.7	0.464286
821	1968			630.5	0.699091	0.464286
362	1245			631.5	0.698182	0.462406
450	1906			632.5	0.698182	0.460526
533	1367			634.5	0.697273	0.460526
749	1424			638.5	0.697273	0.458647
691	1195			639.5	0.697273	0.456767
262	1685			641.5	0.697273	0.454887
687	902			642.5	0.696364	0.454887
393	1774			643.5	0.694545	0.454887
486	726			648.5	0.693636	0.454887
211	1314			649.5	0.691818	0.454887
160	1640			650.5	0.690909	0.454887
178	740			652.5	0.689091	0.454887
1011	667			655.5	0.688182	0.454887
669	928			658.5	0.688182	0.453008
598	1686			660.5	0.688182	0.451128
993	1420			661.5	0.685455	0.449248
642	640			663.5	0.684545	0.449248
574	747			666.5	0.683636	0.449248
579	810			667.5	0.683636	0.447368
573	1709			668.5	0.680909	0.447368
812	1727			670.5	0.68	0.447368
649	1298			672.5	0.679091	0.445489
308	880			673.5	0.678182	0.445489
489	1607			674.5	0.677273	0.445489
1980	1922			675.5	0.676364	0.445489
1410	1212			676.5	0.676364	0.443609
1746	1723			677.5	0.676364	0.441729
1781	1249			680.5	0.675455	0.441729
1382	2327			681.5	0.674545	0.441729
1590	1511			683.5	0.672727	0.441729
1372	2279			685.5	0.671818	0.441729
2575	1406			686.5	0.670909	0.43985
1564	1616			690.5	0.67	0.43609
1399	984			691.5	0.669091	0.434211
2091	1619			693.5	0.669091	0.432331
1549	989			695.5	0.669091	0.430451
1603	1599			703.5	0.668182	0.430451
1954	1045			704.5	0.666364	0.430451
1964	1253			706.5	0.665455	0.430451
1812	1049			709.5	0.664545	0.430451
2230	1011			711.5	0.663636	0.428571
2152	996			712.5	0.662727	0.428571
916	833			713.5	0.661818	0.428571
1041	1638			715.5	0.660909	0.428571
1743	2301			718.5	0.66	0.428571
1502	1516			725.5	0.659091	0.428571
1522	1443			727.5	0.658182	0.426692
1800	2152			729.5	0.657273	0.426692
3092	2017			734.5	0.656364	0.426692
2631	1258			736.5	0.656364	0.424812
1150	1448			738.5	0.656364	0.422932
1449	1327			739.5	0.656364	0.421053
1947	2166			740.5	0.656364	0.419173
1776	1129			742.5	0.654545	0.419173
1759	1303			745.5	0.652727	0.419173
2045	1594			746.5	0.651818	0.419173
2331	1418			748.5	0.651818	0.417293
1245	1588			753.5	0.649091	0.417293
1764	1534			760.5	0.646364	0.417293
1831	1462			761.5	0.645455	0.415414
1694	1857			765.5	0.645455	0.413534
1498	1052			767.5	0.644545	0.413534
2189	1625			769.5	0.643636	0.411654
1203	1418			770.5	0.642727	0.411654
2200	1746			771.5	0.641818	0.411654
1739	1943			774.5	0.64	0.411654
1390	1290			776.5	0.639091	0.411654
771	1071			779.5	0.638182	0.411654
1280	831			780.5	0.637273	0.411654
1255	1026			785.5	0.637273	0.409774
1213	1315			788.5	0.636364	0.409774
1214	1998			790.5	0.635455	0.409774
1020	2001			799.5	0.634545	0.409774
3063	1745			804.5	0.633636	0.407895
2979	805			806.5	0.633636	0.406015
1722	1351			807.5	0.632727	0.406015
1827	2325			809.5	0.631818	0.406015
2044	1708			811.5	0.631818	0.404135
1833	1752			814.5	0.630909	0.404135
1194	2564			816.5	0.63	0.402256
1624	1560			818.5	0.629091	0.402256
605	1247			820.5	0.627273	0.402256
1680	2560			821.5	0.626364	0.402256
2534	1533			822.5	0.625455	0.402256
1746	1941			823.5	0.624545	0.402256
1426	1229			825.5	0.623636	0.402256
1805	1386			826.5	0.622727	0.402256
1141	1896			828.5	0.621818	0.402256
1109	947			830.5	0.620909	0.402256
1602	1217			831.5	0.620909	0.400376
1339	1659			832.5	0.62	0.400376
1417	762			834.5	0.62	0.398496
1568	1817			841.5	0.619091	0.398496
1649	1385			845.5	0.618182	0.398496
1126	1139			846.5	0.618182	0.396617
1166	1636			847.5	0.618182	0.394737
1553	1248			850.5	0.617273	0.394737
1388	1344			856.5	0.616364	0.394737
2325	971			860.5	0.616364	0.392857
1508	2208			861.5	0.614545	0.392857
2253	1725			862.5	0.613636	0.392857
1925	1239			865.5	0.612727	0.392857
1446	1316			867.5	0.611818	0.392857
1903	1629			870.5	0.610909	0.392857
2293	1276			877.5	0.61	0.392857
2338	1614			878.5	0.609091	0.392857
1335	3238			879.5	0.607273	0.392857
1512	2361			880.5	0.607273	0.390977
1360	1953			882.5	0.606364	0.390977
1271	207			883.5	0.605455	0.389098
1535	739			886.5	0.604545	0.389098
1121	369			896.5	0.603636	0.389098
1545	293			899.5	0.602727	0.389098
1429	324			901.5	0.600909	0.389098
1156	242			915.5	0.600909	0.387218
1406	659			916.5	0.6	0.387218
1794	487			917.5	0.599091	0.387218
1390	511			923.5	0.599091	0.385338
1528	354			925.5	0.598182	0.385338
1469	356			927.5	0.597273	0.385338
1456	247			928.5	0.596364	0.383459
1277	401			933.5	0.595455	0.383459
1006	379			937.5	0.593636	0.383459
1321	355			938.5	0.592727	0.383459
1420	352			940.5	0.591818	0.383459
2049	289			946.5	0.591818	0.381579
993	639			947.5	0.590909	0.379699
789	661			948.5	0.59	0.379699
1324	857			950.5	0.588182	0.379699
1447	998			951.5	0.587273	0.379699
1554	601			955.5	0.586364	0.379699
1416	1020			956.5	0.585455	0.379699
1619	537			958.5	0.584545	0.379699
993	582			959.5	0.582727	0.379699
1339	536			960.5	0.580909	0.379699
2351	608			967.5	0.58	0.379699
1352	1600			970.5	0.578182	0.379699
2171	1540			971.5	0.578182	0.37782
1651	1865			976.5	0.577273	0.37782
1777	1779			983.5	0.576364	0.37782
1283	1474			984.5	0.575455	0.37594
1688	1240			986.5	0.572727	0.37594
1351	1334			987.5	0.571818	0.37594
1290	3065			988.5	0.570909	0.37594
1834	1310			990.5	0.570909	0.37406
1066	1700			991.5	0.569091	0.37406
1711	2108			992.5	0.568182	0.37406
1556	2916			993.5	0.564545	0.37406
1159	1369			995.5	0.563636	0.37406
1372	2187			997.5	0.562727	0.37218
3308	1685			999.5	0.562727	0.370301
1519	1145			1001.5	0.561818	0.370301
1275	1074			1005.5	0.561818	0.368421
881	1398			1010.5	0.560909	0.368421
1557	1440			1014.5	0.56	0.366541
2812	1265			1016.5	0.559091	0.366541
1552	768			1017.5	0.559091	0.364662
1651	1592			1018.5	0.557273	0.364662
1266	1486			1019.5	0.554545	0.364662
1961	1354			1025.5	0.553636	0.362782
1425	2472			1027.5	0.553636	0.360902
1756	2438			1029.5	0.552727	0.360902
1019	1663			1030.5	0.552727	0.359023
2004	1880			1031.5	0.551818	0.359023
1856	2638			1034.5	0.550909	0.359023
1620	2386			1036.5	0.55	0.359023
1207	1132			1040.5	0.548182	0.359023
1985	2756			1041.5	0.546364	0.359023
1259	1112			1043.5	0.545455	0.359023
1331	2349			1044.5	0.544545	0.359023
1652	1746			1046.5	0.544545	0.357143
1328	2889			1047.5	0.543636	0.357143
1579	1896			1048.5	0.542727	0.357143
1738	1315			1051.5	0.542727	0.355263
2869	1017			1056.5	0.542727	0.353383
1558	1998			1060.5	0.540909	0.353383
1256	1135			1061.5	0.54	0.353383
2008	1745			1065.5	0.539091	0.353383
1334	1708			1068.5	0.536364	0.353383
1919	2288			1070.5	0.534545	0.353383
1726	1764			1072.5	0.534545	0.351504
862	2123			1073.5	0.533636	0.351504
1507	1681			1076.5	0.533636	0.349624
2705	1385			1077.5	0.531818	0.349624
1548	2103			1081.5	0.530909	0.349624
1558	2391			1082.5	0.53	0.349624
1328	1783			1083.5	0.528182	0.349624
1892	1637			1085.5	0.527273	0.349624
1476	1777			1086.5	0.526364	0.349624
1996	2357			1088.5	0.526364	0.347744
1444	1952			1105.5	0.525455	0.347744
1135				1108.5	0.523636	0.347744
2311				1109.5	0.522727	0.347744
1847				1110.5	0.521818	0.347744
1640				1111.5	0.520909	0.347744
2292				1113.5	0.52	0.345865
2386				1114.5	0.518182	0.345865
1509				1117.5	0.517273	0.345865
1953				1118.5	0.516364	0.345865
1292				1119.5	0.514545	0.343985
1427				1120.5	0.513636	0.343985
1752				1121.5	0.511818	0.343985
1900				1125.5	0.510909	0.343985
1695				1128.5	0.507273	0.343985
1421				1130.5	0.506364	0.342105
2127				1131.5	0.506364	0.340226
1929				1132.5	0.506364	0.338346
887				1134.5	0.505455	0.338346
1019				1138.5	0.503636	0.336466
985				1140.5	0.503636	0.334586
1299				1141.5	0.501818	0.334586
1275				1144.5	0.501818	0.332707
1086				1146.5	0.501818	0.330827
1114				1149.5	0.500909	0.330827
1597				1150.5	0.499091	0.330827
1653				1153.5	0.498182	0.330827
2161				1155.5	0.497273	0.330827
1385				1158.5	0.495455	0.330827
1748				1160.5	0.494545	0.330827
1066				1162.5	0.493636	0.330827
939				1164.5	0.492727	0.330827
1048				1165.5	0.49	0.330827
1194				1166.5	0.489091	0.330827
1111				1170.5	0.487273	0.330827
994				1172.5	0.486364	0.330827
1112				1173.5	0.485455	0.330827
926				1174.5	0.484545	0.330827
1110				1177.5	0.483636	0.330827
1833				1179.5	0.481818	0.330827
712				1180.5	0.481818	0.328947
1069				1181.5	0.48	0.328947
1640				1184.5	0.479091	0.328947
1206				1191.5	0.478182	0.328947
1042				1193.5	0.477273	0.328947
1293				1194.5	0.473636	0.328947
1057				1195.5	0.473636	0.327068
536				1196.5	0.472727	0.327068
1405				1197.5	0.472727	0.325188
1249				1198.5	0.470909	0.325188
746				1200.5	0.469091	0.325188
993				1201.5	0.468182	0.325188
1229				1202.5	0.467273	0.325188
1077				1205.5	0.466364	0.325188
1516				1206.5	0.463636	0.325188
1133				1207.5	0.462727	0.325188
1496				1210.5	0.462727	0.323308
1430				1211.5	0.461818	0.323308
1676				1212.5	0.460909	0.321429
728				1213.5	0.459091	0.321429
1373				1216.5	0.458182	0.321429
1347				1223.5	0.458182	0.319549
1787				1228.5	0.457273	0.319549
917				1229.5	0.455455	0.317669
2021				1232.5	0.453636	0.317669
749				1235.5	0.452727	0.317669
1960				1236.5	0.451818	0.317669
1161				1237.5	0.450909	0.317669
1237				1238.5	0.45	0.317669
1514				1239.5	0.45	0.315789
1212				1242.5	0.449091	0.31391
1628				1243.5	0.448182	0.31203
1069				1244.5	0.447273	0.31203
1550				1246.5	0.446364	0.31015
1028				1247.5	0.445455	0.308271
947				1248.5	0.444545	0.306391
686				1249.5	0.442727	0.304511
1333				1252.5	0.441818	0.304511
1089				1254.5	0.441818	0.300752
1192				1255.5	0.440909	0.300752
1015				1257.5	0.439091	0.300752
924				1258.5	0.438182	0.298872
1357				1262.5	0.436364	0.298872
569				1264.5	0.434545	0.298872
1718				1265.5	0.434545	0.296992
1259				1269.5	0.433636	0.296992
1668				1270.5	0.433636	0.295113
1415				1274.5	0.432727	0.295113
1083				1275.5	0.430909	0.295113
1062				1276.5	0.430909	0.293233
1795				1277.5	0.43	0.293233
1652				1279.5	0.429091	0.293233
1962				1280.5	0.428182	0.293233
1515				1281.5	0.427273	0.293233
2927				1282.5	0.426364	0.293233
1495				1286.5	0.425455	0.293233
1577				1287.5	0.424545	0.293233
1620				1289.5	0.423636	0.293233
2005				1291.5	0.422727	0.291353
1609				1292.5	0.421818	0.291353
2760				1294.5	0.42	0.289474
2509				1297.5	0.418182	0.289474
2304				1298.5	0.417273	0.287594
2188				1300.5	0.415455	0.287594
2149				1302.5	0.412727	0.287594
1584				1303.5	0.411818	0.285714
1813				1308.5	0.410909	0.285714
1848				1309.5	0.41	0.285714
3557				1313.5	0.41	0.283835
1729				1314.5	0.409091	0.281955
1730				1315.5	0.409091	0.278195
1199				1319.5	0.408182	0.276316
1888				1320.5	0.406364	0.276316
3018				1322.5	0.405455	0.276316
1484				1323.5	0.403636	0.274436
1392				1326.5	0.402727	0.274436
1515				1327.5	0.402727	0.272556
1773				1329.5	0.400909	0.272556
1120				1330.5	0.4	0.270677
1167				1332.5	0.399091	0.270677
2474				1333.5	0.398182	0.270677
1860				1334.5	0.397273	0.268797
1407				1338.5	0.396364	0.268797
1073				1340.5	0.394545	0.268797
1499				1342.5	0.393636	0.268797
1866				1343.5	0.392727	0.268797
1258				1346.5	0.392727	0.266917
2300				1350.5	0.391818	0.266917
1630				1351.5	0.390909	0.265038
2783				1352.5	0.39	0.265038
1370				1353.5	0.389091	0.265038
1199				1355.5	0.389091	0.263158
1185				1356.5	0.388182	0.263158
1657				1357.5	0.385455	0.261278
1314				1358.5	0.384545	0.261278
1878				1359.5	0.383636	0.259398
1206				1362.5	0.382727	0.259398
1773				1364.5	0.381818	0.259398
743				1366.5	0.380909	0.259398
1713				1368.5	0.380909	0.257519
2122				1369.5	0.380909	0.255639
1236				1370.5	0.38	0.255639
879				1371.5	0.379091	0.255639
1731				1372.5	0.377273	0.255639
1249				1377.5	0.376364	0.255639
1171				1378.5	0.375455	0.255639
1396				1379.5	0.374545	0.255639
1435				1381.5	0.373636	0.255639
1379				1383.5	0.372727	0.255639
1194				1384.5	0.371818	0.255639
1083				1385.5	0.370909	0.25188
1293				1386.5	0.370909	0.25
1520				1387.5	0.369091	0.25
1554				1389.5	0.368182	0.25
1122				1391.5	0.366364	0.25
2176				1395.5	0.364545	0.25
1175				1397.5	0.363636	0.25
878				1398.5	0.363636	0.24812
1566				1401.5	0.362727	0.24812
1150				1404.5	0.360909	0.24812
984				1405.5	0.36	0.24812
1263				1406.5	0.357273	0.246241
1801				1409.5	0.355455	0.246241
1413				1410.5	0.353636	0.246241
2528				1412.5	0.353636	0.244361
1468				1414.5	0.352727	0.244361
1178				1415.5	0.351818	0.244361
1406				1416.5	0.350909	0.244361
934				1417.5	0.35	0.244361
1106				1419.5	0.35	0.240602
1925				1420.5	0.349091	0.238722
988				1422.5	0.348182	0.238722
1156				1423.5	0.347273	0.238722
1106				1424.5	0.346364	0.236842
2417				1425.5	0.345455	0.236842
1712				1426.5	0.344545	0.236842
1147				1428.5	0.343636	0.236842
1303				1429.5	0.341818	0.236842
1359				1431.5	0.340909	0.236842
961				1434.5	0.339091	0.236842
1201				1436.5	0.338182	0.236842
1298				1439.5	0.337273	0.236842
1607				1442.5	0.337273	0.234962
1481				1443.5	0.337273	0.233083
3031				1445.5	0.336364	0.233083
1424				1446.5	0.335455	0.233083
1643				1447.5	0.334545	0.233083
1365				1448.5	0.334545	0.231203
1044				1450.5	0.332727	0.231203
1288				1455.5	0.331818	0.231203
1581				1458.5	0.330909	0.231203
2339				1459.5	0.330909	0.229323
1126				1461.5	0.33	0.229323
1723				1462.5	0.33	0.227444
1859				1464.5	0.327273	0.227444
1548				1466.5	0.327273	0.225564
972				1467.5	0.326364	0.225564
1233				1468.5	0.324545	0.225564
1571				1473.5	0.323636	0.225564
1256				1475.5	0.321818	0.223684
1559				1480.5	0.320909	0.223684
1463				1483.5	0.32	0.223684
1741				1485.5	0.319091	0.223684
1323				1491.5	0.318182	0.221805
1866				1493.5	0.317273	0.221805
1432				1494.5	0.316364	0.221805
1181				1495.5	0.314545	0.221805
1432				1497.5	0.312727	0.221805
1779				1498.5	0.311818	0.221805
1504				1501.5	0.310909	0.221805
1163				1502.5	0.309091	0.221805
1165				1503.5	0.309091	0.219925
2022				1506.5	0.308182	0.219925
3349				1507.5	0.306364	0.219925
1540				1508.5	0.303636	0.219925
2113				1510.5	0.302727	0.219925
1468				1511.5	0.302727	0.218045
1463				1512.5	0.300909	0.218045
1656				1513.5	0.3	0.218045
1630				1514.5	0.299091	0.218045
1552				1515.5	0.297273	0.218045
1624				1518.5	0.296364	0.216165
1384				1519.5	0.295455	0.216165
1341				1521.5	0.294545	0.216165
1402				1523.5	0.292727	0.216165
1737				1524.5	0.292727	0.214286
1463				1527.5	0.290909	0.214286
1451				1530.5	0.29	0.214286
1550				1532.5	0.289091	0.214286
1574				1533.5	0.289091	0.212406
1492				1534.5	0.289091	0.210526
1642				1539.5	0.288182	0.208647
1410				1544.5	0.286364	0.206767
1119				1547.5	0.285455	0.206767
1406				1548.5	0.283636	0.206767
1694				1549.5	0.282727	0.206767
1912				1551.5	0.280909	0.206767
1495				1552.5	0.278182	0.206767
1035				1553.5	0.276364	0.206767
1512				1555.5	0.273636	0.206767
3001				1556.5	0.272727	0.206767
786				1557.5	0.271818	0.206767
1165				1558.5	0.27	0.206767
1755				1559.5	0.269091	0.206767
1181				1563.5	0.269091	0.204887
1356				1565.5	0.268182	0.204887
832				1566.5	0.267273	0.204887
1323				1567.5	0.266364	0.204887
1921				1569.5	0.265455	0.204887
1196				1570.5	0.264545	0.204887
949				1572.5	0.262727	0.204887
1540				1573.5	0.26	0.204887
1141				1576.5	0.259091	0.204887
1956				1578.5	0.258182	0.204887
1278				1580.5	0.257273	0.204887
1675				1583.5	0.256364	0.204887
1295				1584.5	0.255455	0.204887
754				1586.5	0.253636	0.204887
1474				1587.5	0.253636	0.203008
1633				1589.5	0.253636	0.201128
1037				1590.5	0.252727	0.201128
1206				1591.5	0.251818	0.201128
1151				1593.5	0.251818	0.199248
1357				1595.5	0.251818	0.197368
1474				1596.5	0.250909	0.197368
1213				1598.5	0.25	0.197368
1114				1599.5	0.25	0.195489
1615				1601.5	0.25	0.193609
1842				1602.5	0.248182	0.193609
1525				1606.5	0.247273	0.193609
1387				1608.5	0.246364	0.191729
2141				1612.5	0.245455	0.191729
1320				1613.5	0.244545	0.191729
1927				1614.5	0.244545	0.18985
1696				1615.5	0.242727	0.18985
1602				1618.5	0.242727	0.18797
2023				1619.5	0.241818	0.18609
1301				1623.5	0.24	0.18609
1224				1624.5	0.238182	0.18609
1000				1625.5	0.238182	0.184211
1358				1626.5	0.237273	0.184211
2532				1627.5	0.237273	0.182331
956				1628.5	0.236364	0.180451
1173				1629.5	0.236364	0.178571
1721				1630.5	0.234545	0.178571
1018				1632.5	0.233636	0.178571
1751				1635.5	0.232727	0.178571
1864				1636.5	0.232727	0.176692
2779				1637.5	0.232727	0.174812
1573				1639.5	0.231818	0.172932
1198				1641.5	0.229091	0.171053
1508				1642.5	0.228182	0.171053
1118				1647.5	0.227273	0.171053
1675				1648.5	0.226364	0.171053
900				1650.5	0.224545	0.171053
1378				1651.5	0.222727	0.171053
1907				1652.5	0.220909	0.171053
2877				1654.5	0.22	0.171053
2444				1655.5	0.219091	0.171053
2772				1656.5	0.218182	0.171053
1769				1657.5	0.216364	0.169173
1570				1658.5	0.215455	0.169173
3058				1661.5	0.215455	0.167293
1987				1662.5	0.215455	0.165414
2116				1667.5	0.215455	0.163534
2225				1673.5	0.214545	0.163534
2392				1674.5	0.213636	0.163534
1243				1675.5	0.210909	0.163534
2099				1677.5	0.21	0.163534
2398				1679.5	0.209091	0.163534
1798				1680.5	0.208182	0.163534
2258				1684.5	0.208182	0.161654
2160				1685.5	0.208182	0.157895
1084				1687.5	0.208182	0.156015
2469				1693.5	0.207273	0.156015
2058				1694.5	0.205455	0.156015
1956				1695.5	0.204545	0.156015
1794				1699.5	0.203636	0.156015
2154				1704.5	0.203636	0.154135
2757				1707.5	0.202727	0.154135
1785				1708.5	0.202727	0.150376
2340				1710.5	0.202727	0.148496
2022				1711.5	0.201818	0.148496
1940				1712.5	0.200909	0.148496
2801				1717.5	0.2	0.148496
1596				1720.5	0.199091	0.148496
1247				1721.5	0.197273	0.148496
1295				1722.5	0.196364	0.148496
1751				1724.5	0.195455	0.144737
1115				1725.5	0.195455	0.142857
829				1726.5	0.194545	0.142857
1552				1728.5	0.193636	0.140977
1041				1729.5	0.192727	0.140977
1250				1730.5	0.19	0.140977
1363				1736.5	0.189091	0.140977
1423				1737.5	0.188182	0.140977
1678				1738.5	0.187273	0.140977
2092				1740.5	0.186364	0.140977
1658				1742.5	0.185455	0.140977
1343				1744.5	0.184545	0.140977
1486				1745.5	0.184545	0.137218
1721				1747.5	0.182727	0.133459
1167				1750.5	0.181818	0.133459
1730				1751.5	0.18	0.133459
1281				1752.5	0.179091	0.131579
1244				1754.5	0.178182	0.131579
1554				1755.5	0.176364	0.131579
1631				1758.5	0.175455	0.131579
1202				1763.5	0.174545	0.131579
1803				1768.5	0.173636	0.129699
1591				1770.5	0.172727	0.129699
1730				1772.5	0.171818	0.129699
1402				1773.5	0.17	0.129699
2582				1775.5	0.17	0.12594
3275				1776.5	0.169091	0.12594
1507				1777.5	0.168182	0.12406
2482				1778.5	0.167273	0.12406
1467				1780.5	0.166364	0.12218
1230				1782.5	0.165455	0.12218
1815				1784.5	0.165455	0.120301
929				1786.5	0.164545	0.120301
800				1787.5	0.163636	0.120301
1316				1793.5	0.163636	0.118421
1585				1794.5	0.161818	0.118421
1640				1797.5	0.160909	0.118421
1229				1799.5	0.159091	0.118421
1057				1800.5	0.158182	0.118421
968				1802.5	0.157273	0.118421
1494				1804.5	0.155455	0.118421
1869				1811.5	0.154545	0.118421
1304				1812.5	0.153636	0.118421
861				1814.5	0.152727	0.118421
741				1816.5	0.151818	0.118421
1330				1822.5	0.151818	0.116541
960				1826.5	0.150909	0.116541
1927				1829.5	0.15	0.116541
1585				1830.5	0.149091	0.116541
1019				1832.5	0.148182	0.116541
2168				1833.5	0.146364	0.116541
1129				1837.5	0.145455	0.116541
1962				1841.5	0.144545	0.116541
1211				1846.5	0.143636	0.116541
1353				1847.5	0.142727	0.116541
985				1855.5	0.141818	0.116541
1194				1856.5	0.140909	0.116541
996				1857.5	0.140909	0.114662
1674				1858.5	0.140909	0.112782
1392				1859.5	0.139091	0.112782
1727				1862.5	0.138182	0.112782
1919				1863.5	0.138182	0.110902
1648				1864.5	0.137273	0.110902
1935				1865.5	0.137273	0.109023
1407				1868.5	0.135455	0.109023
1649				1869.5	0.134545	0.109023
1165				1877.5	0.134545	0.107143
1178				1879.5	0.133636	0.107143
1638				1882.5	0.133636	0.105263
2310				1887.5	0.132727	0.105263
2181				1891.5	0.131818	0.105263
1567				1895.5	0.130909	0.105263
1838				1899.5	0.130909	0.101504
1753				1902.5	0.13	0.101504
1380				1905.5	0.129091	0.101504
1823				1906.5	0.129091	0.0996241
1437				1911.5	0.128182	0.0996241
3556				1918.5	0.127273	0.0996241
2472				1920.5	0.125455	0.0996241
1883				1921.5	0.124545	0.0996241
2062				1924.5	0.124545	0.0977444
1449				1926.5	0.122727	0.0977444
1032				1927.5	0.12	0.0977444
1798				1928.5	0.12	0.0958647
1859				1934.5	0.118182	0.0958647
1429				1939.5	0.117273	0.0958647
2172				1940.5	0.116364	0.0958647
668				1942.5	0.116364	0.093985
643				1946.5	0.116364	0.0921053
366				1951.5	0.115455	0.0921053
331				1952.5	0.115455	0.0902256
417				1953.5	0.114545	0.0883459
381				1955.5	0.113636	0.0883459
347				1958.5	0.111818	0.0864662
661				1959.5	0.111818	0.0845865
572				1960.5	0.110909	0.0845865
279				1961.5	0.11	0.0845865
287				1963.5	0.108182	0.0845865
341				1966.5	0.107273	0.0845865
342				1967.5	0.106364	0.0845865
200				1979.5	0.106364	0.0827068
401				1983.5	0.105455	0.0827068
404				1984.5	0.104545	0.0827068
259				1986.5	0.103636	0.0827068
552				1995.5	0.102727	0.0827068
355				1996.5	0.101818	0.0827068
464				1997.5	0.101818	0.0808271
309				2000.5	0.101818	0.0770677
397				2003.5	0.101818	0.075188
437				2004.5	0.100909	0.075188
309				2007.5	0.1	0.075188
208				2016.5	0.0990909	0.075188
230				2020.5	0.0990909	0.0733083
308				2021.5	0.0981818	0.0733083
358				2022.5	0.0963636	0.0733083
487				2038.5	0.0945455	0.0733083
421				2043.5	0.0936364	0.0733083
371				2044.5	0.0927273	0.0733083
341				2048.5	0.0918182	0.0733083
421				2052.5	0.0909091	0.0733083
446				2057.5	0.0909091	0.0714286
593				2061.5	0.0890909	0.0714286
354				2066.5	0.0881818	0.0714286
412				2071.5	0.0872727	0.0714286
396				2072.5	0.0863636	0.0714286
741				2074.5	0.0854545	0.0714286
317				2081.5	0.0845455	0.0714286
848				2090.5	0.0845455	0.0695489
259				2091.5	0.0836364	0.0695489
323				2098.5	0.0827273	0.0695489
401				2102.5	0.0818182	0.0695489
414				2107.5	0.0818182	0.0676692
332				2108.5	0.0818182	0.0657895
486				2112.5	0.0809091	0.0639098
436				2115.5	0.08	0.0639098
332				2121.5	0.0790909	0.0639098
283				2122.5	0.0781818	0.0620301
374				2126.5	0.0781818	0.0601504
277				2140.5	0.0772727	0.0601504
269				2148.5	0.0754545	0.0601504
244				2149.5	0.0736364	0.0601504
527				2151.5	0.0727273	0.0601504
668				2152.5	0.0718182	0.0582707
617				2153.5	0.0718182	0.056391
704				2159.5	0.0709091	0.056391
761				2160.5	0.07	0.056391
992				2165.5	0.0690909	0.056391
684				2167.5	0.0690909	0.0545113
928				2170.5	0.0681818	0.0545113
861				2171.5	0.0672727	0.0526316
960				2175.5	0.0663636	0.0526316
1119				2180.5	0.0654545	0.0526316
815				2186.5	0.0645455	0.0526316
826				2187.5	0.0645455	0.0507519
817				2188.5	0.0636364	0.0507519
948				2199.5	0.0627273	0.0507519
842				2207.5	0.0618182	0.0507519
754				2224.5	0.0618182	0.0488722
780				2229.5	0.0609091	0.0469925
623				2252.5	0.06	0.0469925
650				2257.5	0.0590909	0.0469925
766				2278.5	0.0581818	0.0469925
372				2287.5	0.0581818	0.0451128
851				2291.5	0.0581818	0.0432331
678				2292.5	0.0572727	0.0432331
459				2299.5	0.0563636	0.0432331
251				2300.5	0.0554545	0.0432331
985				2302.5	0.0554545	0.0413534
643				2303.5	0.0554545	0.0394737
350				2309.5	0.0545455	0.0394737
383				2310.5	0.0536364	0.0394737
537				2324.5	0.0527273	0.0394737
743				2326.5	0.0518182	0.037594
777				2330.5	0.0518182	0.0357143
1121				2337.5	0.0509091	0.0357143
835				2338.5	0.05	0.0357143
2072				2339.5	0.0490909	0.0357143
1613				2348.5	0.0481818	0.0357143
1705				2350.5	0.0481818	0.0338346
1126				2356.5	0.0472727	0.0338346
1531				2360.5	0.0472727	0.0319549
1496				2364.5	0.0472727	0.0300752
1508				2382.5	0.0472727	0.0281955
2452				2385.5	0.0463636	0.0281955
1927				2389.5	0.0454545	0.0263158
1154				2390.5	0.0454545	0.0244361
1771				2391.5	0.0454545	0.0225564
1299				2397.5	0.0445455	0.0225564
2150				2416.5	0.0436364	0.0225564
1571				2437.5	0.0418182	0.0225564
2537				2443.5	0.0418182	0.0206767
2073				2451.5	0.0409091	0.0206767
2454				2453.5	0.04	0.0206767
2067				2468.5	0.0390909	0.0206767
1967				2471.5	0.0381818	0.0206767
1803				2473.5	0.0372727	0.018797
2109				2481.5	0.0363636	0.018797
1126				2482.5	0.0354545	0.018797
1460				2487.5	0.0354545	0.0169173
3234				2508.5	0.0345455	0.0169173
2488				2527.5	0.0336364	0.0169173
1675				2531.5	0.0327273	0.0169173
1371				2533.5	0.0309091	0.0169173
1238				2536.5	0.03	0.0169173
2550				2549.5	0.0290909	0.0169173
1230				2559.5	0.0281818	0.0169173
2075				2563.5	0.0281818	0.0150376
2039				2574.5	0.0281818	0.0131579
2383				2577.5	0.0272727	0.0131579
1778				2581.5	0.0263636	0.0131579
1929				2595.5	0.0254545	0.0131579
1553				2630.5	0.0245455	0.0131579
2417				2637.5	0.0236364	0.0131579
2149				2704.5	0.0236364	0.0112782
2023				2755.5	0.0227273	0.0112782
1287				2756.5	0.0227273	0.0093985
2532				2759.5	0.0218182	0.0093985
2596				2771.5	0.0209091	0.0093985
1615				2778.5	0.02	0.0093985
1301				2782.5	0.0190909	0.0093985
1657				2800.5	0.0181818	0.0093985
1525				2811.5	0.0172727	0.0093985
2141				2857.5	0.0163636	0.0093985
1387				2868.5	0.0163636	0.0075188
1320				2876.5	0.0154545	0.0075188
1301				2888.5	0.0145455	0.0075188
1830				2915.5	0.0145455	0.0056391
1018				2926.5	0.0145455	0.0037594
1573				2978.5	0.0136364	0.0037594
1198				3000.5	0.0127273	0.0037594
1522				3017.5	0.0118182	0.0037594
900				3030.5	0.0109091	0.0037594
1248				3057.5	0.01	0.0037594
1263				3062.5	0.00909091	0.0037594
2578				3064.5	0.00818182	0.0037594
823				3091.5	0.00818182	0.0018797
3155				3154.5	0.00727273	0.0018797
4831				3233.5	0.00636364	0.0018797
2058				3237.5	0.00545455	0.0018797
1984				3274.5	0.00545455	0
1655				3307.5	0.00454545	0
1309				3348.5	0.00363636	0
				3555.5	0.00272727	0
				3556.5	0.00181818	0
				4830.5	0.000909091	0
				4831.5	0	0

## Sheet: extended data fig.13g
NR	R			"cut-off" "True positize rate" "False positive rate"
151	20			1.5	1	1
3	130			2.5	0.997423	1
111	529			3.5	0.989691	0.991597
56	10			4.5	0.984536	0.97479
6	5			5.5	0.981959	0.966387
107	155			6.5	0.971649	0.957983
40	18			7.5	0.971649	0.94958
78	4			8.5	0.969072	0.94958
2	62			9.5	0.966495	0.94958
96	177			11.5	0.966495	0.941176
127	23			12.5	0.963918	0.941176
103	143			14.5	0.958763	0.941176
140	284			15.5	0.956186	0.941176
161	114			16.5	0.956186	0.932773
3	20			17.5	0.953608	0.932773
157	109			18.5	0.953608	0.915966
96	32			19.5	0.951031	0.915966
253	217			20.5	0.951031	0.890756
63	4			21.5	0.951031	0.882353
128	43			22.5	0.951031	0.87395
137	7			24.5	0.951031	0.865546
239	137			26.5	0.948454	0.865546
119	272			28.5	0.945876	0.857143
6	81			29.5	0.945876	0.848739
25	151			30.5	0.940722	0.848739
121	152			31.5	0.935567	0.848739
206	16			33.5	0.935567	0.840336
151	117			34.5	0.93299	0.831933
78	55			35.5	0.93299	0.815126
17	48			37.5	0.927835	0.815126
175	18			38.5	0.925258	0.806723
30	273			39.5	0.92268	0.806723
183	151			40.5	0.920103	0.806723
56	20			42.5	0.914948	0.789916
31	225			45.5	0.914948	0.781513
27	41			46.5	0.907216	0.781513
51	3			47.5	0.904639	0.781513
4	228			48.5	0.904639	0.773109
151	115			50.5	0.902062	0.773109
142	135			54.5	0.896907	0.764706
208	6			55.5	0.89433	0.756303
4	184			57.5	0.889175	0.756303
255	69			58.5	0.886598	0.756303
5	174			59.5	0.884021	0.756303
183	27			61.5	0.878866	0.756303
65	35			62.5	0.876289	0.739496
12	149			63.5	0.871134	0.739496
15	69			64.5	0.868557	0.739496
60	261			67.5	0.863402	0.739496
172	35			68.5	0.858247	0.739496
190	51			70.5	0.858247	0.714286
181	156			74.5	0.85567	0.714286
237	38			77.5	0.853093	0.714286
173	538			78.5	0.847938	0.714286
142	1206			80.5	0.845361	0.714286
6	556			81.5	0.845361	0.697479
280	564			85.5	0.845361	0.689076
96	736			88.5	0.842784	0.689076
184	426			92.5	0.840206	0.689076
9	371			93.5	0.837629	0.689076
13	2584			95.5	0.835052	0.689076
58	1488			98.5	0.82732	0.689076
437	641			100.5	0.824742	0.689076
131	232			101.5	0.822165	0.689076
196	580			102.5	0.819588	0.689076
146	235			103.5	0.81701	0.689076
68	798			106.5	0.814433	0.689076
3	452			108.5	0.811856	0.689076
19	366			110.5	0.809278	0.680672
1072	782			112.5	0.806701	0.680672
303	465			113.5	0.804124	0.680672
225	1689			114.5	0.804124	0.672269
154	581			116.5	0.793814	0.655462
13	401			117.5	0.793814	0.647059
30	296			118.5	0.791237	0.647059
281	665			120.5	0.783505	0.647059
59	1119			121.5	0.778351	0.647059
8	341			122.5	0.775773	0.647059
151	156			124.5	0.773196	0.647059
276	1291			126.5	0.773196	0.638655
64	1396			127.5	0.770619	0.638655
34	868			129.5	0.768041	0.638655
6	1192			130.5	0.765464	0.613445
174	434			132.5	0.762887	0.613445
203	1390			133.5	0.760309	0.613445
118	1722			134.5	0.757732	0.613445
265	316			136.5	0.757732	0.605042
145	220			137.5	0.75	0.579832
62	1180			139.5	0.742268	0.579832
462	625			141.5	0.739691	0.579832
138	197			142.5	0.734536	0.579832
36	275			144.5	0.731959	0.571429
121	137			145.5	0.726804	0.571429
63	34			146.5	0.724227	0.571429
280	401			148.5	0.719072	0.571429
41	81			150.5	0.719072	0.563025
39	41			151.5	0.703608	0.546218
115	130			153.5	0.703608	0.537815
75	82			154.5	0.701031	0.537815
102	69			155.5	0.701031	0.512605
115	253			156.5	0.701031	0.495798
101	62			159.5	0.695876	0.495798
51	22			160.5	0.693299	0.495798
378	21			167.5	0.690722	0.495798
561	291			171.5	0.690722	0.487395
738	125			172.5	0.685567	0.487395
5434	115			173.5	0.68299	0.487395
536	29			174.5	0.677835	0.478992
576	236			176.5	0.675258	0.478992
1242	130			179.5	0.675258	0.470588
270	137			180.5	0.67268	0.470588
5744	616			182.5	0.670103	0.470588
211	1212			183.5	0.662371	0.470588
780	168			186.5	0.659794	0.462185
1851	155			189.5	0.657216	0.462185
122	440			190.5	0.654639	0.462185
1427	199			191.5	0.649485	0.462185
620	155			195.5	0.646907	0.462185
1115	1127			196.5	0.64433	0.462185
1353				197.5	0.636598	0.453782
2103				198.5	0.631443	0.453782
690				199.5	0.628866	0.445378
1617				200.5	0.626289	0.445378
843				202.5	0.623711	0.445378
343				204.5	0.621134	0.445378
307				205.5	0.618557	0.445378
289				207.5	0.615979	0.445378
456				210.5	0.613402	0.445378
172				213.5	0.610825	0.445378
781				214.5	0.608247	0.445378
569				216.5	0.60567	0.445378
1547				219.5	0.60567	0.436975
1385				221.5	0.60567	0.428571
1403				224.5	0.600515	0.428571
244				225.5	0.597938	0.420168
361				226.5	0.595361	0.420168
952				227.5	0.592784	0.420168
769				228.5	0.590206	0.411765
623				231.5	0.587629	0.411765
1588				234.5	0.587629	0.403361
1022				235.5	0.587629	0.394958
727				236.5	0.587629	0.386555
621				238.5	0.585052	0.386555
814				239.5	0.582474	0.386555
867				243.5	0.579897	0.386555
977				245.5	0.57732	0.386555
752				246.5	0.574742	0.386555
295				247.5	0.569588	0.386555
955				248.5	0.561856	0.386555
563				252.5	0.559278	0.386555
937				254.5	0.556701	0.378151
249				255.5	0.551546	0.378151
493				257.5	0.548969	0.378151
1214				258.5	0.546392	0.378151
907				260.5	0.543814	0.378151
1216				261.5	0.543814	0.369748
1850				264.5	0.53866	0.369748
1432				268.5	0.536082	0.369748
733				269.5	0.533505	0.369748
1369				271.5	0.530928	0.369748
2034				272.5	0.530928	0.361345
1995				273.5	0.530928	0.352941
859				274.5	0.528351	0.352941
2395				275.5	0.528351	0.344538
381				276.5	0.525773	0.344538
688				279.5	0.523196	0.344538
130				280.5	0.518041	0.344538
229				282.5	0.512887	0.344538
1149				283.5	0.510309	0.344538
198				285.5	0.507732	0.336134
418				288.5	0.505155	0.336134
293				289.5	0.5	0.336134
934				290.5	0.497423	0.336134
1141				292.5	0.497423	0.327731
1490				294.5	0.494845	0.327731
585				295.5	0.492268	0.327731
822				301.5	0.492268	0.319328
256				302.5	0.489691	0.319328
351				306.5	0.487113	0.319328
455				315.5	0.484536	0.319328
744				318.5	0.484536	0.310924
1828				322.5	0.479381	0.310924
385				324.5	0.476804	0.310924
402				326.5	0.474227	0.310924
487				329.5	0.471649	0.310924
832				330.5	0.469072	0.310924
94				336.5	0.46134	0.310924
635				338.5	0.458763	0.310924
255				339.5	0.456186	0.310924
2541				340.5	0.453608	0.310924
411				342.5	0.453608	0.302521
417				350.5	0.451031	0.302521
549				354.5	0.448454	0.302521
147				355.5	0.445876	0.302521
331				356.5	0.443299	0.302521
259				360.5	0.440722	0.302521
527				361.5	0.438144	0.302521
445				365.5	0.435567	0.302521
561				370.5	0.430412	0.294118
509				376.5	0.427835	0.285714
756				377.5	0.42268	0.285714
783				379.5	0.420103	0.285714
862				380.5	0.417526	0.285714
113				381.5	0.414948	0.285714
765				382.5	0.412371	0.285714
1455				384.5	0.409794	0.285714
611				390.5	0.407216	0.285714
875				400.5	0.404639	0.285714
382				401.5	0.404639	0.268908
1096				402.5	0.402062	0.268908
1952				404.5	0.399485	0.268908
258				410.5	0.396907	0.268908
205				416.5	0.391753	0.268908
248				417.5	0.389175	0.268908
670				425.5	0.386598	0.268908
661				429.5	0.386598	0.260504
89				431.5	0.384021	0.260504
187				433.5	0.381443	0.260504
597				434.5	0.381443	0.252101
289				436.5	0.378866	0.252101
544				439.5	0.376289	0.252101
36				444.5	0.376289	0.243697
749				446.5	0.373711	0.243697
337				451.5	0.368557	0.243697
748				454.5	0.368557	0.235294
331				455.5	0.365979	0.235294
563				459.5	0.363402	0.235294
405				461.5	0.360825	0.235294
1157				464.5	0.358247	0.235294
603				482.5	0.358247	0.226891
430				483.5	0.35567	0.226891
383				486.5	0.353093	0.226891
2314				492.5	0.350515	0.226891
432				499.5	0.347938	0.226891
1211				508.5	0.345361	0.226891
197				509.5	0.342784	0.226891
547				514.5	0.340206	0.226891
573				524.5	0.337629	0.226891
669				526.5	0.335052	0.226891
46				527.5	0.332474	0.226891
844				528.5	0.329897	0.226891
1393				530.5	0.329897	0.218487
551				535.5	0.32732	0.218487
599				537.5	0.324742	0.218487
717				541.5	0.324742	0.210084
248				543.5	0.322165	0.210084
183				546.5	0.319588	0.210084
951				548.5	0.31701	0.210084
515				550.5	0.314433	0.210084
500				555.5	0.311856	0.210084
447				556.5	0.311856	0.201681
145				560.5	0.306701	0.201681
668				562.5	0.301546	0.201681
366				563.5	0.293814	0.201681
919				568.5	0.293814	0.193277
595				572.5	0.291237	0.193277
247				573.5	0.28866	0.193277
865				575.5	0.286082	0.193277
3353				579.5	0.283505	0.193277
281				580.5	0.283505	0.184874
762				584.5	0.283505	0.176471
274				594.5	0.280928	0.176471
484				596.5	0.278351	0.176471
1150				598.5	0.275773	0.176471
330				602.5	0.273196	0.176471
138				610.5	0.268041	0.176471
483				615.5	0.265464	0.176471
1170				618.5	0.265464	0.168067
1728				619.5	0.262887	0.168067
2141				620.5	0.260309	0.168067
403				622.5	0.257732	0.168067
1556				623.5	0.255155	0.168067
843				624.5	0.252577	0.168067
355				626.5	0.25	0.159664
563				629.5	0.247423	0.159664
214				634.5	0.244845	0.159664
222				640.5	0.242268	0.159664
134				660.5	0.242268	0.151261
180				664.5	0.239691	0.151261
557				667.5	0.239691	0.142857
356				668.5	0.237113	0.142857
371				669.5	0.234536	0.142857
1242				687.5	0.231959	0.142857
802				689.5	0.229381	0.142857
2147				716.5	0.226804	0.142857
1508				726.5	0.224227	0.142857
625				732.5	0.221649	0.142857
531				733.5	0.219072	0.142857
734				735.5	0.216495	0.142857
1029				737.5	0.216495	0.134454
340				743.5	0.213918	0.134454
228				747.5	0.21134	0.134454
411				748.5	0.208763	0.134454
627				751.5	0.206186	0.134454
290				755.5	0.203608	0.134454
1459				761.5	0.201031	0.134454
915				764.5	0.198454	0.134454
269				768.5	0.195876	0.134454
366				779.5	0.193299	0.134454
319				780.5	0.190722	0.134454
302				781.5	0.188144	0.134454
277				782.5	0.188144	0.12605
157				788.5	0.185567	0.12605
71				797.5	0.180412	0.12605
174				801.5	0.180412	0.117647
79				813.5	0.177835	0.117647
325				821.5	0.175258	0.117647
151				831.5	0.17268	0.117647
215				842.5	0.170103	0.117647
557				843.5	0.164948	0.117647
357				858.5	0.162371	0.117647
525				861.5	0.159794	0.117647
151				864.5	0.157216	0.117647
246				866.5	0.154639	0.117647
380				867.5	0.152062	0.117647
200				874.5	0.152062	0.109244
1109				906.5	0.149485	0.109244
435				914.5	0.146907	0.109244
262				918.5	0.14433	0.109244
377				933.5	0.141753	0.109244
192				936.5	0.139175	0.109244
119				950.5	0.136598	0.109244
65				951.5	0.134021	0.109244
119				954.5	0.131443	0.109244
46				976.5	0.128866	0.109244
49				1021.5	0.126289	0.109244
191				1028.5	0.123711	0.109244
60				1071.5	0.121134	0.109244
240				1095.5	0.118557	0.109244
68				1108.5	0.115979	0.109244
262				1114.5	0.113402	0.109244
286				1118.5	0.110825	0.109244
93				1126.5	0.110825	0.10084
31				1140.5	0.110825	0.092437
197				1148.5	0.108247	0.092437
123				1149.5	0.10567	0.092437
99				1156.5	0.103093	0.092437
323				1169.5	0.100515	0.092437
199				1179.5	0.0979381	0.092437
115				1191.5	0.0979381	0.0840336
227				1205.5	0.0979381	0.0756303
47				1210.5	0.0979381	0.0672269
143				1211.5	0.0953608	0.0672269
362				1213.5	0.0953608	0.0588235
41				1215.5	0.0927835	0.0588235
137				1241.5	0.0902062	0.0588235
283				1290.5	0.0850515	0.0588235
284				1321.5	0.0850515	0.0504202
137				1352.5	0.0824742	0.0504202
248				1368.5	0.0798969	0.0504202
319				1384.5	0.0773196	0.0504202
46				1389.5	0.0747423	0.0504202
789				1392.5	0.0747423	0.0420168
38				1395.5	0.0721649	0.0420168
115				1402.5	0.0721649	0.0336134
331				1426.5	0.0695876	0.0336134
226				1431.5	0.0670103	0.0336134
624				1454.5	0.064433	0.0336134
447				1458.5	0.0618557	0.0336134
133				1487.5	0.0592784	0.0336134
377				1489.5	0.0592784	0.0252101
528				1507.5	0.056701	0.0252101
191				1531.5	0.0541237	0.0252101
109				1546.5	0.0515464	0.0252101
201				1555.5	0.0489691	0.0252101
197				1587.5	0.0463918	0.0252101
510				1616.5	0.0438144	0.0252101
789				1688.5	0.0412371	0.0252101
460				1721.5	0.0412371	0.0168067
327				1727.5	0.0412371	0.00840336
247				1827.5	0.0386598	0.00840336
222				1849.5	0.0360825	0.00840336
160				1850.5	0.0335052	0.00840336
1322				1951.5	0.0309278	0.00840336
603				1994.5	0.0283505	0.00840336
86				2033.5	0.0257732	0.00840336
55				2102.5	0.0231959	0.00840336
104				2140.5	0.0206186	0.00840336
147				2146.5	0.0180412	0.00840336
630				2313.5	0.0154639	0.00840336
1532				2394.5	0.0128866	0.00840336
138				2540.5	0.0103093	0.00840336
198				2583.5	0.00773196	0.00840336
619				3352.5	0.00773196	0
339				5433.5	0.00515464	0
542				5743.5	0.00257732	0
391				5744.5	0	0
574
